# Supplementary material for: Controlling exposure to As and Cd from rice via irrigation management
Source: Environ Geochem Health. 2024 Jul 29;46(9):339. doi: 10.1007/s10653-024-02116-x (PMC11286649; doi:10.1007/s10653-024-02116-x)
Supplement: Supplementary file 1 — Supplementary file1 (DOCX 6422 kb) [file 10653_2024_2116_MOESM1_ESM.xlsx]

## Sheet: Biomass
Excel Table S1. Plant biomass raw data
Treatment	Part	Block	Year	Paddy	Mass (g/paddy)
AWD30HF	Straw	A	1	1	1330
F	Straw	A	1	2	1470
AWD15HF	Straw	A	1	3	1660
NF	Straw	A	1	4	1275
AWD30HF	Straw	A	1	5	1510
AWD30LF	Straw	A	1	6	1724
AWD30LF	Straw	A	1	7	1318
AWD15HF	Straw	A	1	8	1707
NF	Straw	A	1	9	1258
AWD15LF	Straw	A	1	10	1562
AWD15LF	Straw	A	1	11	1607
F	Straw	A	1	12	1423
NF	Straw	B	1	13	1294
AWD30HF	Straw	B	1	14	1278
F	Straw	B	1	15	1548
AWD15LF	Straw	B	1	16	1373
AWD30LF	Straw	B	1	17	1330
AWD15HF	Straw	B	1	18	1372
AWD30HF	Flag	A	1	1	36
F	Flag	A	1	2	43
AWD15HF	Flag	A	1	3	50
NF	Flag	A	1	4	30
AWD30HF	Flag	A	1	5	28
AWD30LF	Flag	A	1	6	48
AWD30LF	Flag	A	1	7	31
AWD15HF	Flag	A	1	8	30
NF	Flag	A	1	9	27
AWD15LF	Flag	A	1	10	32
AWD15LF	Flag	A	1	11	38
F	Flag	A	1	12	31
NF	Flag	B	1	13	40
AWD30HF	Flag	B	1	14	40
F	Flag	B	1	15	33
AWD15LF	Flag	B	1	16	45
AWD30LF	Flag	B	1	17	33
AWD15HF	Flag	B	1	18	38
AWD30HF	Rough Rice	A	1	1	2170
F	Rough Rice	A	1	2	2450
AWD15HF	Rough Rice	A	1	3	2193
NF	Rough Rice	A	1	4	1679
AWD30HF	Rough Rice	A	1	5	1876
AWD30LF	Rough Rice	A	1	6	2168
AWD30LF	Rough Rice	A	1	7	2119
AWD15HF	Rough Rice	A	1	8	2069
NF	Rough Rice	A	1	9	1727
AWD15LF	Rough Rice	A	1	10	2140
AWD15LF	Rough Rice	A	1	11	2231
F	Rough Rice	A	1	12	2007
NF	Rough Rice	B	1	13	1992
AWD30HF	Rough Rice	B	1	14	2091
F	Rough Rice	B	1	15	1890
AWD15LF	Rough Rice	B	1	16	1986
AWD30LF	Rough Rice	B	1	17	2004
AWD15HF	Rough Rice	B	1	18	1861
AWD30HF	Straw	A	2	1	1821
F	Straw	A	2	2	1931
AWD15HF	Straw	A	2	3	2037
NF	Straw	A	2	4	1751
AWD30HF	Straw	A	2	5	1878
AWD30LF	Straw	A	2	6	1965
AWD30LF	Straw	A	2	7	1871
AWD15HF	Straw	A	2	8	1843
NF	Straw	A	2	9	1578
AWD15LF	Straw	A	2	10	1734
AWD15LF	Straw	A	2	11	1665
F	Straw	A	2	12	1788
NF	Straw	B	2	13	2031
AWD30HF	Straw	B	2	14	1947
F	Straw	B	2	15	2005
AWD15LF	Straw	B	2	16	2173
AWD30LF	Straw	B	2	17	1915
AWD15HF	Straw	B	2	18	2006
AWD30HF	Flag	A	2	1	56
F	Flag	A	2	2	58
AWD15HF	Flag	A	2	3	65
NF	Flag	A	2	4	62
AWD30HF	Flag	A	2	5	53
AWD30LF	Flag	A	2	6	61
AWD30LF	Flag	A	2	7	56
AWD15HF	Flag	A	2	8	54
NF	Flag	A	2	9	46
AWD15LF	Flag	A	2	10	59
AWD15LF	Flag	A	2	11	51
F	Flag	A	2	12	66
NF	Flag	B	2	13	51
AWD30HF	Flag	B	2	14	57
F	Flag	B	2	15	70
AWD15LF	Flag	B	2	16	55
AWD30LF	Flag	B	2	17	36
AWD15HF	Flag	B	2	18	39
AWD30HF	Rough Rice	A	2	1	1965
F	Rough Rice	A	2	2	2105
AWD15HF	Rough Rice	A	2	3	2021
NF	Rough Rice	A	2	4	1955
AWD30HF	Rough Rice	A	2	5	1937
AWD30LF	Rough Rice	A	2	6	1960
AWD30LF	Rough Rice	A	2	7	1830
AWD15HF	Rough Rice	A	2	8	1875
NF	Rough Rice	A	2	9	1653
AWD15LF	Rough Rice	A	2	10	1832
AWD15LF	Rough Rice	A	2	11	1859
F	Rough Rice	A	2	12	1896
NF	Rough Rice	B	2	13	1787
AWD30HF	Rough Rice	B	2	14	1950
F	Rough Rice	B	2	15	2061
AWD15LF	Rough Rice	B	2	16	1957
AWD30LF	Rough Rice	B	2	17	1759
AWD15HF	Rough Rice	B	2	18	1826

## Sheet: Plant
Excel Table S2. Raw Plant Chemical Data
Treatment	Part	Block	Year	Paddy	Outlier Flags														Plant Concentrations
					Si	As	Cd	Ga	Ca	Cu	Fe	K	Mg	Mn	Na	P	S	Zn	Si_gkg	As_mgkg	Cd_mgkg	Ga_mgkg	Ca_mgkg	Cu_mgkg	Fe_mgkg	K_mgkg	Mg_mgkg	Mn_mgkg	Na_mgkg	P_mgkg	S_mgkg	Zn_mgkg	Asi_mgkg	Aso_mgkg
AWD30HF	Straw	A	1	1	0	0	0	0	0	0	0	0	0	0	0	0	0	0	18.92	2.01369	0.0119295	0.0119295	2614.17	0.717274	104.148	28173.7	2301.44	827.679	296.694	1065.95	604.54	24.507
F	Straw	A	1	2	0	0	0	0	0	0	0	0	0	0	0	0	0	0	17.9115	1.90662	0.0303466	0.0115299	999.487	0.230598	84.9922	41467.3	2114.07	493.48	705.173	909.292	494.022	28.9733
AWD15HF	Straw	A	1	3	0	0	0	0	0	0	0	0	0	0	0	0	0	0	25.2313	2.08272	0.0412439	0.042811	3579.69	1.84725	135.622	25505.8	2930.98	1169.99	362.112	1503.37	1065.14	22.6652
NF	Straw	A	1	4	0	0	0	0	0	0	0	0	0	0	0	0	0	0	21.0317	0.288953	0.404984	0.0110034	1184.71	2.54138	57.1168	33954.1	2214.56	924.504	171.953	574.73	409.323	27.4947
AWD30HF	Straw	A	1	5	0	0	0	0	0	0	0	0	0	0	0	0	0	0	18.9015	0.986767	0.0962826	0.0449735	1594.25	1.06322	104.53	35575.5	2220.7	965.491	271.98	921.358	587.635	30.3774
AWD30LF	Straw	A	1	6	0	0	0	0	0	0	0	0	0	0	0	0	0	0	23.4452	1.82744	0.0304758	0.01275	2080.79	0.255	103.358	34619.9	2193.25	730.455	562.291	1308.38	681.339	24.1307
AWD30LF	Straw	A	1	7	0	0	0	0	0	1	0	0	0	0	0	0	0	0	17.8094	1.7723	0.124287	0.0303745	2425.73	19.3193	180.381	28757.6	2537.52	1205.55	348.995	1319.27	736.004	31.8312
AWD15HF	Straw	A	1	8	0	0	0	0	0	0	0	0	0	0	0	0	0	0	21.2756	2.38937	0.0249834	0.0115853	2649.45	0.231707	95.6531	22990.2	2476.01	971.692	611.621	1213.93	665.272	22.8662
NF	Straw	A	1	9	0	0	0	0	0	0	0	0	0	0	0	0	0	0	21.0162	0.41044	0.203668	0.0237779	2283.15	2.70052	75.7434	25212.4	2171.52	1668.94	167.907	874.018	551.13	22.525
AWD15LF	Straw	A	1	10	0	0	0	0	0	0	0	0	0	0	0	0	0	0	21.8251	2.6675	0.0462631	0.0116978	2322.49	0.233956	123.726	30740.1	2269.67	791.145	704.246	1149.89	612.834	25.1852
AWD15LF	Straw	A	1	11	0	0	0	0	0	0	0	0	0	0	0	0	0	0	22.9935	2.67973	0.0335436	0.0430244	2819.8	0.224163	154.789	29999.5	2280.85	769.667	671.784	1055.68	594.54	22.4366
F	Straw	A	1	12	0	0	0	0	0	0	0	0	0	0	0	0	0	0	24.2255	1.992	0.0121093	0.0121093	2094.92	0.242186	114.715	29552	2092.97	611.451	389.255	1051.69	521.476	20.1571
NF	Straw	B	1	13	0	0	0	0	0	0	0	0	0	0	0	0	0	0	17.5617	0.415953	0.273005	0.0249788	1388.17	2.21359	79.8799	33880.8	2338.97	1024.37	281.635	873.582	505.545	28.8204
AWD30HF	Straw	B	1	14	0	0	0	0	0	0	0	0	0	0	0	0	0	0	19.1147	1.04222	0.0538468	0.0124214	2281.95	1.24525	80.582	24743.8	2275.37	1037.4	225.674	1177.73	627.124	21.015
F	Straw	B	1	15	0	0	0	0	0	0	0	0	0	0	0	0	0	0	18.1059	2.98958	0.0124214	0.0124214	2584.25	0.248428	101.638	27307.7	2464.3	885.875	467.291	1303.97	672.587	22.1261
AWD15LF	Straw	B	1	16	0	0	0	0	0	0	0	0	0	0	0	0	0	0	18.335	2.91143	0.0114206	0.0114206	2576.79	0.464177	89.758	24269.8	2724.97	913.008	840.108	1526.96	756.382	20.8235
AWD30LF	Straw	B	1	17	0	0	0	0	0	0	0	0	0	0	0	0	0	0	18.3028	1.36417	0.0479711	0.0114206	1571.63	0.748957	76.8235	30324.8	1880.63	776.906	289.195	872.888	532.446	24.5747
AWD15HF	Straw	B	1	18	0	0	0	0	0	1	0	0	0	0	0	0	0	0	17.8769	2.61603	0.0118707	0.0288866	3540.2	20.4808	136.313	23645	2592.03	985.698	712.864	1482.97	899.014	23.3418
AWD30HF	Flag	A	1	1	0	0	0	0	0	0	0	0	0	0	0	0	0	0	47.8103	5.01254	0.0102981	0.0525645	12583.4	2.9157	127.743	12673.9	1671.3	3051.53	12.4679	1582.41	1361.31	11.2136
F	Flag	A	1	2	0	0	0	0	0	0	0	0	0	0	0	0	0	0	40.5799	5.39319	0.0101677	0.0501995	11477.7	2.40277	159.906	13657.9	1890.32	2204.23	22.5257	1779.73	1564.38	13.9311
AWD15HF	Flag	A	1	3	0	0	0	0	0	0	0	0	0	0	0	0	0	0	44.2823	3.66573	0.0119888	0.0771342	10730	4.51567	202.253	13025.2	1752.72	2641.2	13.2281	1930.94	1764.64	13.8716
NF	Flag	A	1	4	0	0	0	0	0	0	0	0	0	0	0	0	0	0	48.0955	1.86808	0.0116413	0.0626976	13504.1	4.4615	104.131	11319.1	1394.37	4440.95	8.31971	1314.12	1293.24	10.33
AWD30HF	Flag	A	1	5	0	0	0	0	0	0	0	0	0	0	0	0	0	0	39.7452	3.07424	0.0119888	0.0465419	11037.6	3.4064	102.566	12609.9	1558.12	3829.39	9.39678	1632.15	1441.21	12.6799
AWD30LF	Flag	A	1	6	0	0	0	0	0	0	0	0	0	0	0	0	0	0	45.0206	4.31683	0.0117549	0.0422944	10342.4	3.18116	129.185	13016.2	1580.71	2257.69	9.05743	1890.48	1568.6	12.6873
AWD30LF	Flag	A	1	7	0	0	0	0	0	0	0	0	0	0	0	0	0	0	29.7642	3.54347	0.0106626	0.0527109	11878.2	3.40889	105.349	11722	1653.46	4166.81	12.5384	1646.29	1531.04	12.1117
AWD15HF	Flag	A	1	8	0	0	0	0	0	0	0	0	0	0	0	0	0	0	35.1209	4.5625	0.0119888	0.0496738	11908.3	3.21144	130.684	12092.4	1552.53	3075.11	11.0318	1621.77	1546.43	12.5043
NF	Flag	A	1	9	0	0	0	0	0	0	0	0	0	0	0	0	0	0	35.6022	1.94128	0.0120488	0.0835571	14479.6	4.62805	106.192	10706.2	1508.19	6567.95	19.324	1398.96	1334.25	11.3497
AWD15LF	Flag	A	1	10	0	0	0	0	0	0	0	0	0	0	0	0	0	0	35.8132	5.11188	0.0110034	0.041902	11472.5	2.13152	127.819	12088.9	1577.46	3009.3	14.1327	1627.29	1450.61	12.2003
AWD15LF	Flag	A	1	11	0	0	0	0	0	1	0	0	0	0	0	0	0	0	45.205	5.35256	0.00995764	0.0464311	11702	6.89378	177.61	13025.6	1396.84	2517.61	14.2908	1609.69	1353.44	11.9631
F	Flag	A	1	12	0	0	0	0	0	0	0	0	0	0	0	0	0	0	53.2286	5.53872	0.0105691	0.0306557	12348.1	1.67793	122.259	12554.6	1367.31	2143.25	17.659	1436.93	1277.18	10.7206
NF	Flag	B	1	13	0	0	0	0	0	0	0	0	0	0	0	0	0	0	35.1049	2.10005	0.0113667	0.059678	13186.3	5.4264	116.316	11306.6	1705.58	4466.55	22.2445	1608.49	1578.34	12.2438
AWD30HF	Flag	B	1	14	0	0	0	0	0	0	0	0	0	0	0	0	0	0	33.6788	3.46176	0.0104772	0.0589048	12702.5	3.78681	128.213	11976.2	1635.79	3737.47	29.0993	1579	1399.8	11.7246
F	Flag	B	1	15	0	0	0	0	0	0	0	0	0	0	0	0	0	0	32.1241	5.78337	0.0110987	0.0483053	11648.4	3.04856	209.046	13044.8	1780.94	2760.97	30.9637	1818.33	1536.32	12.9595
AWD15LF	Flag	B	1	16	0	0	0	0	0	0	0	0	0	0	0	0	0	0	35.3848	6.02928	0.0114206	0.0638699	12661.7	3.1577	154.234	12181.3	1864.01	3015.79	22.8916	1696.59	1582.1	12.8998
AWD30LF	Flag	B	1	17	0	0	0	0	0	0	0	0	0	0	0	0	0	0	34.5161	3.70162	0.0111563	0.0416033	12529.3	2.99392	108.068	11574.5	1704.72	3667.32	25.5325	1575.38	1393.98	12.22
AWD15HF	Flag	B	1	18	0	0	0	0	0	0	0	0	0	0	0	0	0	0	27.9018	4.63795	0.0103423	0.0310584	11192	3.64371	116.218	13299.3	1999.7	2378.51	21.1145	2001.43	1764.14	13.5636
AWD30HF	Husk	A	1	1	0	0	0	0	0	0	0	0	0	0	0	0	0	0	36.2251	0.384896	0.0119295	0.0395304	664.919	1.51376	364.122	3827.83	681.754	284.244	1.90871	1300.94	590.278	14.334
F	Husk	A	1	2	0	0	0	0	0	0	0	0	0	0	0	0	0	0	50.1954	0.611915	0.0116978	0.0619493	848.504	1.57383	347.146	4550.03	432.573	311.238	16.2106	594.816	446.967	12.2754
AWD15HF	Husk	A	1	3	0	0	0	0	0	0	0	0	0	0	0	0	0	0	55.275	0.445634	0.0118125	0.0460657	776.811	1.94342	343.001	4388.73	404.997	342.055	10.0689	572.641	428.813	13.0558
NF	Husk	A	1	4	0	0	0	0	0	0	0	0	0	0	0	0	0	0	57.0751	0.292817	0.0405543	0.0598653	951.667	2.08658	435.575	3910.45	384.646	507.189	5.40925	464.62	353.026	12.0084
AWD30HF	Husk	A	1	5	0	0	0	0	0	0	0	0	0	0	0	0	0	0	49.1572	0.390871	0.0118125	0.0351996	891.051	1.91286	371.38	4533.81	427.309	489.157	9.5413	558.57	434.201	13.4582
AWD30LF	Husk	A	1	6	0	0	0	0	0	0	0	0	0	0	0	0	0	0	52.8641	0.474479	0.0122946	0.0494851	709.611	1.53974	471.28	4270.15	490.927	293.497	1.96714	830.332	452.414	13.719
AWD30LF	Husk	A	1	7	0	0	0	0	0	0	0	0	0	0	0	0	0	0	44.7498	0.42239	0.0112605	0.0254761	880.571	1.27129	262.571	4090.4	365.861	457.274	8.22933	424.453	366.315	15.3358
AWD15HF	Husk	A	1	8	0	0	0	0	0	0	0	0	0	0	0	0	0	0	45.7435	0.56386	0.0113667	0.0346944	930.658	1.21427	368.351	4284.05	382.327	388.864	7.3408	489.741	400.023	12.7027
NF	Husk	A	1	9	0	0	0	0	0	0	0	0	0	0	0	0	0	0	45.3129	0.323238	0.0430397	0.0584503	1253.85	2.71004	479.317	3883.58	488.914	795.111	7.34711	676.449	442.079	13.8665
AWD15LF	Husk	A	1	10	0	0	0	0	0	1	0	0	0	0	0	0	0	0	48.6551	0.617013	0.0118707	0.0378577	862.196	6.36112	359.612	4614.54	391.488	320.933	20.2598	470.625	390.839	14.1132
AWD15LF	Husk	A	1	11	0	0	0	0	0	0	0	0	0	0	0	0	0	0	57.5604	0.540829	0.011475	0.0322297	775.012	0.786714	339.542	4206.69	301.572	307.19	8.74169	344.508	318.252	11.2333
F	Husk	A	1	12	0	0	0	0	0	0	0	0	0	0	0	0	0	0	60.4593	0.505084	0.0113667	0.0406145	818.871	1.0631	447.162	4341.32	383.4	287.677	15.9213	475.452	368.856	12.0229
NF	Husk	B	1	13	0	0	0	0	0	0	0	0	0	0	0	0	0	0	36.8105	0.322482	0.0434106	0.0448408	852.42	3.52136	395.398	4008.14	629.461	482.833	6.90324	1059.12	524.227	14.7583
AWD30HF	Husk	B	1	14	0	0	0	0	0	0	0	0	0	0	0	0	0	0	45.7097	0.42603	0.0112081	0.0355522	982.923	1.56893	354.494	3831.7	462.926	480.714	11.7626	579.031	383.503	12.8643
F	Husk	B	1	15	0	0	0	0	0	0	0	0	0	0	0	0	0	0	42.9509	0.698788	0.0113667	0.0400656	874.947	1.6862	376.126	4534.25	523.441	351.045	19.1231	806.426	498.299	14.3261
AWD15LF	Husk	B	1	16	0	0	0	0	0	1	0	0	0	0	0	0	0	0	43.5297	0.743102	0.011475	0.0495569	836.841	3.03882	524.578	4662.62	544.426	364.313	9.79543	833.806	495.355	14.6676
AWD30LF	Husk	B	1	17	0	0	0	0	0	0	0	0	0	0	0	0	0	0	43.5663	0.40758	0.0109038	0.0263422	761.731	1.63853	293.274	3972.84	489.441	372.122	10.6875	807.459	452.813	13.3836
AWD15HF	Husk	B	1	18	0	0	0	0	0	0	0	0	0	0	0	0	0	0	38.7116	0.547104	0.0110539	0.0380128	841.353	1.68764	367.22	4629.92	493.183	319.081	12.554	637.999	458.887	13.4915
AWD30HF	Bran	A	1	1	0	0	0	0	0	0	0	0	0	0	0	0	0	0	0.442238	0.722588	0.0403524	.	619.349	11.0506	95.2382	16722.4	12120.1	188.931	22.9891	20369.4	1895.4	79.5057
F	Bran	A	1	2	0	0	0	0	0	0	0	0	0	0	0	0	0	0	0.697275	0.897572	0.0254874	.	674.137	5.7581	103.201	17214.9	12415	190.434	24.7088	20898.5	1916.14	75.2774
AWD15HF	Bran	A	1	3	0	0	0	0	0	0	0	0	0	0	0	0	0	0	0.581008	0.689699	0.0647326	.	622.757	11.0515	93.4651	15395.9	11335.8	203.331	22.8185	19173	1898.26	75.379
NF	Bran	A	1	4	0	0	0	0	0	0	0	0	0	0	0	0	0	0	0.690086	0.532359	0.27626	.	651.202	10.7148	93.7602	16919.7	11837.4	248.199	20.104	20126.8	1872.67	75.8645
AWD30HF	Bran	A	1	5	0	0	0	0	0	0	0	0	0	0	0	0	0	0	0.527077	0.696453	0.0786076	.	661.373	8.09565	95.4949	17632.3	12251.9	261.567	21.7153	20292.4	1886.13	76.452
AWD30LF	Bran	A	1	6	0	0	0	0	0	0	0	0	0	0	0	0	0	0	0.322379	0.842932	0.0586717	.	611.419	5.5588	86.0914	14776.2	10627.6	176.9	21.8329	18029.9	1839.5	71.2401
AWD30LF	Bran	A	1	7	0	0	0	0	0	0	0	0	0	0	0	0	0	0	0.570746	0.648152	0.0981648	.	591.631	6.96989	89.2307	15931.4	10889.8	204.619	18.9234	18608.8	1837.67	74.5379
AWD15HF	Bran	A	1	8	0	0	0	0	0	0	0	0	0	0	0	0	0	0	0.536133	0.757088	0.0525068	.	611.474	6.91986	92.6675	16526.7	11736	186.04	21.349	19769	1914.61	74.0476
NF	Bran	A	1	9	0	0	0	0	0	0	0	0	0	0	0	0	0	0	0.655852	0.590719	0.244622	.	743.296	12.47	98.1696	19017.7	13188.9	302.755	20.9395	22580.3	1982.98	79.2798
AWD15LF	Bran	A	1	10	0	0	0	0	0	0	0	0	0	0	0	0	0	0	0.549997	0.840557	0.0442017	.	615.985	4.5786	90.0714	16588.6	11497.3	165.404	20.5538	19596.9	1798.49	68.3122
AWD15LF	Bran	A	1	11	0	0	0	0	0	0	0	0	0	0	0	0	0	0	0.651176	0.908382	0.0326991	.	652.117	5.16269	102.671	18011.5	12666.1	180.152	22.3248	21421.8	1877.11	73.0432
F	Bran	A	1	12	0	0	0	0	0	0	0	0	0	0	0	0	0	0	0.572985	0.963698	0.0127584	.	641.926	4.40498	99.8107	18590.5	13432.4	159.66	23.7026	22138.4	1916.96	71.8665
NF	Bran	B	1	13	0	0	0	0	0	0	0	0	0	0	0	0	0	0	0.510346	0.521022	0.209961	.	663.367	9.23866	83.9421	13706.5	10071.5	239.363	19.8788	16792.8	1743	75.2025
AWD30HF	Bran	B	1	14	0	0	0	0	0	0	0	0	0	0	0	0	0	0	0.378844	.	.	.	.	.	.	.	.	.	.	.	.	.
F	Bran	B	1	15	0	0	0	0	0	0	0	0	0	0	0	0	0	0	0.465296	0.879296	0.0190687	.	691.479	5.88713	98.503	16784.8	12146.4	191.243	25.7696	20559.5	1975.57	81.0942
AWD15LF	Bran	B	1	16	0	0	0	0	0	0	0	0	0	0	0	0	0	0	0.419656	0.866842	0.0255221	.	630.322	5.65672	86.2564	15778.6	11497.4	164.423	22.3932	19218.4	1839.59	70.7109
AWD30LF	Bran	B	1	17	0	0	0	0	0	0	0	0	0	0	0	0	0	0	0.493637	0.747199	0.0539574	.	650.91	7.95933	92.5238	17103.3	11999.1	205.373	23.8573	20445.9	1820.16	74.0129
AWD15HF	Bran	B	1	18	0	0	0	0	0	0	0	0	0	0	0	0	0	0	0.551355	0.73946	0.0183679	.	605.801	5.45208	85.8796	15015.2	10746.9	153.762	20.1475	18228.1	1759.79	71.0132
AWD30HF	RipeGrain	A	1	1	0	0	0	0	0	0	0	0	0	0	0	0	0	0	0.0375082	0.0892368	0.0100363	.	36.2689	1.66425	3.66862	715.226	144.26	9.20552	1.35989	785.04	904.343	14.7192	0.0997769	0.0107668
F	RipeGrain	A	1	2	0	0	0	0	0	0	0	0	0	0	0	0	0	0	0.0227376	0.122739	0.00760252	.	35.9613	1.1719	1.40643	716.069	158.525	9.43087	3.63796	801.776	994.054	15.4337	0.113292	0.0269498
AWD15HF	RipeGrain	A	1	3	0	0	0	0	0	0	0	0	0	0	0	0	0	0	0.0185419	0.0921632	0.0187254	.	31.25	1.58212	1.69422	758.279	163.954	9.85082	0.590975	812.903	969.952	15.212	0.103145	0.0127962
NF	RipeGrain	A	1	4	0	0	0	0	0	0	0	0	0	0	0	0	0	0	0.0289229	0.0685354	0.0858199	.	35.558	2.70539	3.68289	789.723	194.96	12.353	0.565852	881.638	910.534	15.4194	0.080014	0.00558067
AWD30HF	RipeGrain	A	1	5	0	0	0	0	0	0	0	0	0	0	0	0	0	0	0.0192369	0.0836802	0.0192546	.	36.2529	1.78441	2.48615	732.111	161.503	11.171	0.575167	818.345	923.891	14.8003	0.094789	0.00985668
AWD30LF	RipeGrain	A	1	6	0	0	0	0	0	0	0	0	0	0	0	0	0	0	0.015611	0.106468	0.0269564	.	35.0141	1.43658	3.27958	740.394	147.927	9.16843	0.581146	787.362	912.471	16.2884	0.114287	0.0159174
AWD30LF	RipeGrain	A	1	7	0	0	0	0	0	0	0	0	0	0	0	0	0	0	0.0263119	0.0959331	0.0249515	.	40.3803	1.76741	4.57675	840.274	240.174	12.3978	0.564709	1104.21	956.299	15.415	0.101916	0.0102784
AWD15HF	RipeGrain	A	1	8	0	0	0	0	0	0	0	0	0	0	0	0	0	0	0.110386	0.101921	0.0127751	.	32.2699	1.52805	2.03242	805.577	200.228	10.2566	0.561307	1016.94	975.375	15.2371	0.104388	0.013926
NF	RipeGrain	A	1	9	0	0	0	0	0	0	0	0	0	0	0	0	0	0	0.0337382	0.0769871	0.0738475	.	52.9155	3.15122	2.84043	1008.23	297.546	16.6379	1.22408	1261.04	984.782	16.3642	0.0908559	0.00513467
AWD15LF	RipeGrain	A	1	10	0	0	0	0	0	0	0	0	0	0	0	0	0	0	0.0245942	0.132593	0.0110416	.	49.0219	1.12256	3.07934	963.747	323.696	12.9898	1.8932	1274.27	1004.8	16.663	0.123846	0.02165
AWD15LF	RipeGrain	A	1	11	0	0	0	0	0	0	0	0	0	0	0	0	0	0	0.0213044	0.120949	0.00996374	.	40.3437	1.0057	5.20302	914.87	297.324	12.6678	0.563571	1207.65	952.14	15.3111	0.123839	0.0182411
F	RipeGrain	A	1	12	0	0	0	0	0	0	0	0	0	0	0	0	0	0	0.0188859	0.150183	0.00325202	.	45.8938	0.842071	2.44652	926.714	297.465	11.6458	0.565852	1239.22	987.35	16.5684	0.131759	0.027916
NF	RipeGrain	B	1	13	0	1	0	0	0	0	0	0	0	0	0	0	0	0	0.0226495	0.109591	0.0619306	.	32.1701	2.37669	1.55697	792.742	133.377	9.02029	1.20256	768.344	880.357	13.468	0.0787038	0.00667142
AWD30HF	RipeGrain	B	1	14	0	0	0	0	0	0	0	0	0	0	0	0	0	0	0.0207787	0.090602	0.0207641	.	28.97	1.97041	1.5614	845.717	148.922	9.47937	0.562437	867.03	915.996	14.524	0.0910343	0.00962613
F	RipeGrain	B	1	15	0	0	0	0	0	0	1	0	0	0	0	0	0	0	0.123634	0.146239	0.00315619	.	41.8349	1.29909	26.8863	966.737	284.046	11.7403	4.60962	1202.21	1022.7	16.2464	0.120033	0.0320331
AWD15LF	RipeGrain	B	1	16	0	0	0	0	0	0	0	0	0	0	0	0	0	0	0.0774521	0.117147	0.00676509	.	35.4047	1.29881	5.55687	834.583	180.477	8.58174	1.91003	902.456	952.377	14.3328	0.115054	0.0179369
AWD30LF	RipeGrain	B	1	17	0	0	0	0	0	0	0	0	0	0	0	0	0	0	0.0283544	0.0956801	0.0150482	.	38.9457	1.99092	2.60207	861.407	280.919	12.1583	2.95052	1040.94	832.949	14.912	0.110766	0.0106828
AWD15HF	RipeGrain	B	1	18	0	0	0	0	0	0	0	0	0	0	0	0	0	0	0.03857	0.0999151	0.00318119	.	39.1146	1.46975	3.51928	709.518	191.544	8.5954	2.57322	849.682	872.569	15.5786	0.108161	0.0167898
AWD30HF	Node	A	1	1	0	0	0	0	0	0	0	0	0	0	0	0	0	0	16.9075	6.53104	0.176329	0.0121093	1400.59	3.53826	285.863	38718.7	2248.41	562.231	586.262	962.481	737.681	165.831
F	Node	A	1	2	0	0	0	0	0	0	0	0	0	0	0	0	0	0	15.7723	10.8422	0.135563	0.0115853	1825.12	1.36541	579.465	49608.1	2380.89	817.07	843.037	1645.86	1258.8	193.09
AWD15HF	Node	A	1	3	0	0	0	0	0	0	0	0	0	0	0	0	0	0	20.3677	6.62583	0.478855	0.0119295	1729.35	4.88371	377.344	47634.8	2657.93	1055.24	838.522	1518.3	1040.67	161.329
NF	Node	A	1	4	0	0	0	0	0	0	0	0	0	0	0	0	0	0	19.6836	2.37978	2.21281	0.0254147	1819.95	18.3703	277.299	39317.2	2767.21	1218.14	205.939	1020.66	998.447	165.816
AWD30HF	Node	A	1	5	0	0	0	0	0	0	0	0	0	0	0	0	0	0	18.0248	4.04286	0.450538	0.011475	1229.16	6.23621	244.578	40129.7	2116.42	762.308	458.333	988.323	776.853	160.859
AWD30LF	Node	A	1	6	0	0	0	0	0	0	0	0	0	0	0	0	0	0	21.8402	6.5789	0.209007	0.0118125	1291.38	3.33617	289.645	55731.3	2264.53	711.512	1456.26	1434.11	955.553	132.611
AWD30LF	Node	A	1	7	0	0	0	0	0	0	0	0	0	0	0	0	0	0	15.2058	6.9091	0.956143	0.0115853	2057.85	6.71052	350.924	46853.5	2735.2	1305.59	589.543	1499.17	1150.36	229.785
AWD15HF	Node	A	1	8	0	0	0	0	0	0	0	0	0	0	0	0	0	0	16.2814	7.79071	0.282746	0.0120488	1613.97	2.8766	332.825	40220.2	2454.09	843.387	1167.27	1177.77	980.995	175.313
NF	Node	A	1	9	0	0	0	0	0	0	0	0	0	0	0	0	0	0	14.8539	2.16823	1.68826	0.0277869	1743.3	17.0249	283.129	38567.4	2829.16	1428.46	361.652	953.822	843.053	182.417
AWD15LF	Node	A	1	10	0	0	0	0	0	0	0	0	0	0	0	0	0	0	18.1398	8.48665	0.403613	0.0119295	1613.83	1.1135	353.449	45354.9	2277.53	812.082	1541.71	1138.84	929.308	167.602
AWD15LF	Node	A	1	11	0	0	0	0	0	0	0	0	0	0	0	0	0	0	19.2681	9.64919	0.254961	0.0119295	1613.92	1.46207	419.535	49402.8	2258.26	734.269	1320.98	1179.36	842.674	173.286
F	Node	A	1	12	0	0	0	0	0	0	0	0	0	0	0	0	0	0	20.2145	7.35569	0.0491512	0.0121705	1488.84	0.243409	394.171	41525.2	2062.34	604.88	795.811	1157.42	765.586	153.977
NF	Node	B	1	13	0	0	0	0	0	0	0	0	0	0	0	0	0	0	17.1224	2.17127	1.57738	0.0118707	1682.88	14.5874	259.216	38659.4	2575.64	1220.41	435.363	1025.32	746.275	330.578
AWD30HF	Node	B	1	14	0	0	0	0	0	0	0	0	0	0	0	0	0	0	17.5638	3.89679	0.550138	0.0115853	1561.73	7.30286	212.964	38279.3	2498.79	960.374	574.886	988.01	666.841	305.227
F	Node	B	1	15	0	0	0	0	0	0	0	0	0	0	0	0	0	0	14.4754	8.97972	0.162309	0.0118707	1550.67	1.61829	380.444	41881.4	2352.88	825.336	1017.04	1305.77	986.013	332.193
AWD15LF	Node	B	1	16	0	0	0	0	0	0	0	0	0	0	0	0	0	0	15.0309	9.56453	0.207518	0.0121093	1649.87	3.66324	357.717	42555.7	2515.15	960.473	1243.96	1277.14	993.607	288.279
AWD30LF	Node	B	1	17	0	0	0	0	0	0	0	0	0	0	0	0	0	0	17.5	6.56725	0.432189	0.0122946	1749.64	6.03601	372.126	35119.8	2497.16	934.173	622.693	1099.02	930.378	402.853
AWD15HF	Node	B	1	18	0	0	0	0	0	0	0	0	0	0	0	0	0	0	14.4034	9.0948	0.214938	0.0118707	1826.08	4.97214	434.38	42732	2561.33	837.302	1092.78	1613.63	1184.71	425.985
AWD30HF	Root	A	1	1	0	0	0	0	0	0	0	0	0	0	0	0	0	0	5.50452	37.3037	0.244356	1.60969	396.937	4.16793	5169.86	255	370.125	121.963	62130.3	251.175	31818.4	2.55
F	Root	A	1	2	0	0	0	0	0	0	0	0	0	0	0	0	0	0	7.05457	51.8907	0.124074	2.37153	569.747	2.22153	6619.4	519.364	456.829	188.938	41488.4	251.557	22083.6	2.33956
AWD15HF	Root	A	1	3	0	0	0	0	0	0	0	0	0	0	0	0	0	0	7.10312	32.8955	0.305072	2.50254	459.881	4.39835	4067.4	648.162	537.311	99.1009	26743	256.134	14317.7	2.01653
NF	Root	A	1	4	0	0	0	0	0	0	0	0	0	0	0	0	0	0	9.54086	7.45049	0.93878	2.66903	472.972	8.34428	2699.55	976.373	570.519	70.3702	45557	181.334	20982.5	2.27335
AWD30HF	Root	A	1	5	0	0	0	0	0	0	0	0	0	0	0	0	0	0	6.5787	25.2083	0.274604	1.90883	363.279	3.60636	2950.7	577.878	481.741	72.2604	36104.4	205.898	18555.2	2.16121
AWD30LF	Root	A	1	6	0	0	0	0	0	0	0	0	0	0	0	0	0	0	7.77862	43.7229	0.234942	2.39042	459.265	3.88706	4496.1	536.864	479.536	135.525	41100.4	237.298	21055.7	2.23125
AWD30LF	Root	A	1	7	0	0	0	0	1	0	0	0	0	0	0	0	0	0	6.92796	35.4078	0.452281	2.10568	1584.92	4.33959	3682.69	544.746	522.76	107.602	36367.7	253.507	19085	2.2521
AWD15HF	Root	A	1	8	0	0	0	0	0	0	0	0	0	0	0	0	0	0	8.15586	50.3651	0.212199	2.97935	375.916	3.03798	5259.52	629.912	517.268	113.196	38096.4	226.163	19954.7	1.99153
NF	Root	A	1	9	0	0	0	0	0	0	0	0	0	0	0	0	0	0	8.7266	6.51295	0.872761	2.66019	388.53	5.08478	2359.23	933.947	542.51	72.6717	45361.9	164.621	20791	2.16121
AWD15LF	Root	A	1	10	0	0	0	0	0	0	0	0	0	0	0	0	0	0	9.23604	59.7045	0.340515	3.04744	426.241	2.778	5193.92	666.689	525.699	126.729	37043.3	297.813	19311.6	2.40975
AWD15LF	Root	A	1	11	0	0	0	0	0	0	0	0	0	0	0	0	0	0	7.61494	49.4504	0.271543	2.56583	494.061	2.33293	5178.74	521.378	486.106	128.495	39687.3	241.939	20468.3	2.59113
F	Root	A	1	12	0	0	0	0	0	0	0	0	0	0	0	0	0	0	8.90044	73.3384	0.123747	3.35955	651.123	1.93095	6353.04	702.495	557.482	168.319	40032.9	243.339	20675.6	2.38589
NF	Root	B	1	13	0	0	0	0	0	0	0	0	0	0	0	0	0	0	6.65641	10.3993	0.655963	1.83662	585.976	6.92819	2717.8	701.725	563.721	79.4084	47122.5	212.719	22528.6	1.86802
AWD30HF	Root	B	1	14	0	0	0	0	0	0	0	0	0	0	0	0	0	0	7.01111	22.2399	0.360978	2.36965	502.225	3.62927	3782	581.283	580.327	114.099	46883.3	232.351	22831.8	2.44645
F	Root	B	1	15	0	0	0	0	0	0	0	0	0	0	0	0	0	0	7.56722	73.6492	0.163705	3.27856	485.523	2.13767	5637.29	581.728	564.63	143.488	45718.3	269.125	22315.8	2.35098
AWD15LF	Root	B	1	16	0	0	0	0	0	0	0	0	0	0	0	0	0	0	6.98159	64.8772	0.156936	2.73167	539.986	4.60178	5552.3	575.327	529.187	187.794	41776.3	263.767	21344.5	2.18077
AWD30LF	Root	B	1	17	0	0	0	0	0	0	0	0	0	0	0	0	0	0	5.75534	35.1334	0.260557	1.999	454.477	4.60748	5329	511.925	470.56	118.265	49681.8	283.537	24732.8	2.49715
AWD15HF	Root	B	1	18	0	0	0	0	0	0	0	0	0	0	0	0	0	0	6.94322	42.0122	0.13857	2.55941	426.081	2.8142	4275.15	529.498	498.911	103.71	35949.5	255.536	18391.2	2.49715
AWD30HF	Straw	A	2	1	0	0	0	0	0	0	0	0	0	0	0	0	0	0	14.406	1.01766	0.0878291	0.168887	2835.9	3.80604	177.73	31748.5	3130.03	2022.25	.	1875.08	.	43.4207
F	Straw	A	2	2	0	0	0	0	0	0	0	0	0	0	0	0	0	0	20.1062	2.20274	0.0202075	0.0580821	2671.38	1.85649	148.632	28903.8	2995.7	1080.82	.	1860.94	.	33.7781
AWD15HF	Straw	A	2	3	0	0	0	0	0	0	0	0	0	0	0	0	0	0	.	.	.	.	.	.	.	.	.	.	.	.	.	.
NF	Straw	A	2	4	0	0	0	0	0	0	0	0	0	0	0	0	0	0	24.2877	1.48167	0.0176296	0.08979	3190.06	3.13626	161.35	29273.7	2980.85	1461.65	.	1716.62	.	22.8489
AWD30HF	Straw	A	2	5	0	0	0	0	0	0	0	0	0	0	0	0	0	0	19.1338	1.30346	0.0205962	0.0615892	2929.97	2.84869	112.594	30240.4	2886.24	1603.4	.	1629.04	.	26.4481
AWD30LF	Straw	A	2	6	0	0	0	0	0	0	0	0	0	0	0	0	0	0	21.1824	1.42926	0.0213134	0.102547	3361.33	3.404	204.165	28215.1	2714.88	1635.5	.	2018.06	.	22.7059
AWD30LF	Straw	A	2	7	0	0	0	0	0	0	0	0	0	0	0	0	0	0	15.8572	1.90285	0.0180759	0.0705859	3516.81	3.00137	146.506	26893.2	3351.15	1499.88	.	1817.23	.	24.4086
AWD15HF	Straw	A	2	8	0	0	0	0	0	0	0	0	0	0	0	0	0	0	18.063	2.35181	0.0213134	0.0617404	3685.36	2.97671	139.944	31481.3	2696.28	1333.4	.	1605.05	.	26.3982
NF	Straw	A	2	9	0	0	0	0	0	0	0	0	0	0	0	0	0	0	14.787	0.365726	0.437619	0.129385	4029.7	7.13889	104.718	25742.2	2632.44	3771.08	.	1152.15	.	26.9165
AWD15LF	Straw	A	2	10	0	0	0	0	0	0	0	0	0	0	0	0	0	0	20.8183	2.77254	0.0215276	0.109857	4591.07	3.63847	256.455	23266.9	3480.12	1672.37	.	2062.25	.	21.339
AWD15LF	Straw	A	2	11	0	0	0	0	0	0	0	0	0	0	0	0	0	0	22.3203	2.0288	0.0221969	0.0487996	3099.85	2.86668	139.539	29916.8	2620.01	1027.01	.	1680.66	.	31.1118
F	Straw	A	2	12	0	0	0	0	0	0	0	0	0	0	0	0	0	0	17.8664	2.45205	0.0220825	0.0532941	4046.12	2.74388	183.013	29222.8	3663.41	1056.47	.	2059.15	.	23.3782
NF	Straw	B	2	13	0	0	0	0	0	0	0	0	0	0	0	0	0	0	16.2729	0.39957	0.382689	0.173029	3764.1	7.41578	128.832	26375.1	2876.61	2996.39	.	1241.95	.	26.6203
AWD30HF	Straw	B	2	14	0	0	0	0	0	0	0	0	0	0	0	0	0	0	14.611	0.606068	0.129252	0.0990495	3690.11	6.15941	147.013	28856.2	3423.35	2409.03	.	1648.94	.	31.1322
F	Straw	B	2	15	0	0	0	0	0	0	0	0	0	0	0	0	0	0	16.9489	2.49591	0.0215686	0.116706	5166.7	5.29701	260.05	26023.6	4115.12	2154.16	.	2177.99	.	24.1015
AWD15LF	Straw	B	2	16	0	0	0	0	0	0	0	0	0	0	0	0	0	0	13.537	3.26731	0.0220825	0.0713804	2867.65	4.29561	153.062	31433.3	3371.17	1514.6	.	2226.04	.	30.3799
AWD30LF	Straw	B	2	17	0	0	0	0	0	0	0	0	0	0	0	0	0	0	19.0259	0.821104	0.0568101	0.10854	4701.93	6.37365	131.634	23243.6	3371.66	2882.06	.	1693.13	.	23.7057
AWD15HF	Straw	B	2	18	0	0	0	0	0	0	0	0	0	0	0	0	0	0	14.3311	1.33698	0.0629502	0.0456008	3626.88	3.55848	107.796	29154.5	2819.33	1464.42	.	1899.15	.	25.9627
AWD30HF	Flag	A	2	1	0	0	0	0	0	0	0	0	0	0	0	0	0	0	22.5833	1.4415	0.0224293	0.201467	8623.78	7.2054	192.493	12938.4	1955.63	3864.62	.	2122.16	.	11.8037
F	Flag	A	2	2	0	1	0	0	0	0	0	0	0	0	0	0	0	0	29.9526	9.91633	0.0216364	0.0867187	8757.13	6.17783	153.484	14360.4	2163.98	2159.99	.	2242.39	.	13.8431
AWD15HF	Flag	A	2	3	0	0	0	0	0	0	0	0	0	0	0	0	0	0	40.5118	2.70827	0.0212079	0.125481	8385.2	4.94792	180.211	11574.9	1624.93	2339.19	.	1858.9	.	8.55696
NF	Flag	A	2	4	0	0	0	0	0	0	0	0	0	0	0	0	0	0	30.0541	1.14957	0.0795782	0.142014	8673.16	7.48542	124.317	11900.8	1355.14	3394.42	.	1771.38	.	8.75618
AWD30HF	Flag	A	2	5	0	0	0	0	0	0	0	0	0	0	0	0	0	0	30.7894	1.7661	0.0218571	0.236765	8300.96	5.75579	186.015	11391.6	1404.86	3635.19	.	1920.01	.	9.70714
AWD30LF	Flag	A	2	6	0	0	0	0	0	0	0	0	0	0	0	0	0	0	32.587	2.10657	0.0208976	0.1922	8672.11	5.89836	124.307	11610.5	1629.96	3484.26	.	2055.93	.	8.87263
AWD30LF	Flag	A	2	7	0	0	0	0	0	0	0	0	0	0	0	0	0	0	23.6025	2.38364	0.0211034	0.107543	8324.02	4.73398	119.551	11477.2	1746.05	2681.15	.	2023.25	.	9.70401
AWD15HF	Flag	A	2	8	0	0	0	0	0	0	0	0	0	0	0	0	0	0	24.0403	2.4624	0.0200187	0.10865	8583	4.71542	122.696	11818.3	1953.68	2664.98	.	2160.83	.	10.2577
NF	Flag	A	2	9	0	0	0	0	0	0	0	0	0	0	0	0	0	0	19.5556	0.703389	0.0434835	0.2714	9288.74	7.10169	116.602	10229.2	1417.55	6808.58	.	1647.95	.	7.66502
AWD15LF	Flag	A	2	10	0	0	0	0	0	0	0	0	0	0	0	0	0	0	25.5515	3.18292	0.0204976	0.126081	9125.17	4.34629	152.705	12066.8	1925.02	2738.15	.	2047.85	.	9.25012
AWD15LF	Flag	A	2	11	0	0	0	0	0	0	0	0	0	0	0	0	0	0	38.4373	3.03212	0.0224293	0.0969855	8917.29	4.41893	148.506	11762.1	1759.35	2256.34	.	1897.83	.	10.9385
F	Flag	A	2	12	0	0	0	0	0	0	0	0	0	0	0	0	0	0	27.9197	3.02042	0.0205962	0.0724087	8610.23	3.57369	213.193	12772.2	2034.56	1794.47	.	2015.87	.	10.7547
NF	Flag	B	2	13	0	0	0	0	0	0	0	0	0	0	0	0	0	0	19.4258	0.698037	0.0208976	0.236232	9934.59	8.02857	141.823	12140.4	1564.44	5634.72	.	1781.31	.	9.65788
AWD30HF	Flag	B	2	14	0	0	0	0	0	0	0	0	0	0	0	0	0	0	18.8719	0.888815	0.0216364	0.193184	8558.71	7.59289	122.645	11856	1829.72	4701.58	.	1916.18	.	11.2916
F	Flag	B	2	15	0	0	0	0	0	0	0	0	0	0	0	0	0	0	22.0454	2.48388	0.0197309	0.215612	8553.98	5.96684	143.402	13317.9	2055.72	2810.19	.	2284.92	.	12.8428
AWD15LF	Flag	B	2	16	0	0	0	0	0	0	0	0	0	0	0	0	0	0	20.8276	1.97577	0.0196514	0.129359	8283.32	5.88838	118.463	12671.2	1829.87	2938.18	.	2041.01	.	11.3521
AWD30LF	Flag	B	2	17	0	0	1	0	0	0	0	0	0	0	0	0	0	0	22.3801	1.28033	0.0217462	0.180648	8691.88	6.97856	115.179	11716.2	1729.79	4154.97	.	2000.86	.	12.5142
AWD15HF	Flag	B	2	18	0	0	1	0	0	0	0	0	0	0	0	0	0	0	23.623	1.92302	0.0211034	0.123775	8820.15	7.0199	111.577	12138	1830.28	2924.51	.	2056.55	.	12.9915
AWD30HF	Husk	A	2	1	0	0	0	0	0	0	0	0	0	0	0	0	0	0	36.1206	0.282005	0.0213134	0.0502264	964.837	2.66025	185.416	4130.87	530.859	581.178	.	688.895	.	8.08185
F	Husk	A	2	2	0	0	0	0	0	0	0	0	0	0	0	0	0	0	40.8517	0.412775	0.0216364	0.0216364	750.384	2.39207	166.819	4370.76	475.745	302.755	.	574.213	.	9.21591
AWD15HF	Husk	A	2	3	0	0	0	0	0	0	0	0	0	0	0	0	0	0	48.719	0.312297	0.0219692	0.0509443	692.376	2.97008	294.234	4362.16	682.676	297.518	.	1116.09	.	7.22131
NF	Husk	A	2	4	0	0	0	0	0	0	0	0	0	0	0	0	0	0	43.0002	0.20755	0.052802	0.0559052	738.056	3.97829	305.53	3675.27	639.892	404.455	.	1127.05	.	7.8992
AWD30HF	Husk	A	2	5	0	0	0	0	0	0	0	0	0	0	0	0	0	0	47.9006	0.393319	0.0203033	0.129875	759.075	3.18728	273.077	3876.88	475.32	397.285	.	723.047	.	7.08059
AWD30LF	Husk	A	2	6	0	0	0	0	0	0	0	0	0	0	0	0	0	0	51.428	0.310006	0.0212079	0.0435805	722.048	1.94901	161.058	4168.27	427.336	411.343	.	541.285	.	5.18945
AWD30LF	Husk	A	2	7	0	0	0	0	0	0	0	0	0	0	0	0	0	0	46.6989	0.392066	0.0212079	0.062862	755.553	2.29077	282.868	4061.02	449.801	342.814	.	511.977	.	5.2498
AWD15HF	Husk	A	2	8	0	0	0	0	0	0	0	0	0	0	0	0	0	0	41.2217	0.381721	0.0215276	0.0468569	846.535	2.19646	250.905	4071.34	621.168	380.68	.	909.067	.	8.33267
NF	Husk	A	2	9	0	0	0	0	0	0	0	0	0	0	0	0	0	0	35.5402	0.189636	0.0800136	0.0717987	1113.22	3.92925	251.955	3918.28	476.406	957.35	.	572.892	.	7.27679
AWD15LF	Husk	A	2	10	0	0	0	0	0	0	0	0	0	0	0	0	0	0	45.5993	0.388049	0.0211034	0.0211034	755.477	2.12172	234.676	4311.24	465.285	355.026	.	623.068	.	6.60845
AWD15LF	Husk	A	2	11	0	0	0	0	0	0	0	0	0	0	0	0	0	0	56.452	0.383797	0.0211034	0.0211034	764.73	1.98178	234.343	4289.39	482.364	291.013	.	553.376	.	4.81176
F	Husk	A	2	12	0	0	0	0	0	0	0	0	0	0	0	0	0	0	48.2173	0.402176	0.0207961	0.0417204	699.836	2.11332	256.42	4539.59	467.276	256.685	.	564.565	.	6.01111
NF	Husk	B	2	13	0	0	0	0	0	0	0	0	0	0	0	0	0	0	39.7951	0.190311	0.0211034	0.0529854	865	3.46848	233.547	4218.11	412.465	648.972	.	527.676	.	7.5251
AWD30HF	Husk	B	2	14	0	0	0	0	0	0	0	0	0	0	0	0	0	0	42.9136	0.217422	0.0203033	0.0580053	886.756	3.60217	213.166	4239.41	433.227	719.069	.	506.39	.	9.3014
F	Husk	B	2	15	0	0	0	0	0	0	0	0	0	0	0	0	0	0	44.9814	0.417806	0.021	0.048328	787.383	2.71808	233.812	4300.59	450.153	416.48	.	502.943	.	5.87611
AWD15LF	Husk	B	2	16	0	0	0	0	0	0	0	0	0	0	0	0	0	0	47.23	0.449878	0.0471013	0.174561	814.432	3.0203	249.536	4348.68	488.229	434.612	.	553.86	.	7.86878
AWD30LF	Husk	B	2	17	0	0	0	0	0	0	0	0	0	0	0	0	0	0	53.5892	0.254864	0.0205962	0.0690977	771.3	3.0212	188.146	4314.25	438.509	503.395	.	568.353	.	8.62781
AWD15HF	Husk	B	2	18	0	0	0	0	0	0	0	0	0	0	0	0	0	0	53.4595	0.311599	0.0207961	0.066522	772.375	2.55366	207.72	4116.86	474.215	364.896	.	598.31	.	8.05252
AWD30HF	Bran	A	2	1	0	0	0	0	0	0	0	0	0	0	0	0	0	0	0.599508	0.569795	0.029317	0.0389711	545.595	10.8637	204.759	18484.4	10188.6	275.544	18.1915	23363.9	2093.53	103.302
F	Bran	A	2	2	0	0	0	0	0	0	0	0	0	0	0	0	0	0	0.460985	0.864212	0.00605465	0.0185717	547.69	7.30673	123.239	19087.4	10477.2	201.761	70.1328	24121.2	2070.79	103.914
AWD15HF	Bran	A	2	3	0	0	0	0	0	0	0	0	0	0	0	0	0	0	0.415248	0.703336	0.00602438	0.00602438	512.961	8.53288	129.08	18582.9	10150.5	215.458	17.6401	23354.3	2137.8	89.1679
NF	Bran	A	2	4	0	0	0	0	0	0	0	0	0	0	0	0	0	0	0.460063	0.607021	0.185351	0.00571031	570.805	15.4416	189.085	20279.3	10906.7	260.317	17.4784	24411.2	2252.14	93.6905
AWD30HF	Bran	A	2	5	0	0	0	0	0	0	0	0	0	0	0	0	0	0	0.482104	0.642855	0.0373492	0.00589181	560.354	10.667	126.053	19769.9	10826.1	263.295	46.2144	24563.8	2168.19	97.1453
AWD30LF	Bran	A	2	6	0	0	0	0	0	0	0	0	0	0	0	0	0	0	0.497308	0.663321	0.0359783	0.00587744	525.61	9.08844	115.783	20201.7	10863.3	242.657	39.8738	25379.3	2103.52	90.5166
AWD30LF	Bran	A	2	7	0	0	0	0	0	0	0	0	0	0	0	0	0	0	0.493347	0.769817	0.00587744	0.00587744	583.579	8.63587	122.001	20621.7	11557.2	217.687	17.8546	25887.5	2268.27	94.5299
AWD15HF	Bran	A	2	8	0	0	0	0	0	0	0	0	0	0	0	0	0	0	0.590808	0.765167	0.0161347	0.00596473	593.264	8.11809	124.657	20154	11338.8	223.652	20.1531	25413.2	2210.82	96.2537
NF	Bran	A	2	9	0	0	0	0	0	0	0	0	0	0	0	0	0	0	0.640506	0.531086	0.253107	0.00586314	597.162	17.8161	106.158	20274.3	11001.5	396.717	16.6807	25770.3	2200.76	91.8894
AWD15LF	Bran	A	2	10	0	0	0	0	0	0	0	0	0	0	0	0	0	0	0.607529	0.826958	0.0187694	0.0295048	566.572	9.0175	197.81	19758.9	11267.3	230.122	41.5612	25212.9	2141.28	89.5385
AWD15LF	Bran	A	2	11	0	0	0	0	0	0	0	0	0	0	0	0	0	0	0.459464	0.834096	0.00587744	0.0120091	573.847	7.55277	127.345	20798.9	12175.6	196.092	21.4745	27261.5	2292.49	96.6042
F	Bran	A	2	12	0	0	0	0	0	0	0	0	0	0	0	0	0	0	0.468663	0.857523	0.00603947	0.0147011	534.802	5.97423	123.596	19450	11128.7	183.645	47.3508	24937.1	2142.39	85.0533
NF	Bran	B	2	13	0	0	0	0	0	0	0	0	0	0	0	0	0	0	0.566195	0.503203	0.164181	0.0161458	551.402	16.2205	121.332	20116.4	11077.3	319.554	18.5322	25484.4	2234.83	94.7242
AWD30HF	Bran	B	2	14	0	0	0	0	0	0	0	0	0	0	0	0	0	0	0.654923	0.592493	0.0950792	0.0351435	532.246	14.4127	125.318	16897.6	10060.7	294.476	16.8777	23488.1	2100.82	83.6353
F	Bran	B	2	15	0	0	0	0	0	0	0	0	0	0	0	0	0	0	0.528314	0.88623	0.00603947	0.0197033	491.146	9.76474	196.856	16673.4	10497	218.457	13.0896	23738.5	2056.69	74.0462
AWD15LF	Bran	B	2	16	0	0	0	0	0	0	0	0	0	0	0	0	0	0	0.526794	0.854025	0.00587744	0.0323211	520.028	10.4197	153.441	16988.2	10652.3	225.357	16.1806	24611.9	2033.65	75.4747
AWD30LF	Bran	B	2	17	0	0	0	0	0	0	0	0	0	0	0	0	0	0	0.623644	0.787966	0.0416859	0.0362707	518.349	12.7796	180.46	17467.7	10863.1	244.754	48.0051	25181.5	2145.92	82.5063
AWD15HF	Bran	B	2	18	0	0	0	0	0	0	0	0	0	0	0	0	0	0	0.479827	0.758348	0.0353822	0.00553966	510.158	8.71833	106.48	16385.4	10231.3	200.491	15.2489	23117.6	2097.24	75.5226
AWD30HF	RipeGrain	A	2	1	0	0	0	0	0	0	0	0	0	0	0	0	0	0	0.0420841	0.0865418	0.0148814	0.00482916	25.5773	2.99791	2.09896	753.524	214.171	11.5337	0.840274	1202.09	1146.65	13.7158	0.0897333	0.00852816
F	RipeGrain	A	2	2	0	0	0	0	0	0	0	0	0	0	0	0	0	0	0.0336666	0.138239	0.0048003	0.0048003	29.9305	1.96294	6.03761	828.578	266.07	10.7882	0.835252	1318.45	1183.93	14.979	0.125276	0.0238931
AWD15HF	RipeGrain	A	2	3	0	0	0	0	0	0	0	0	0	0	0	0	0	0	0.0184395	0.0988489	0.0047436	0.0047436	22.3452	2.23148	1.6176	703.303	185.969	9.71465	0.825387	1101.3	1058.36	11.6438	0.11027	0.0111845
NF	RipeGrain	A	2	4	0	0	0	0	1	0	0	0	0	0	0	0	0	0	0.0264471	0.0868172	0.112434	0.00456392	74.5501	4.28583	2.97219	799.059	213.354	12.0678	3.72839	1155.68	1124.19	13.791	0.0820169	0.00584728
AWD30HF	RipeGrain	A	2	5	0	0	0	0	0	0	0	0	0	0	0	0	0	0	0.0249606	0.0954787	0.0162473	0.0048195	24.7661	2.86707	1.61097	833.244	209.149	10.8897	0.838593	1223.28	1179.14	13.36	0.0964025	0.00995394
AWD30LF	RipeGrain	A	2	6	0	0	0	0	0	0	0	0	0	0	0	0	0	0	0.0220381	0.106402	0.0214263	0.00460755	24.9807	2.56852	1.30682	731.144	208.68	11.4468	0.801714	1183.33	1125.56	13.9043	0.102198	0.0115497
AWD30LF	RipeGrain	A	2	7	0	0	0	0	0	0	0	0	0	0	0	0	0	0	0.0304955	0.105373	0.00475296	0.00475296	24.3297	2.15393	1.45979	753.327	209.684	9.20764	0.827015	1157.66	1109.9	12.502	0.105964	0.0144718
AWD15HF	RipeGrain	A	2	8	0	0	0	0	0	0	0	0	0	0	0	0	0	0	0.033567	0.111908	0.00950876	0.00467913	22.7664	2.09795	4.69079	721.842	196.367	9.3879	0.814168	1124.6	1118.23	12.5833	0.115843	0.0172066
NF	RipeGrain	A	2	9	0	0	0	0	0	0	0	0	0	0	0	0	0	0	0.0600632	0.0747444	0.155191	0.00445425	25.2857	5.03904	3.56886	834.599	207.004	13.8697	0.77504	1216.83	1137.5	13.747	0.0849676	0.00396001
AWD15LF	RipeGrain	A	2	10	0	0	0	0	0	0	0	0	0	0	0	0	0	0	0.033482	0.131319	0.00475296	0.00475296	30.3743	2.17979	1.72493	851.57	258.984	11.5334	0.827015	1308.84	1187.99	14.3404	0.11824	0.0186886
AWD15LF	RipeGrain	A	2	11	0	0	0	0	0	0	0	0	0	0	0	0	0	0	0.0256673	0.105789	0.00492791	0.00492791	27.3899	2.08032	1.62418	703.516	191.428	8.80906	11.1829	1103.23	1100.32	13.4089	0.104925	0.0153701
F	RipeGrain	A	2	12	0	0	0	0	0	0	0	0	0	0	0	0	0	0	0.0336971	0.119825	0.00471575	0.00471575	30.1755	1.44796	2.34244	703.477	219.654	9.99969	0.820541	1172.7	1128.06	14.729	0.123838	0.0254215
NF	RipeGrain	B	2	13	0	0	0	0	0	0	0	0	0	0	0	0	0	0	0.0361941	0.0629783	0.104853	0.00457258	23.6899	4.50161	1.75112	750.312	203.784	12.7019	0.795629	1148.31	1078.78	14.2606	0.0844071	0.00470173
AWD30HF	RipeGrain	B	2	14	0	0	0	0	0	0	0	0	0	0	0	0	0	0	0.0443297	0.0744988	0.0494367	0.00498913	29.5247	4.32706	5.12998	780.52	219.043	12.7514	0.868109	1191.71	1108.83	13.6472	0.0875825	0.00692572
F	RipeGrain	B	2	15	0	0	0	0	0	0	0	0	0	0	0	0	0	0	0.0432147	0.113582	0.00422763	0.00422763	31.7558	3.49547	2.76509	895.95	283.9	12.96	0.735608	1351.92	1232.91	18.4325	0.123823	0.0188762
AWD15LF	RipeGrain	B	2	16	0	0	0	0	0	0	0	0	0	0	0	0	0	0	0.0349485	0.1065	0.00954647	0.004725	30.4168	3.35343	2.55727	866.245	264.379	12.5666	0.82215	1309.1	1165.4	16.4647	0.119297	0.0154171
AWD30LF	RipeGrain	B	2	17	0	0	0	0	0	0	0	0	0	0	0	0	0	0	0.0358273	0.091121	0.022065	0.00457258	29.2313	4.16725	2.95215	977.68	318.538	13.9588	0.795629	1437.67	1156.64	16.096	0.0994855	0.0110073
AWD15HF	RipeGrain	B	2	18	0	0	0	0	0	0	0	0	0	0	0	0	0	0	0.0345666	0.0951775	0.0204585	0.00479076	27.7358	2.8129	2.62365	996.616	296.7	11.7614	0.833591	1416.87	1149.91	15.6308	0.108081	0.013737
AWD30HF	Node	A	2	1	0	0	0	0	0	0	0	0	0	0	0	0	0	0	12.1394	4.70855	0.718373	0.0851307	2141.48	13.4685	315.638	41993.9	3161.56	1626.48	.	2516.49	.	373.804
F	Node	A	2	2	0	0	0	0	0	0	0	0	0	0	0	0	0	0	16.1697	8.17352	0.0764705	0.0491724	1901.45	3.37976	299.525	42919.4	2913.93	835.104	.	2540.37	.	237.407
AWD15HF	Node	A	2	3	0	0	0	0	0	0	0	0	0	0	0	0	0	0	23.8757	5.68566	0.244025	0.0811499	2287.28	8.4704	267.77	42438.1	2986.68	1210.04	.	2248.04	.	202.346
NF	Node	A	2	4	0	0	0	0	0	0	0	0	0	0	0	0	0	0	14.891	2.45147	2.64292	0.15746	2129.02	17.5504	198.266	40298	2730.17	1457.3	.	2115.38	.	249.55
AWD30HF	Node	A	2	5	0	0	0	0	0	0	0	0	0	0	0	0	0	0	16.731	4.60959	0.572446	0.102353	2078.38	10.4853	285.682	40328.6	2930.89	1310.89	.	2729.84	.	307.521
AWD30LF	Node	A	2	6	0	0	0	0	0	0	0	0	0	0	0	0	0	0	18.1143	4.92342	0.715239	0.0892521	2058.24	9.82525	272.816	41465.2	2935.87	1317.25	.	2302.96	.	271.72
AWD30LF	Node	A	2	7	0	0	0	0	0	0	0	0	0	0	0	0	0	0	15.2588	6.67583	0.436643	0.0868014	2149.01	7.17202	304.239	42646.9	3189.72	1238.48	.	2524.42	.	316.2
AWD15HF	Node	A	2	8	0	0	0	0	0	0	0	0	0	0	0	0	0	0	15.458	7.25639	0.438818	0.0807246	2725.45	6.12003	301.326	39025.4	2820.5	1308.64	.	1989.72	.	297.769
NF	Node	A	2	9	0	0	0	0	0	0	0	0	0	0	0	0	0	0	11.7726	1.19069	3.82764	0.116089	2466.12	24.7357	197.625	39638.5	2942.54	2503.17	.	1476.58	.	360.446
AWD15LF	Node	A	2	10	0	0	0	0	0	0	0	0	0	0	0	0	0	0	15.2825	10.4316	0.389348	0.0959242	2423.13	6.2141	425.67	44116.8	3112.54	1254.45	.	2507.21	.	301.51
AWD15LF	Node	A	2	11	0	0	0	0	0	0	0	0	0	0	0	0	0	0	21.3313	8.3567	0.283035	0.0660325	2270.54	4.54327	359.128	44649.4	3216.93	917.467	.	2304.35	.	349.026
F	Node	A	2	12	0	0	0	0	0	0	0	0	0	0	0	0	0	0	14.6795	7.94236	0.0784454	0.0722084	2338.69	2.79112	429.071	45350.1	3208.31	1023.13	.	2990.6	.	276.181
NF	Node	B	2	13	0	0	0	0	0	0	0	0	0	0	0	0	0	0	11.8583	1.21144	3.27791	0.120405	2438.53	23.1912	205.655	43834.3	3334.63	2337.81	.	1476.74	.	363.806
AWD30HF	Node	B	2	14	0	0	0	0	0	0	0	0	0	0	0	0	0	0	11.2065	2.07889	1.63215	0.127851	2261.53	23.1245	225.415	41586.5	3297.09	2008.72	.	2238.67	.	310.775
F	Node	B	2	15	0	0	0	0	0	0	0	0	0	0	0	0	0	0	10.9483	7.87708	0.233567	0.281578	2152.69	13.4778	421.405	47619.7	3750.84	1586.83	.	2513.71	.	343.801
AWD15LF	Node	B	2	16	0	0	0	0	0	0	0	0	0	0	0	0	0	0	11.6746	5.2164	0.16417	0.0970226	2194.65	13.0285	284.31	47625.5	3544.89	1768.36	.	2970.09	.	225.185
AWD30LF	Node	B	2	17	0	0	0	0	0	0	0	0	0	0	0	0	0	0	11.4729	2.90854	0.94574	0.133012	2216.41	20.6455	341.188	42665	3616.29	2398.8	.	2561.03	.	350.192
AWD15HF	Node	B	2	18	0	0	0	0	0	0	0	0	0	0	0	0	0	0	14.1087	5.3841	1.0573	0.0866532	2057.48	7.17917	271.252	38815.5	3037.55	1292.6	.	2289.8	.	290.538
AWD30HF	Root	A	2	1	0	0	0	0	0	0	0	0	0	0	0	0	0	0	5.77997	19.7838	0.241904	1.05247	417.923	17.9706	3369.99	775.899	605.587	87.3002	.	205.962	.	9.37636
F	Root	A	2	2	0	0	0	0	0	0	0	0	0	0	0	0	0	0	5.52141	43.0426	0.100614	0.972552	540.003	5.72215	4422.23	523.874	451.86	110.329	.	223.125	.	6.12882
AWD15HF	Root	A	2	3	0	0	0	0	0	0	0	0	0	0	0	0	0	0	10.7213	45.8433	0.13942	1.7969	526.758	6.51329	5390.88	943.201	808.894	103.264	.	218.571	.	10.6334
NF	Root	A	2	4	0	0	0	0	0	0	0	0	0	0	0	0	0	0	5.8133	4.44934	1.05003	0.775649	519.484	14.9282	1287.49	900.836	614.28	29.8268	.	201.127	.	11.6273
AWD30HF	Root	A	2	5	0	0	0	0	0	0	0	0	0	0	0	0	0	0	5.42791	18.7442	0.250794	0.885639	428.067	6.90729	3051.34	549.489	505.27	70.7693	.	214.2	.	8.03054
AWD30LF	Root	A	2	6	0	0	0	0	0	0	0	0	0	0	0	0	0	0	6.64249	28.9341	0.247614	1.03822	448.972	7.8806	3752.15	588.848	536.619	78.987	.	213.134	.	7.83652
AWD30LF	Root	A	2	7	0	0	0	0	0	0	0	0	0	0	0	0	0	0	6.42257	40.2804	0.225501	1.13406	414.021	6.01375	5664.91	643.197	547.969	104.24	.	210	.	8.73975
AWD15HF	Root	A	2	8	0	0	0	0	0	0	0	0	0	0	0	0	0	0	5.05787	45.3387	0.1343	0.86379	413.559	6.90971	4280.33	458.512	434.537	89.873	.	207.961	.	4.66294
NF	Root	A	2	9	0	0	0	0	0	0	0	0	0	0	0	0	0	0	4.40028	3.97378	1.05679	0.657032	387.952	17.6987	1291.41	857.472	464.658	23.8709	.	196.514	.	9.60243
AWD15LF	Root	A	2	10	0	0	0	0	0	0	0	0	0	0	0	0	0	0	4.09259	45.1487	0.159071	0.700051	499.221	4.49423	4564.43	418.046	382.745	104.047	.	204.976	.	4.85082
AWD15LF	Root	A	2	11	0	0	0	0	0	0	0	0	0	0	0	0	0	0	5.69486	41.4336	0.138341	0.910226	473.914	4.75936	5028.29	443.845	463.028	125.351	.	210	.	6.22319
F	Root	A	2	12	0	0	0	0	0	0	0	0	0	0	0	0	0	0	6.42592	42.8613	0.0688906	1.18733	557.291	4.07394	5318.28	529.049	574.331	112.407	.	450.487	.	7.30296
NF	Root	B	2	13	0	0	0	0	0	0	0	0	0	0	0	0	0	0	4.84875	4.91803	0.995648	0.813265	645.804	11.7973	1563.81	926.932	611.497	72.9285	.	184.655	.	9.93029
AWD30HF	Root	B	2	14	0	0	0	0	0	0	0	0	0	0	0	0	0	0	5.45081	8.11988	0.659906	0.933484	536.343	14.6692	1840.9	677.909	675.296	53.4261	.	205.962	.	11.3223
F	Root	B	2	15	0	0	0	0	0	0	0	0	0	0	0	0	0	0	6.0912	61.3622	0.161869	1.03613	606.886	6.73269	5337.41	556.502	580.946	150.99	.	204.976	.	9.05474
AWD15LF	Root	B	2	16	0	0	0	0	0	0	0	0	0	0	0	0	0	0	8.38605	35.7692	0.153785	1.66402	570.551	10.1991	4107.68	921.914	829.212	118.303	.	199.256	.	12.1166
AWD30LF	Root	B	2	17	0	0	0	0	0	0	0	0	0	0	0	0	0	0	7.39558	22.9017	0.298935	1.27053	420.749	10.6972	3362.15	733.725	721.435	59.8361	.	212.079	.	11.8616
AWD15HF	Root	B	2	18	0	0	0	0	0	0	0	0	0	0	0	0	0	0	6.45168	35.616	0.276269	1.18715	440.632	8.23164	4103.35	647.088	655.275	84.3554	.	212.079	.	7.4634

## Sheet: Porewater 1
Excel Table S3. Raw porewater data from year 1
Date	Days after transplant	Paddy	Na	Mg	Si	P	S	K	Ca	Mn	Fe	Cu	Zn	DOC	As	Cd	Ga	Redox	pH	Fe(II)	Si (colorimetric)
			uM	uM	uM	uM	uM	uM	uM	uM	uM	uM	uM	mg/L	nM	nM	uM	mV	Unitless	uM	uM
2020-06-01	5.58333	1	2416.95	1755.1	173.08	1.23066	49.6876	271.973	2960.49	359.664	544.898	0.0276718	0.822015	34.206	75.9677	0.44484	1.27796	341	6.82	468.208	133.555
2020-06-01	5.58333	2	1512.85	1952.56	408.109	4.71884	26.7997	1422.72	3116.56	261.119	637.329	0.00393701	0.0382263	99.786	325.833	0.44484	3.00239	352	7.45	389.409	344.06
2020-06-01	5.58333	3	1526.62	2411.23	360.986	4.83782	22.2495	1049.91	4348.32	518.789	2125.38	0.00393701	0.112199	76.376	397.949	0.44484	2.504	27	7.05	1989.64	290.8
2020-06-01	5.58333	4	2093.96	1700.6	199.723	1.93843	55.942	447.498	3148.23	395.288	1222.44	0.00393701	0.150656	31.134	147.4	0.44484	1.80039	147	6.95	1192.78	153.845
2020-06-01	5.58333	5	2383.11	1663.6	286.019	2.0872	24.7965	429.149	3084.37	342.35	1382.48	0.00393701	0.202996	54.664	235.525	0.44484	1.41389	162.8	6.86	1029.5	217.25
2020-06-01	5.58333	6	2443.18	2237.74	158.258	1.27267	67.7539	168.521	3686.98	427.449	497.276	0.00393701	0.184391	51.597	68.7134	0.44484	1.08347	350	7.07	231.101	120.874
2020-06-01	5.58333	7	2557.41	2127.21	183.613	1.62082	36.5423	586.238	3187.13	401.378	656.543	0.0090297	0.206341	44.861	147.193	0.44484	2.86092	325.1	7.22	430.228	113.266
2020-06-01	5.58333	8	2354.01	2643.78	354.491	3.5951	28.0991	1122.4	3930.63	557.828	2330	0.0261909	0.240166	106.978	344.151	0.44484	3.30643	159	7.24	1444.79	288.264
2020-06-01	5.58333	9	1551.63	1886.93	349.315	2.47824	27.079	841.123	3272.13	338.525	2077.48	0.0449889	0.246828	80.016	286.217	0.44484	1.96017	61.6	7.03	1608.07	245.148
2020-06-01	5.58333	10	2516.68	1632.36	155.273	1.50999	59.3226	325.896	2983.22	291.905	460.025	0.00393701	0.121082	29.546	102.552	0.44484	1.53281	290	7.11	521.451	128.483
2020-06-01	5.58333	11	2083.37	2379.54	332.872	1.66514	27.2303	479.054	4109.94	494.563	1594.97	0.00393701	0.0819855	45.987	125.093	0.44484	1.60324	67	6.96	1503.36	171.598
2020-06-01	5.58333	12	1785.86	1351.09	457.271	7.15343	21.1073	484.11	2470.19	354.467	1731.83	0.00393701	0.390719	101.204	240.714	1.90501	1.7248	136	6.79	1805.06	349.133
2020-06-01	5.58333	13	1837.14	1456.64	165.795	2.21765	23.3203	433.521	2462.5	238.599	197.351	0.0161194	0.359033	#N/A	56.3732	0.44484	1.40182	282.4	6.95	821.852	143.7
2020-06-01	5.58333	14	2753.32	1724.82	108.029	1.90423	108.242	421.691	2847.01	201.032	184.415	0.00393701	0.132591	31.765	64.2395	0.44484	1.87081	321.3	7.44	137.394	92.976
2020-06-01	5.58333	15	2830.95	1614.07	95.0476	1.12641	120.111	217.281	2775.89	212.677	125.658	0.00393701	0.186908	19.258	47.3788	0.44484	1.60219	328	7.39	144.493	87.9036
2020-06-01	5.58333	16	2619.99	2329.91	169.651	1.42989	26.1279	702.638	3409.06	418.84	953.419	0.00393701	0.122323	39.713	91.0005	0.44484	2.84548	290.9	7.23	750.862	131.019
2020-06-01	5.58333	17	2056.15	1616.17	165.116	0.981856	23.3032	261.845	2668.34	337.509	806.344	0.00393701	0.135422	52.008	98.3787	0.44484	1.35608	328	7.02	781.033	7.03662
2020-06-01	5.58333	18	2510.18	1778.14	181.214	3.52399	28.4194	600.421	3170.14	368.2	1070.33	0.0118291	0.315147	70.463	184.871	0.44484	2.70461	357	7.22	16.711	90.4398
2020-06-09	13.5833	1	1504.82	2051.98	279.815	4.28049	18.7404	767.439	3423.95	408.207	1517.31	0.00393701	0.188141	#N/A	350.916	0.44484	2.57668	35.1	7.03	1084.7	219.504
2020-06-09	13.5833	2	2018.56	3215.15	463.405	1.37912	36.8488	1315.48	5558.11	802.644	2800.52	0.00393701	0.0382263	#N/A	268.662	0.44484	3.55839	44.1	7.19	1357.01	332.995
2020-06-09	13.5833	3	2261.86	2526.43	404.66	1.15179	35.4695	645.406	4978.48	739.148	3077.51	0.00393701	0.706081	#N/A	231.515	9.24778	2.46886	54.5	6.99	1159.16	310.297
2020-06-09	13.5833	4	2429.35	1711.9	195.559	1.00363	30.2585	451.086	3155.05	303.544	1056.95	0.00393701	0.208633	#N/A	144.245	0.44484	2.08012	175.2	6.82	348.849	151.409
2020-06-09	13.5833	5	2894.7	2450.02	121.896	1.83984	94.8096	553.488	3906.97	283.053	160.889	0.00393701	0.104108	#N/A	89.9052	0.44484	2.75607	238	7.21	175.465	83.3144
2020-06-09	13.5833	6	2588.99	2631.35	335.658	2.29146	36.1577	220.643	4764.18	519.949	1679.36	0.00393701	0.48865	#N/A	120.013	9.61585	1.13604	57.6	6.84	1193.2	274.988
2020-06-09	13.5833	7	3073.03	2333.86	106.933	0.518814	46.0262	319.202	3954.71	438.999	274.896	0.00393701	0.328898	#N/A	27.021	0.44484	1.4128	334	7.26	112.707	111.057
2020-06-09	13.5833	8	2998.82	2747.98	148.674	0.758285	30.189	466.44	4042.99	520.233	1121.08	0.00393701	0.0382263	#N/A	141.568	0.44484	2.28132	75.6	6.36	874.089	133.755
2020-06-09	13.5833	9	1525.81	2141.3	652.342	3.84446	26.204	1269.19	4052.21	625.628	3990.6	0.00393701	0.0382263	#N/A	467.93	0.44484	2.70048	-51.3	6.78	3124.89	398.567
2020-06-09	13.5833	10	2217.6	2457.5	356.093	3.8132	31.5931	1115.41	4451.7	531.569	1799.78	0.00393701	0.0382263	#N/A	221.936	0.44484	2.22001	-37.8	7	1465.51	257.334
2020-06-09	13.5833	11	2146.19	2783.38	591.27	2.30615	32.9214	1247.18	4937.09	534.818	3037.17	0.00393701	0.126969	#N/A	365.684	0.44484	2.67252	-28.7	6.99	1893.12	501.97
2020-06-09	13.5833	12	1864.37	2925.79	345.284	1.15234	31.4561	512.295	4298.52	753.626	2514.89	0.00393701	0.0382263	#N/A	171.552	0.44484	1.41115	108	7.02	908.127	287.598
2020-06-09	13.5833	13	2497.38	2506.02	238.814	0.875351	27.6508	513.896	4118.2	434.953	1207.84	0.00393701	0.0382263	#N/A	175.86	0.44484	2.07182	157	6.99	366.932	206.894
2020-06-09	13.5833	14	2697.11	2118.33	175.236	0.583046	22.5792	277.303	3324.93	422.983	1237.42	0.00393701	0.0382263	#N/A	130.641	0.44484	1.30877	67.5	6.9	965.567	138.799
2020-06-09	13.5833	15	3358.55	2195.39	149.326	1.32961	49.2323	210.783	3770.84	367.537	882.545	0.00393701	0.0382263	#N/A	176.787	0.44484	1.47195	128.8	6.66	578.963	118.623
2020-06-09	13.5833	16	2407.61	2573.38	218.653	2.04517	28.9806	555.883	4132.24	532.026	1720.92	0.00393701	0.0382263	#N/A	326.357	0.44484	2.67953	148	7.19	574.354	161.497
2020-06-09	13.5833	17	2563.91	1804.62	219.644	0.939457	22.674	159.388	3253.31	295.521	546.395	0.00393701	0.082202	#N/A	97.0223	1.20714	0.945972	274	7.26	11.6548	7.03662
2020-06-09	13.5833	18	3167.71	2154.87	313.036	1.24046	41.9278	470.573	3469.62	463.276	2135.57	0.00393701	0.0382263	#N/A	201.388	0.44484	1.93862	73.1	6.73	1408.07	201.85
2020-06-15	19.5833	1	1900.67	1828.99	348.743	2.52148	49.7356	810.498	2906.52	380.489	1171.99	0.00393701	1.27669	#N/A	206.937	0.44484	2.57097	60.2	7.01	796.705	254.947
2020-06-15	19.5833	2	1926.16	2554.47	409.797	1.9707	23.0578	1039.16	4855.98	598.321	3449.28	0.00393701	0.785642	#N/A	477.9	9.7036	3.18134	-20.7	7.17	2294.48	277.501
2020-06-15	19.5833	3	2268.13	2442.14	370.457	0.963183	39.7362	578.97	4143.75	637.606	3492.23	0.00393701	1.67936	#N/A	314.548	0.44484	2.34656	-8	7.11	2664.23	232.392
2020-06-15	19.5833	4	1802.15	828.295	87.0564	0.582488	376.829	345.951	1426.49	74.4542	42.4937	0.00393701	0.369615	#N/A	43.0474	0.44484	1.09608	283.2	7.52	25.5513	92.0534
2020-06-15	19.5833	5	2049.1	1225.32	139.633	1.241	246.224	698.188	2265.69	117.115	142.819	0.00393701	0.4367	#N/A	79.9097	0.44484	1.92183	285.2	7.68	29.0329	117.114
2020-06-15	19.5833	6	1679.64	756.559	444.199	1.1064	105.577	490.86	1451.94	155.153	176.981	0.0263513	4.44683	#N/A	42.7222	0.44484	0.664284	155	6.76	241.758	335.14
2020-06-15	19.5833	7	1904.62	1066.73	130.57	0.698278	363.54	328.591	1794.99	178.158	132.574	0.00393701	0.347911	#N/A	51.5361	0.44484	1.54148	170	7.22	120.25	112.102
2020-06-15	19.5833	8	2226.55	1435.59	128.333	1.09174	214.295	331.267	2268.35	175.353	206.083	0.00393701	1.00642	#N/A	64.3356	0.44484	1.5854	269.8	7.33	163.422	94.5595
2020-06-15	19.5833	9	1035.3	711.716	614.001	1.14388	99.3782	638.588	1466.06	149.521	1025.48	0.00393701	0.278669	#N/A	308.278	0.44484	1.16055	400.6	4.31	819.683	352.683
2020-06-15	19.5833	10	2088.27	2403.62	382.317	4.95536	25.6419	1064.31	4712.2	649.279	2757.89	0.00393701	0.513804	#N/A	487.957	0.44484	2.59361	23.5	6.91	2139.9	227.38
2020-06-15	19.5833	11	2382.54	3024.12	411.528	6.01576	30.8336	551.123	5123.11	590.393	2607.1	0.0210515	1.37492	#N/A	376.588	0.44484	2.494	35.3	7.1	1412.95	277.501
2020-06-15	19.5833	12	2097.57	2857.29	680.391	5.06725	30.6612	1017.74	4972.75	660.34	3748.65	0.00393701	0.147229	#N/A	464.731	0.44484	2.17096	-0.1	7.02	2816.72	382.755
2020-06-15	19.5833	13	2763.61	2800.88	381.877	1.76738	44.1006	607.445	4491.79	589.143	2345.79	0.00393701	0.424866	#N/A	199.509	0.44484	1.43412	73.5	7.07	805.061	179.765
2020-06-15	19.5833	14	2228.27	1211.56	128.805	0.566385	190.537	197.577	2032.44	202.845	100.482	0.00393701	0.84806	#N/A	30.5882	0.44484	0.624783	295	7.31	92.0496	112.102
2020-06-15	19.5833	15	2747.16	1697.71	115.823	0.766588	84.2098	222.398	3069.98	313.113	851.607	0.00393701	0.34598	#N/A	45.23	0.44484	1.27688	138	6.95	528.989	104.584
2020-06-15	19.5833	16	2586.45	1411.49	181.735	0.717172	313.733	255.579	2493.23	190.066	300.487	0.00393701	0.176272	#N/A	68.6279	0.44484	0.808684	265	7.9	13.7139	114.608
2020-06-15	19.5833	17	1962.23	767.534	115.623	0.829821	252.493	157.346	1313.7	75.3928	34.9113	0.00393701	0.604016	#N/A	23.3669	2.15148	0.600478	294	7.52	16.8474	102.078
2020-06-15	19.5833	18	2907.42	2194.52	226.66	3.8049	22.1333	381.46	3260.59	383.74	1803.29	0.00393701	0.478092	#N/A	272.206	0.44484	2.64528	45.8	7.02	1628.11	167.235
2020-06-22	26.5833	1	1808.82	2162.48	383.061	1.79333	28.4818	674.328	4187.97	625.508	2892.66	0.00393701	0.0382263	#N/A	479.883	0.44484	2.44493	14.9	7.32	1928.53	212.105
2020-06-22	26.5833	2	2349.92	3641.39	498.213	1.67805	46.0445	768.376	6238.96	969.059	4363.27	0.00393701	0.123002	#N/A	560.739	0.44484	2.50592	-17.6	7.47	2458.47	319.016
2020-06-22	26.5833	3	2118.09	2429.87	207.827	3.3258	34.416	588.654	3991.56	419.717	1473.05	0.00393701	0.0382263	#N/A	317.633	0.44484	2.83454	25.2	7.59	783.119	157.406
2020-06-22	26.5833	4	2126.81	1988.48	231.187	1.27146	50.4547	895.614	3465.72	635.059	1688.37	0.00393701	0.089266	#N/A	203.185	0.44484	3.14085	350	7.8	207.02	182.269
2020-06-22	26.5833	5	1759.2	2345.57	633.659	3.15811	43.2295	867.766	4362.9	617.77	3324.44	0.00393701	0.177834	#N/A	646.156	0.44484	2.60266	4	7.29	2412.57	388.632
2020-06-22	26.5833	6	1800.97	2014.02	737.14	1.62166	33.895	424.256	4036.37	520.248	2823.15	0.00393701	0.0382263	#N/A	286.108	0.44484	1.88868	135	7.24	1244.21	418.468
2020-06-22	26.5833	7	2939.94	1813.35	187.56	1.8769	53.2169	227.055	3076.93	313.391	701.238	0.00393701	0.0382263	#N/A	169.173	0.44484	1.39033	202	7.43	420.524	125.084
2020-06-22	26.5833	8	2311.82	2391.21	648.56	2.70149	42.5804	1005.52	4001.34	516.531	2275.39	0.00393701	0.111827	#N/A	438.325	0.44484	2.64232	296.4	7.63	1221.26	480.625
2020-06-22	26.5833	9	1795.3	1290.58	209.121	0.561813	94.4122	211.335	2165.65	175.156	156.189	0.00393701	0.0977146	#N/A	63.4433	0.44484	0.646812	375	7.77	99.9199	177.297
2020-06-22	26.5833	10	2367.77	2210.93	169.189	1.78757	33.799	272.137	3929.71	401.987	1075.99	0.00393701	0.0382263	#N/A	185.679	0.44484	1.69584	310	7.44	1010.53	120.112
2020-06-22	26.5833	11	2146.06	2820.62	302.799	2.17207	28.5461	351.449	4975.07	580.085	2569.37	0.00393701	0.0382263	#N/A	333.868	0.44484	1.44029	-5.7	7.45	1836.73	236.968
2020-06-22	26.5833	12	2203.43	2162.44	207.044	2.23039	30.2068	265.386	4188.6	389.182	1737.45	0.00393701	0.0382263	#N/A	291.746	9.17372	1.28116	170	7.36	1079.38	159.892
2020-06-22	26.5833	13	2546.73	1945.76	485.085	1.59844	38.5507	354.088	3261.27	430.652	1953.48	0.00393701	0.0382263	#N/A	191.278	0.44484	1.24943	265	7.69	1079.38	381.173
2020-06-22	26.5833	14	2211.18	2104.99	269.075	2.17664	27.7091	344.779	3523.18	483.641	1838.86	0.00393701	0.0382263	#N/A	348.321	0.44484	1.81845	41	7.33	1507.09	219.564
2020-06-22	26.5833	15	2710.39	2627.13	242.75	2.73424	50.9508	394.181	4129.34	457.899	2043.9	0.00393701	0.0382263	#N/A	256.067	0.44484	1.74666	43	7.27	1713.64	197.187
2020-06-22	26.5833	16	2476.84	1792.69	213.149	1.75114	33.2934	376.658	3049.01	357.879	1483.67	0.00393701	0.0382263	#N/A	295.42	0.44484	1.98693	135.1	7.39	847.796	164.865
2020-06-22	26.5833	17	2138.39	1544.49	252.259	1.58145	25.3825	281.128	2597.61	281.293	1003.99	0.00393701	0.0382263	#N/A	245.72	0.44484	1.44471	83.5	7.4	849.883	197.187
2020-06-22	26.5833	18	2829.91	2509.98	123.543	1.61276	35.5795	349.146	3601.27	516.077	1001.68	0.00393701	0.107836	#N/A	98.2602	0.44484	1.34843	328	7.77	260.222	115.139
2020-06-29	33.5833	1	1945.06	2508.16	242.424	1.28952	37.6413	186.584	4034.51	530.96	2580.65	0.00393701	0.132678	42.344	322.189	0.44484	0.943654	43.6	6.99	1222.52	175.997
2020-06-29	33.5833	2	1529.78	1884.16	358.014	1.78793	35.4569	554.681	3201.24	386.814	2295.05	0.00393701	0.54883	42.232	396.127	0.44484	2.14458	26.8	7.11	1507.42	261.961
2020-06-29	33.5833	3	1588.14	1723.41	389.127	2.14081	9.88975	632.025	3447.29	326.775	1683.76	0.00393701	1.2659	42.423	351.278	9.18613	2.09763	73.3	7.21	555.479	311.083
2020-06-29	33.5833	4	1701.79	1914.84	700.453	3.71171	22.3672	719.766	3287.13	501.315	2613.17	0.00393701	0.126425	63.042	494.34	0.44484	2.19784	27.5	6.86	2013.9	421.608
2020-06-29	33.5833	5	1866.46	1453.43	323.859	4.12991	25.4964	249.72	3159.03	258.519	960.26	0.0242473	0.294916	35.09	106.362	9.76254	0.690904	312.7	7.61	629.516	183.365
2020-06-29	33.5833	6	1571.18	1914.13	581.718	1.58339	30.7028	389.703	3629.61	366.198	2546.3	0.00393701	0.339437	46.673	327.116	0.44484	1.20798	66.5	6.98	1655.15	347.925
2020-06-29	33.5833	7	2024.7	1691.43	254.87	1.94155	24.7841	329.022	3336.97	490.779	1752.71	0.00393701	0.62381	36.796	311.009	9.30675	1.66335	125	7.08	1209.86	198.102
2020-06-29	33.5833	8	2560.74	1842.35	129.565	0.858441	39.1727	242.663	2943.35	305.735	255.75	0.00393701	0.824995	28.852	72.7649	0.44484	1.35011	342.6	7.66	133.057	112.138
2020-06-29	33.5833	9	1621.84	1114.5	228.781	1.28355	46.6597	277.322	2146.21	196.906	569.026	0.00393701	0.846339	22.146	141.607	9.14076	0.822248	223	7.2	219.582	178.453
2020-06-29	33.5833	10	1957.88	1927.78	232.692	1.73779	34.9023	117.745	3207.98	347.998	1319.25	0.00393701	0.220864	37.346	230.196	0.44484	1.09747	311	7.62	330.375	188.278
2020-06-29	33.5833	11	2239.76	2342.23	270.718	1.13426	29.1693	325.767	4003.9	442.585	1507.24	0.00393701	0.702239	38.506	164.806	0.44484	1.69053	316	7.98	120.044	259.505
2020-06-29	33.5833	12	2328.43	2086.2	174.549	1.95824	32.124	94.9459	3550.59	358.99	1185.33	0.00964795	0.271133	32.554	199.731	0.44484	0.952793	104.6	7.06	603.665	166.172
2020-06-29	33.5833	13	2116.24	1876.93	160.66	0.960133	26.1014	171.34	2878.09	447.991	1348.38	0.00393701	0.347632	31.861	133.692	0.44484	1.04378	353.6	7.55	138.333	146.524
2020-06-29	33.5833	14	2371.94	2133.93	205.584	1.75948	22.6821	321.058	3565.27	493.694	1871.28	0.00393701	0.270222	32.158	358.926	0.44484	1.51773	63.1	7.06	899.641	198.102
2020-06-29	33.5833	15	2306.44	2994.34	142.978	1.01394	35.0579	593.121	4809.03	600.833	1247.75	0.00393701	0.160344	43.08	178.195	0.44484	2.65913	270	7.64	103.512	156.348
2020-06-29	33.5833	16	2262.83	2121.97	221.38	1.75905	26.1711	127.163	3662.26	486.298	1419.85	0.00393701	0.593081	34.651	237.207	0.44484	1.18408	105	7	775.13	161.26
2020-06-29	33.5833	17	2216.55	1008.88	128.978	1.27847	232.482	66.9207	1863.81	170.484	88.0476	0.0148544	0.887185	#N/A	56.3627	9.12964	0.724603	311.7	7.91	12.4157	131.787
2020-06-29	33.5833	18	2500.85	2318.01	110.188	1.24175	28.8076	407.707	3645.76	367.497	784.196	0.00393701	0.279885	36.125	155.936	0.44484	1.86847	251	7.38	413.03	97.4013
2020-07-06	40.5833	1	1622.73	1840.32	254.587	2.36881	28.4593	234.462	3212.8	449.355	2531.44	0.00393701	0.0773493	#N/A	424.439	0.44484	1.22492	94.6	7.08	1785.98	169.536
2020-07-06	40.5833	2	1048.88	1246.58	232.857	2.12418	27.1844	314.022	2418.82	305.545	1866.64	0.00393701	0.229444	#N/A	235.191	0.44484	1.35473	247.1	7.45	1593.74	154.877
2020-07-06	40.5833	3	1254.8	1531.58	273.648	1.22848	26.6476	256.608	2977.09	341.016	2101.21	0.00393701	0.0382263	#N/A	237.423	0.44484	0.864024	292	7.71	546.323	196.411
2020-07-06	40.5833	4	1412.27	465.432	96.7663	0.713162	275.306	156.146	877.48	55.4499	32.9375	0.00908038	0.0382263	#N/A	20.7867	0.44484	0.16997	276	7.88	21.1435	113.342
2020-07-06	40.5833	5	1918.76	1765.48	177.512	0.822814	44.4341	531.765	2874.79	236.637	717.918	0.00393701	0.414493	#N/A	143.239	0.44484	1.49159	253.6	8.01	217.215	157.32
2020-07-06	40.5833	6	1929.49	2497.51	366.666	1.31887	38.3098	412.317	4697.66	561.25	2322.65	0.00393701	0.0382263	#N/A	181.818	0.44484	1.57021	148.5	7.58	1572.85	311.242
2020-07-06	40.5833	7	1599.06	1411.35	117.129	0.765802	12.6785	363.937	2574.6	317.181	1101.87	0.00393701	0.0382263	#N/A	167.802	0.44484	0.87292	247.8	7.58	321.345	103.569
2020-07-06	40.5833	8	1199.3	1050.4	155.49	0.936184	52.5635	44.9925	2010.7	258.011	1239.45	0.00393701	0.0382263	#N/A	227.361	0.44484	0.673913	307	7.25	1010.75	125.558
2020-07-06	40.5833	9	990.486	316.746	134.071	0.416206	135.4	131.391	625.545	36.8881	32.1385	0.00393701	0.553287	#N/A	21.4479	0.44484	0.286724	269	7.47	46.9149	120.672
2020-07-06	40.5833	10	1939.24	2502.02	233.433	1.19047	29.3762	144.544	4956.25	514.485	1261.58	0.00393701	0.541656	#N/A	187.614	0.44484	1.05372	269	8.08	495.477	196.411
2020-07-06	40.5833	11	1579.83	2136.35	240.966	3.3154	23.3335	191.247	3403.62	376.573	2593.87	0.00393701	0.425077	#N/A	309.254	0.44484	1.21701	177	7.33	1635.53	176.866
2020-07-06	40.5833	12	1265.37	1634.26	973.519	1.83361	29.6111	189.239	2882.42	362.633	2427.54	0.00393701	0.693329	#N/A	405.106	0.44484	0.816437	196	7.15	1635.53	682.61
2020-07-06	40.5833	13	1142.44	650.222	152.61	1.18003	240.767	113.226	1305.62	133.312	290.084	0.00393701	0.213991	#N/A	50.3724	0.44484	0.302398	264.1	7.68	191.095	135.331
2020-07-06	40.5833	14	2006.68	2083.11	179.582	0.91031	26.1449	54.4511	4187.43	380.125	754.912	0.00393701	0.520077	#N/A	118.155	1.01255	1.07889	249	7.52	553.985	174.422
2020-07-06	40.5833	15	1685.31	3066.42	165.531	2.30871	37.6857	47.9492	4777.07	634.719	2295.51	0.182083	0.606018	#N/A	297.375	0.44484	1.07778	57.5	7.3	1551.95	128.001
2020-07-06	40.5833	16	2023.77	2001.92	179.624	1.5698	38.7698	255.282	3925.19	497.654	2005.29	0.00393701	0.220955	#N/A	240.808	9.3154	1.60188	187.8	7.33	1338.81	140.218
2020-07-06	40.5833	17	1921.49	1614.76	158.235	1.43099	30.2126	51.8543	3380.93	320.182	727.197	0.00393701	0.158954	#N/A	132.326	9.2856	0.559067	257	7.55	485.725	113.342
2020-07-06	40.5833	18	2172.58	1801.35	147.154	3.59634	35.6979	138.562	2966.62	336.387	1202.95	0.0084049	0.141851	#N/A	210.593	0.44484	0.992004	183.2	7.21	914.63	120.672
2020-07-15	49.5833	1	1424.75	1772.86	122.094	0.916541	19.021	182.464	3130.77	526.376	2669.18	0.0705419	0.348552	#N/A	239.459	0.44484	1.11293	46	7.07	1758.19	98.1941
2020-07-15	49.5833	2	1186.87	1732.95	202.589	3.25596	24.7027	192.114	2944.76	414	2446.6	0.00393701	0.110823	#N/A	363.386	0.44484	1.12274	36.7	7.09	1853.67	154.144
2020-07-15	49.5833	3	1754.48	1201.75	74.2066	0.649748	190.034	21.6148	2105.7	270.12	315.414	0.0158457	1.14502	#N/A	67.8258	0.44484	0.600816	345	7.37	131.357	81.1659
2020-07-15	49.5833	4	1348.87	614.488	32.763	0.807357	273.179	12.8116	1140.04	0.910747	0.896057	0.00393701	0.540383	#N/A	10.6216	0.44484	0.302415	378.4	7.87	7.65888	44.6768
2020-07-15	49.5833	5	1138.82	646.454	62.6303	0.692762	150.972	49.6138	1122.87	27.2095	0.896057	0.0409768	0.162645	#N/A	13.2019	0.44484	0.405551	369.1	7.8	11.2758	69.0028
2020-07-15	49.5833	6	1752.64	2398.85	151.434	0.852292	57.8626	29.0079	4100.95	433.318	815.981	0.00393701	0.377368	#N/A	49.4534	0.44484	0.392596	370	7.72	208.758	163.874
2020-07-15	49.5833	7	1770.14	1850.39	74.568	0.937484	26.4697	30.5728	3060.51	404.776	1187.17	0.00393701	0.526556	#N/A	128.502	0.44484	0.651047	333	7.16	892.306	78.7333
2020-07-15	49.5833	8	871.706	724.551	47.7416	0.938675	275.539	9.35751	1584.95	210.495	428.906	0.00393701	0.0382263	#N/A	72.1568	0.44484	0.263161	386	7.65	145.824	71.4355
2020-07-15	49.5833	9	957.201	286.019	92.8032	0.380084	269.051	82.5777	536.604	57.6455	63.2678	0.00393701	0.585793	#N/A	33.7034	0.44484	0.192389	371	7.44	46.3596	107.925
2020-07-15	49.5833	10	1200.84	2503.27	105.153	1.34732	29.5612	29.2552	4236.9	487.527	2512.58	0.00393701	0.489999	#N/A	255.57	0.44484	0.635724	24	7.13	1879.72	83.5985
2020-07-15	49.5833	11	798.33	1517.37	156.952	1.34285	53.0426	27.1967	2793.03	303.14	1280.22	0.00393701	0.151703	#N/A	118.853	0.44484	0.480798	128.7	7.06	1042.04	105.492
2020-07-15	49.5833	12	1605.41	2411.81	239.129	1.45623	31.4761	288.701	3809.32	473.77	3234.49	0.00393701	0.420009	#N/A	408.542	0.44484	1.39035	14	7.09	2467.82	149.279
2020-07-15	49.5833	13	1930.41	695.769	54.1279	0.496	243.688	50.6502	1267.04	133.897	67.115	0.00393701	0.155257	#N/A	27.1969	0.44484	0.570906	385	7.45	58.2953	59.2724
2020-07-15	49.5833	14	2371.41	2372.06	145.099	0.796977	34.0071	133.637	3955.53	432.17	935.985	0.00393701	0.402089	#N/A	76.2993	0.44484	0.866506	369.5	7.34	597.935	95.7615
2020-07-15	49.5833	15	2355.23	2906.12	116.207	1.30711	47.7218	67.5281	4819.09	582.374	1770.56	0.00393701	0.437335	#N/A	233.458	0.44484	0.887084	29	7.11	877.115	127.385
2020-07-15	49.5833	16	1338.26	2451.39	66.0434	1.22348	15.7382	26.2309	3830.71	568.345	623.775	0.00393701	0.516677	#N/A	107.297	0.44484	0.781272	381.6	7.42	410.536	66.5702
2020-07-15	49.5833	17	1434.62	955.16	57.1398	1.19179	188.839	25.0748	1654.01	160.619	24.6727	0.00393701	1.20508	#N/A	24.6021	0.44484	0.447895	376.4	7.72	12.7225	71.4355
2020-07-15	49.5833	18	1611.93	1111.41	48.8818	1.87423	253.384	25.6326	1923.9	178.64	128.478	0.00393701	0.362272	#N/A	67.0406	0.44484	0.444608	391	7.45	113.272	61.705
2020-07-20	54.5833	1	1533.2	1828.27	129.485	1.08259	19.533	128.145	3122.98	456.134	2438.91	0.00800157	0.0382263	#N/A	331.013	0.44484	1.00259	#N/A	7.29	994.96	98.2862
2020-07-20	54.5833	2	942.378	969.994	51.0182	0.675747	39.0916	10.9414	2002.35	271.192	1424.9	0.00393701	0.0382263	#N/A	193.81	0.44484	0.334286	#N/A	7.48	652.003	88.0081
2020-07-20	54.5833	3	1023.79	1885.28	64.427	0.660776	28.0249	6.97039	3549.24	469.784	1681.16	0.00393701	0.0382263	#N/A	141.368	0.44484	0.387623	#N/A	7.35	697.613	76.017
2020-07-20	54.5833	4	2174.62	689.561	56.9248	0.481573	189.512	411.875	1372.6	125.031	33.1584	0.00393701	0.0382263	#N/A	21.9245	0.44484	0.817034	#N/A	7.66	15.7832	67.4519
2020-07-20	54.5833	5	1662.46	1110.01	174.473	1.20178	26.1336	386.329	2255.16	299.617	1327.88	0.0131649	0.0382263	#N/A	157.104	0.44484	1.48618	#N/A	7.27	612.554	130.834
2020-07-20	54.5833	6	1549.56	1936.7	103.133	0.983384	180.492	17.3463	3813.38	300.441	779.928	0.00393701	0.0382263	#N/A	74.4474	0.44484	0.347794	#N/A	7.65	525.114	86.2951
2020-07-20	54.5833	7	1808.92	2919.69	173.58	0.773097	27.8058	45.2325	4447.54	529.84	1640.79	0.00393701	0.0382263	#N/A	144.003	0.44484	0.582665	#N/A	7.49	1195.02	93.1472
2020-07-20	54.5833	8	1383.03	1901.76	66.2708	0.901317	16.5133	11.3733	3275.56	389.085	1723.41	0.131447	0.0382263	#N/A	216.71	0.44484	0.450853	#N/A	7.26	960.256	101.712
2020-07-20	54.5833	9	1695.95	1123.09	170.733	1.05038	46.099	73.0472	2096.72	207.477	769.015	0.00393701	0.0382263	#N/A	69.0963	0.44484	0.616814	#N/A	7.96	278.104	129.121
2020-07-20	54.5833	10	908.008	1503.37	51.8892	0.865957	22.501	7.59651	2725.15	294.395	1469.56	0.00393701	0.0382263	#N/A	196.549	0.44484	0.445679	#N/A	7.39	1135.82	77.73
2020-07-20	54.5833	11	1778.26	2952.44	185.136	1.65944	37.2962	68.534	4834.04	545.08	1796.08	0.0437998	0.0382263	#N/A	141.172	0.44484	0.676042	#N/A	7.81	510.484	165.094
2020-07-20	54.5833	12	1446.18	2494.99	117.868	1.14689	24.9985	6.56228	4794.08	507.409	1527.38	0.00393701	0.0382263	#N/A	221.21	9.3967	0.45324	#N/A	7.71	925.552	96.5732
2020-07-20	54.5833	13	2067.76	907.564	94.113	2.54645	143.504	121.38	1660.13	248.633	365.174	0.00393701	0.161776	#N/A	53.6916	3.45374	0.563039	#N/A	8.24	82.8094	91.4341
2020-07-20	54.5833	14	2045.53	1965.78	121.254	0.709919	44.2304	39.8338	3762.86	402.602	680.748	0.00393701	0.131731	#N/A	55.5121	0.44484	0.498509	#N/A	7.95	142.01	94.8602
2020-07-20	54.5833	15	2728.19	3311.34	200.296	1.43704	34.4815	134.22	5295.11	721.095	2079.47	0.00393701	0.0382263	#N/A	187.403	0.44484	1.40117	#N/A	7.7	868.392	199.354
2020-07-20	54.5833	16	1800.82	2493.38	62.9918	1.13499	21.4436	4.45446	4464.52	541.688	1410.98	0.00393701	0.0382263	#N/A	199.72	0.44484	0.64074	#N/A	7.7	1143.98	72.5909
2020-07-20	54.5833	17	1120.5	1160.88	46.4649	1.56939	110.908	12.1563	2127.72	297.95	711.879	0.00393701	0.0382263	#N/A	86.2793	0.44484	0.554498	#N/A	7.77	309.746	76.017
2020-07-20	54.5833	18	2370.63	3112.05	87.634	1.18307	31.0813	40.4543	5106.31	669.211	602.316	0.00393701	0.105249	#N/A	82.6653	9.94035	0.539291	#N/A	7.94	271.299	86.2951
2020-07-27	61.5833	1	1490.64	1817.29	83.58	1.41216	30.9638	24.154	2841.87	391.142	1528.88	0.0709333	0.68928	29.497	201.343	0.44484	0.553651	82.3	6.9	1222.84	85.1302
2020-07-27	61.5833	2	543.242	604.417	74.8696	0.762455	17.9705	19.7022	1142.9	136.359	944.653	0.00393701	0.0382263	14.86	137.135	0.44484	0.233337	102.7	6.71	835.937	62.3531
2020-07-27	61.5833	3	1755.7	1973.91	113.281	1.4619	35.7654	42.8451	3527.52	468.653	2344.31	0.00393701	0.0382263	35.895	268.126	0.44484	0.799038	8.9	6.9	2107.68	87.661
2020-07-27	61.5833	4	959.142	506.398	58.4538	0.525306	273.667	80.7479	1013.92	86.8179	115.794	0.0162028	0.373261	10.393	19.7607	0.44484	0.347495	215	7.09	94.1372	100.315
2020-07-27	61.5833	5	1398.63	1205.89	142.279	0.840479	70.7305	5.53013	2523.93	225.578	691.662	0.00393701	0.0995902	20.084	68.3472	0.44484	0.297268	122	6.81	504.545	82.5994
2020-07-27	61.5833	6	1365.92	1714.68	146.043	1.33944	134.387	83.9846	3638.55	368.76	1646.73	0.0657922	0.817659	35.795	328.981	9.23982	0.894226	37.1	6.88	1143.14	140.808
2020-07-27	61.5833	7	1706	2291.27	105.957	1.58153	41.9401	51.8894	3579.74	420.042	1035.71	0.00393701	0.1961	34.522	123.74	0.44484	0.607232	61.7	7.09	762.71	150.931
2020-07-27	61.5833	8	1630.85	2105.17	64.961	0.738785	45.1508	6.88904	3584.5	411.527	832.151	0.00393701	0.905914	27.072	134.092	0.44484	0.473756	70.2	7.03	685.397	42.1067
2020-07-27	61.5833	9	1331.83	701.31	55.2611	0.420037	159.697	19.0485	1362.54	42.4544	77.3306	0.00937536	0.33667	13.909	21.2107	0.44484	0.112525	215	6.91	84.2601	62.3531
2020-07-27	61.5833	10	1782.8	2857.96	119.862	0.967981	45.3391	22.2705	4486.21	435.803	1694.26	0.00393701	0.193627	50.723	175.211	0.44484	0.438572	38.4	7.17	684.716	140.808
2020-07-27	61.5833	11	936.785	1694.91	114.196	1.39109	28.4044	20.5506	3099.11	270.832	1500.16	0.0100372	0.0879225	34.045	207.242	0.44484	0.371842	44.2	7.07	930.62	100.315
2020-07-27	61.5833	12	876.608	1094.36	82.5007	1.19591	20.6993	29.5903	2008.33	249.615	1029.29	0.00393701	0.605192	19.159	158.399	0.44484	0.428202	81.5	7.06	724.905	92.7226
2020-07-27	61.5833	13	2260.97	632.384	125.507	6.14293	153.03	76.4745	1349.9	47.7426	12.994	0.0106342	0.280764	21.883	14.9585	0.44484	0.390161	280	4.37	7.96853	257.224
2020-07-27	61.5833	14	2241.96	2217.53	89.0448	1.24994	31.4589	45.573	3913.17	518.627	1491.85	0.00393701	0.116704	32.556	101.546	0.44484	1.03325	35.4	6.95	1071.62	67.4147
2020-07-27	61.5833	15	2064.2	3992.22	125.12	1.32076	53.1795	108.838	5896.32	600.631	2773.46	0.0124401	0.220853	68.297	305.085	0.44484	1.27236	-13.2	6.95	2099.51	80.0686
2020-07-27	61.5833	16	1769.97	2452.41	102.643	0.980045	34.7127	32.8355	4155.68	439.806	2338.44	0.00393701	1.32968	37.843	248.797	0.44484	0.62554	76.8	7.15	1696.94	209.139
2020-07-27	61.5833	17	1583.63	1319.8	75.1981	0.819329	150.069	7.42255	2463.35	257.712	621.394	0.0169701	0.20572	19.309	85.5927	0.44484	0.58509	135	7.1	605.7	52.2299
2020-07-27	61.5833	18	2246.4	2217.46	47.1532	1.46103	25.1978	53.6123	3732.17	476.502	2013.53	0.012257	0.895888	31.889	267.578	0.44484	0.915204	1.9	6.86	1933.98	75.007
2020-08-03	68.5833	1	1538.91	1194.05	34.5379	0.686511	158.57	9.60802	2169.19	242.374	804.62	0.00964395	0.364441	#N/A	98.3786	0.44484	0.458021	378	6.85	893.732	55.4302
2020-08-03	68.5833	2	1030	1471.98	75.2076	0.599878	21.1757	17.2339	2818.28	271.119	1962.21	0.00393701	0.340463	#N/A	214.84	0.44484	0.449566	0.5	7.07	1696.84	58.0765
2020-08-03	68.5833	3	1762.49	2123.01	90.9827	2.00041	34.1961	31.8762	3910.5	360.568	2142.57	0.00393701	0.0382263	#N/A	353.112	0.44484	0.748761	-30.6	6.95	1888.89	55.4302
2020-08-03	68.5833	4	1531.36	528.312	17.8504	0.307363	449.659	6.42201	1114.46	11.0389	0.896057	0.034601	0.890378	#N/A	10.9576	0.44484	0.304068	380	6.84	25.1259	7.03662
2020-08-03	68.5833	5	1635.69	1967.15	64.4056	0.722964	59.7802	5.97452	3456.8	397.278	613.795	0.00393701	0.18573	#N/A	70.4921	0.44484	0.300626	132	7.15	138.286	55.4302
2020-08-03	68.5833	6	2224.26	3203.49	169.242	1.07639	35.9642	44.8354	5398.71	635.76	1523.06	0.00393701	0.0382263	#N/A	122.106	0.44484	0.623686	117	7.35	393.381	235.379
2020-08-03	68.5833	7	2015.37	2582.19	149.939	0.680118	39.1721	59.791	3868.15	269.023	655.112	0.00393701	0.698376	#N/A	61.0889	0.44484	0.260951	320	7.19	280.544	312.121
2020-08-03	68.5833	8	1575	2033.25	48.5243	2.26075	101.393	7.59065	3616.75	438	1263.5	0.0542307	0.857584	#N/A	216.433	0.44484	0.580706	83	6.98	1043.1	26.321
2020-08-03	68.5833	9	1408.84	563.569	35.1166	1.53358	242.65	21.0977	1175.33	49.4057	46.0782	0.0135504	0.0382263	#N/A	26.6177	9.56098	0.063279	378	7.05	62.9536	15.7358
2020-08-03	68.5833	10	1503.68	1708.41	80.8498	1.81333	26.3823	49.0465	2934.36	333.156	1539.18	0.00393701	0.0382263	#N/A	286.204	0.44484	0.900372	6.8	6.92	1337.97	52.7839
2020-08-03	68.5833	11	1465.12	2164.22	214.809	2.37842	26.3998	83.1266	3867.33	376.606	2302.17	0.00900596	0.333112	#N/A	327.512	0.44484	0.892674	-58.1	6.99	1562.99	158.636
2020-08-03	68.5833	12	1044.86	1399.33	114.351	0.728227	14.399	133.235	2538.39	314.741	2000.45	0.0147867	0.69751	#N/A	221.218	0.44484	0.604485	-17	7.05	1471.82	116.295
2020-08-03	68.5833	13	1754.4	810.325	44.5202	0.565697	236.37	18.6324	1326.21	87.3165	46.3812	0.0145088	0.542986	#N/A	27.4248	0.44484	0.235938	382	7.55	49.6978	39.5524
2020-08-03	68.5833	14	2099.73	2163.39	82.6855	0.701776	25.4275	15.8529	4141.2	344.358	812.823	0.00393701	0.152558	#N/A	79.7659	0.44484	0.392233	372	7.31	381.418	71.308
2020-08-03	68.5833	15	2252.56	3161.34	156.946	0.985726	52.521	26.1572	5759.3	368.302	1761.3	0.00393701	0.189537	#N/A	143.214	0.44484	0.64805	21.2	7.18	1045.04	116.295
2020-08-03	68.5833	16	1584.54	2884.81	134.903	1.17952	37.8804	23.5417	4851.75	623.528	2271.62	0.00393701	0.107641	#N/A	199.467	0.44484	0.754829	-49.3	7.13	1206.05	108.356
2020-08-03	68.5833	17	1632.45	1721.47	40.1635	0.885194	17.2483	10.1388	2925.34	377.859	1862.94	0.00393701	0.0797884	#N/A	226.681	0.44484	0.63366	-41	7.02	1954.85	47.4913
2020-08-03	68.5833	18	2496.5	2954.89	82.1325	0.741784	34.7384	25.4563	4492.93	604.331	690.037	0.00393701	0.1172	#N/A	82.4689	0.44484	0.56459	298	7.22	283.777	68.6617
2020-08-10	75.5833	1	1738.07	1741.66	167.015	1.53311	21.5821	119.323	2973.15	456.25	1935.34	0.00393701	0.0921511	#N/A	174.647	0.44484	0.90424	95.3	6.58	972.68	145.95
2020-08-10	75.5833	2	1475.21	2482.23	114.983	1.5874	34.9081	29.1189	4196.6	475.168	713.966	0.00393701	0.0382263	#N/A	75.0688	0.44484	0.740846	251.1	7.42	436.279	252.214
2020-08-10	75.5833	3	1969.03	2460.99	181.62	0.960349	26.8234	23.5405	3788.76	444.455	903.598	0.00393701	0.0862483	#N/A	89.4959	0.44484	0.564877	191	6.82	726.435	219.323
2020-08-10	75.5833	4	2366.65	953.957	75.1007	1.6506	528.255	17.5792	1852.5	18.7788	2.1578	0.0204792	0.0850851	#N/A	13.8701	0.44484	0.360007	304.1	7.3	9.05121	145.95
2020-08-10	75.5833	5	1429.88	1198.56	64.2714	1.65223	55.2996	22.7514	2172.96	202.066	176.615	0.00906076	0.837265	#N/A	41.6271	0.44484	0.499967	204	6.65	175.569	72.5777
2020-08-10	75.5833	6	1712.68	2415.15	172.227	1.84983	33.7198	8.89565	3947.03	360.237	1261.1	0.0084593	0.108437	#N/A	73.0256	0.44484	0.201876	264.2	7.35	564.963	247.154
2020-08-10	75.5833	7	2436.07	1748.43	62.2358	1.07828	118.856	27.1505	2735.27	322.203	591.891	0.00393701	0.112612	#N/A	71.2217	0.44484	0.931216	266.2	7.22	356.216	62.4574
2020-08-10	75.5833	8	1491.57	1476.27	113.04	1.25312	27.3592	21.1025	2866.44	327.17	1581.14	0.00393701	0.13994	#N/A	240.378	0.44484	0.690997	164.3	6.63	827.355	95.3485
2020-08-10	75.5833	9	1240.63	854.927	124.16	0.841817	40.7136	74.9275	1524.53	139.081	128.872	0.00393701	0.19971	#N/A	25.6996	0.44484	0.243496	301.5	8	27.8896	123.179
2020-08-10	75.5833	10	1508.98	1870.51	126.116	1.63295	29.8877	32.7429	3418.69	310.802	1895.66	0.00393701	0.0382263	#N/A	198.633	0.44484	0.621954	69.5	6.63	1200.76	130.77
2020-08-10	75.5833	11	1287.68	2206.84	194.41	1.95978	30.3616	27.6075	4180.37	400.531	1426.66	0.00393701	1.09312	#N/A	132.357	0.44484	0.563641	246	7.36	692.122	274.985
2020-08-10	75.5833	12	1236.08	1266	131.983	0.947899	25.8884	100.476	2307.8	321.756	1982.25	0.00393701	0.206499	#N/A	156.376	0.44484	0.89203	197.5	6.66	807.171	120.649
2020-08-10	75.5833	13	1446.47	881.926	74.4353	0.650791	28.4438	41.4198	1467.36	153.984	557.044	0.00393701	0.185257	#N/A	81.1962	0.44484	0.258633	297.6	7.53	87.096	92.8184
2020-08-10	75.5833	14	2249.23	2481.43	120.081	0.982842	46.9117	23.9403	3375.87	443.281	599.702	0.00393701	0.112134	#N/A	48.1241	0.44484	0.511171	283.9	8.01	174.896	145.95
2020-08-10	75.5833	15	1132.59	1638.32	93.1092	1.11086	23.0741	17.3963	2590.36	320.609	1507.03	0.00393701	0.432978	#N/A	178.415	0.44484	0.589731	209	6.76	625.515	80.168
2020-08-10	75.5833	16	1516.58	2161.86	82.4204	1.42561	30.2797	8.7251	3412.29	449.75	1098.49	0.00393701	0.0382263	#N/A	254.761	0.44484	0.604001	239	7.02	669.92	92.8184
2020-08-10	75.5833	17	2243.56	1595.09	67.4196	0.592235	75.1887	9.85424	2597.85	240.862	384.289	0.00393701	0.112675	#N/A	57.921	0.44484	0.343698	265	7.43	133.519	77.6379
2020-08-10	75.5833	18	1867.43	2234.87	63.4036	0.881012	27.417	8.71914	3351.33	487.197	1749.53	0.00393701	0.0963373	#N/A	168.967	0.44484	0.510625	212.2	6.88	509.951	80.168
2020-08-18	83.5833	1	2223.1	2117.18	80.3569	0.969222	30.0784	110.873	3488.51	349.248	1002.71	0.00393701	0.483306	#N/A	112.117	0.44484	0.581874	75.8	7.08	894.718	87.2321
2020-08-18	83.5833	2	1178.16	1109.07	104.084	0.820753	24.0827	14.9917	2195.12	337.815	1443.19	0.00393701	0.0382263	#N/A	95.431	0.44484	0.430593	59	6.92	1213.79	101.474
2020-08-18	83.5833	3	1552.1	1337.37	152.941	1.90275	27.9153	33.5616	2676.41	312.906	1412.6	0.00393701	0.0998684	#N/A	139.538	0.44484	0.246701	320	7.08	977.977	137.791
2020-08-18	83.5833	4	2538.89	1297.77	276.579	7.28486	268.806	188.04	2264.37	62.7971	2.73218	0.0129611	0.125029	#N/A	14.1624	0.44484	0.690832	392.6	7.72	8.59445	243.538
2020-08-18	83.5833	5	1619.83	1807.01	145.559	1.21218	28.4931	57.6093	3240.78	416.189	1264.25	0.00393701	0.0382263	#N/A	98.2098	0.44484	0.634488	250	7.27	772.784	140.283
2020-08-18	83.5833	6	1383.88	1205.66	153.412	1.14339	77.329	18.3913	2223.11	163.21	660.637	0.00393701	0.0797737	#N/A	102.672	0.44484	0.327199	371.2	7.39	476.276	169.123
2020-08-18	83.5833	7	1864.46	1756.45	98.7778	0.751992	45.1784	11.0776	2860.24	254.757	679.968	0.00393701	0.0788451	#N/A	74.5479	0.44484	0.307164	380	7.43	526.947	106.459
2020-08-18	83.5833	8	1633.92	1728.32	93.8805	1.02673	28.3502	11.0216	3012.46	333.63	1630.93	0.00393701	0.121028	#N/A	149.504	0.44484	0.345426	-2.6	7.07	1427.04	65.5131
2020-08-18	83.5833	9	1497.22	748.922	49.5447	0.87128	157.58	18.9337	1334.02	117.465	120.933	0.00393701	0.133779	#N/A	25.8293	0.44484	0.271757	176.4	6.89	109.579	48.7788
2020-08-18	83.5833	10	1216.51	2082.3	146.813	1.18615	42.9362	15.3435	3459.82	306.063	1567.87	0.00393701	0.0382263	#N/A	144.909	0.44484	0.533957	41.7	7.05	1353.8	137.791
2020-08-18	83.5833	11	1276.52	1855.4	127.404	0.876183	31.2249	20.2086	3109.6	341.237	1535.59	0.00393701	0.0382263	#N/A	176.819	0.44484	0.509909	340	7.23	1258.37	106.459
2020-08-18	83.5833	12	838.88	902.267	38.2498	0.732861	14.0483	4.71352	1771.76	181.977	941.051	0.00393701	0.0382263	#N/A	107.784	0.44484	0.175402	133.3	6.85	551.477	46.2864
2020-08-18	83.5833	13	2840.13	1086.05	90.8097	3.22285	144.631	61.0903	1925.28	153.527	63.4327	0.00393701	0.572854	#N/A	26.7558	0.44484	0.676064	388.8	7.37	57.2963	96.8454
2020-08-18	83.5833	14	2649.83	2469.59	127.922	0.649685	40.6415	26.7804	4161.55	406.522	1097.23	0.00393701	0.0792362	#N/A	56.6288	0.44484	0.509055	380	7.59	555.416	147.404
2020-08-18	83.5833	15	1260.39	1225.15	61.7694	0.860305	18.8076	30.8391	2184.78	260.596	840.2	0.00393701	0.0992645	#N/A	125.047	0.44484	0.484791	102	7.01	740.376	58.3921
2020-08-18	83.5833	16	1246.04	1448.94	106.253	1.17918	24.7997	19.1724	2610.14	303.325	510.452	0.00393701	0.156783	#N/A	61.7778	0.44484	0.147768	382	7.76	283.975	89.7244
2020-08-18	83.5833	17	1791.43	1443.52	85.0005	1.38553	42.8042	19.1551	2666.36	328.442	1061.51	0.00393701	0.132193	#N/A	89.0992	0.44484	8.24822	375.4	7.34	659.087	111.443
2020-08-18	83.5833	18	2734.83	3153.56	198.018	3.29958	49.8334	35.6783	4258.37	589.752	1779.03	0.00393701	0.231899	#N/A	136.874	0.44484	0.665417	380	7.12	1394.45	195.471
2020-08-25	90.5833	1	1651.61	1044.8	50.0102	0.478672	154.134	50.8893	1864.26	232.53	730.548	0.00393701	0.0962963	19.438	70.9168	0.44484	0.60967	211	6.79	640.275	59.9232
2020-08-25	90.5833	2	1740.23	1967.01	96.2187	0.923276	35.859	68.2041	2965.41	252.244	1803.32	0.00393701	0.0995688	35.751	241.018	0.44484	0.798223	-10	6.83	1608.16	82.1534
2020-08-25	90.5833	3	1659.11	1576.93	126.195	1.12657	18.9523	8.30191	3183.79	318.354	1868.94	0.00393701	0.0382263	20.319	241.965	0.44484	0.585775	37.9	6.74	1545.9	101.914
2020-08-25	90.5833	4	2035.37	807.613	18.5478	0.511224	450.826	127.184	1564.05	3.76466	2.63544	0.00393701	0.0382263	11.441	10.7883	0.44484	0.745455	367	7.31	13.6128	40.1629
2020-08-25	90.5833	5	2031.39	1854.57	66.8477	0.856093	126.424	6.70251	3415.96	304.99	998.51	0.00393701	0.0382263	21.058	102.717	0.44484	0.584912	235.3	6.9	698.297	67.3332
2020-08-25	90.5833	6	1968.76	1990.52	81.4103	0.595029	9.11036	154.401	3816.95	346.714	2174.18	0.00393701	0.0382263	30.692	189.995	0.44484	1.02632	-5.9	6.78	1762.82	77.2134
2020-08-25	90.5833	7	1963.94	1048.29	42.5974	0.880644	148.365	18.375	2040.99	154.689	97.9806	0.0125087	0.0765586	17.08	32.2485	9.38446	0.272174	367	6.99	47.4231	52.5131
2020-08-25	90.5833	8	1892.14	2082.08	63.2345	0.95775	103.308	5.13943	3419.06	385.062	515.958	0.00393701	0.0382263	28.592	54.1459	0.44484	0.660319	360.1	7.54	74.2036	59.9232
2020-08-25	90.5833	9	1278.52	474.887	24.2236	0.611074	310.408	17.3107	904.782	0.910747	2.38805	0.00393701	0.0382263	15.784	7.01089	0.44484	0.4268	363	7.25	12.9433	37.6929
2020-08-25	90.5833	10	1423.68	1574.97	100.506	0.972715	107.82	8.90965	2837.8	272.558	659.52	0.00393701	0.167943	32.064	78.9845	0.44484	0.276564	320.1	7.49	175.969	92.0336
2020-08-25	90.5833	11	1497.16	2976.9	92.3753	0.781141	39.4362	7.22291	5048.73	409.717	1462.41	0.00393701	0.0963538	40.157	172.393	0.44484	0.389321	236.5	7.26	584.371	99.4437
2020-08-25	90.5833	12	1007.16	1238.24	82.8398	0.903818	20.4377	8.04089	2238.86	269.102	1479.2	0.0441877	0.0382263	18.873	114.72	0.44484	0.213935	114.4	6.74	1106.03	77.2134
2020-08-25	90.5833	13	2771.91	1031.83	42.4248	0.51735	312.913	50.7112	1751.59	58.048	0.896057	0.00393701	0.342612	18.635	18.0096	0.44484	0.672134	363.1	7.39	18.2994	57.4531
2020-08-25	90.5833	14	2700.95	1258.96	43.9627	0.629715	195.63	74.9054	2167.79	235.487	331.709	0.00393701	0.0382263	16.997	39.0398	0.44484	0.840453	357.6	7.69	29.6811	47.573
2020-08-25	90.5833	15	1986.56	2747.38	66.9103	0.960984	54.2943	27.2675	4141.74	328.843	1571.99	0.00393701	0.121811	41.358	170.949	0.44484	0.789045	75.8	6.82	1381.2	64.8632
2020-08-25	90.5833	16	1240.58	1223.74	61.5496	0.679266	20.4702	28.0252	2439.46	196.963	957.189	0.00393701	0.0923611	15.969	168.918	9.06268	0.296854	339.5	7.39	383.853	67.3332
2020-08-25	90.5833	17	2240.8	1867.84	55.3288	0.783145	61.1517	20.0742	3213.83	377.589	1229.95	0.00393701	0.0382263	27.83	155.251	0.44484	0.664051	220	6.89	951.372	52.5131
2020-08-25	90.5833	18	3339.98	2772.06	67.3299	0.895711	36.82	32.839	4621.08	475.679	1769.83	0.00393701	0.128805	41.319	187.707	0.44484	0.709988	83	6.84	1555.94	64.8632
2020-09-03	99.5833	1	2494.29	2656.48	111.545	0.807331	93.6028	11.3923	4313.26	419.422	1284.2	0.00393701	0.174376	#N/A	82.0687	0.44484	0.613063	248	7.04	703.649	119.549
2020-09-03	99.5833	2	1270.22	1948.14	73.7981	0.856463	27.3344	23.8806	3367.57	473.632	1766.82	0.00393701	0.0382263	#N/A	180.797	0.44484	0.7023	117	6.86	1118.07	72.8894
2020-09-03	99.5833	3	2234.37	1821.42	95.9159	0.677573	31.363	42.7137	3015.96	296.793	1973.79	0.00393701	0.304978	#N/A	196.145	0.44484	0.584454	263.3	6.9	833.656	129.372
2020-09-03	99.5833	4	2272.7	810.895	35.6556	1.39422	611.488	12.3848	1760.7	0.910747	0.896057	0.0797957	0.138442	#N/A	6.30575	0.44484	0.688036	357	6.79	14.2537	70.4336
2020-09-03	99.5833	5	2166.37	1492.87	110.88	3.87469	196.363	17.5111	2663.57	259.775	178.883	0.00393701	0.587512	#N/A	40.261	0.44484	0.474643	309	7.47	91.1967	141.651
2020-09-03	99.5833	6	2356.63	3115.82	163.266	0.881666	60.0774	31.2951	5129.43	601.476	1244.61	0.00393701	0.343427	#N/A	123.313	0.44484	0.836406	187.8	7.03	883.119	180.944
2020-09-03	99.5833	7	1783.42	1730.95	47.939	0.600649	23.917	13.1603	3072.05	337.64	1460.08	0.00393701	0.0988451	#N/A	154.933	0.44484	0.47139	103.9	6.63	1041.81	87.624
2020-09-03	99.5833	8	1883.99	1457.56	35.8274	0.778061	90.6301	10.1964	2409.19	295.597	1065.11	0.00393701	0.101324	#N/A	141.253	0.44484	0.627407	61	6.58	1099.52	94.9914
2020-09-03	99.5833	9	1129.64	372.163	81.3069	1.40363	479.215	74.9347	851.367	57.7109	168.877	0.00393701	0.153554	#N/A	28.2679	0.44484	0.302363	319.7	7.38	69.5565	70.4336
2020-09-03	99.5833	10	1498.42	1715.56	80.8106	0.615288	5.77664	58.1754	2658.08	319.069	1718.87	0.00393701	0.546354	#N/A	127.338	0.44484	0.443662	238.4	6.81	1035.63	146.563
2020-09-03	99.5833	11	1671.67	1994.58	116.022	1.85351	40.855	15.3895	3663.98	289.73	1324.57	0.00393701	0.249497	#N/A	234.246	0.44484	0.646963	98.9	6.74	821.125	122.005
2020-09-03	99.5833	12	1049.76	1425.67	105.134	1.05802	25.484	64.0944	2535.88	328.847	1736.47	0.00393701	0.133576	#N/A	143.494	0.44484	0.366085	78	6.77	1365.39	131.828
2020-09-03	99.5833	13	2332.53	671.851	22.5226	0.536072	494.436	10.9505	1378.14	0.910747	0.896057	0.00393701	0.146175	#N/A	9.06309	0.44484	0.391163	348	7.19	14.2537	33.5969
2020-09-03	99.5833	14	3630.94	2185.69	67.4843	1.02093	83.1632	7.33141	3947.73	399.211	624.738	0.00393701	0.247364	#N/A	90.4643	9.78137	0.556534	336.3	7.32	41.0464	77.8009
2020-09-03	99.5833	15	2806.19	3492.36	87.4325	1.14199	60.9308	30.4932	4965.99	420.721	2232.34	0.00393701	0.0382263	#N/A	246.345	0.44484	1.01846	-18.4	6.79	1756.97	97.4472
2020-09-03	99.5833	16	2692.36	2709.72	60.5555	0.694343	34.3074	6.18861	4157.34	421.719	1821.83	0.00393701	0.173649	#N/A	206.739	0.44484	0.565994	97.8	6.69	1093.34	60.6105
2020-09-03	99.5833	17	2149.1	1233.74	50.3051	0.723709	89.1164	17.8863	2267.96	210.942	480.149	0.00393701	0.0382263	#N/A	39.4412	0.44484	0.275616	331.1	7.37	61.3126	90.0798
2020-09-03	99.5833	18	2999.58	2244.4	44.3711	0.82526	56.3125	6.68459	3930.05	445.942	1073.69	0.00393701	0.0840775	#N/A	106.068	0.44484	0.587655	276	6.91	581.021	67.9778
2020-09-07	103.583	1	1880.53	1517.68	90.6141	2.27067	82.361	12.3783	3205.85	436.494	1069.44	0.00393701	0.433833	#N/A	135.794	9.2549	0.658273	119	6.75	984.134	121.447
2020-09-07	103.583	2	1202.4	1377.36	97.9416	1.82088	20.7572	21.4195	2625.84	381.789	2253.41	0.00393701	0.116705	#N/A	138.478	0.44484	0.31621	79	6.7	1921.06	76.1328
2020-09-07	103.583	3	1676.66	1318.14	92.6352	0.636546	74.796	35.7274	2290.55	230.856	1025.36	0.00393701	0.146831	#N/A	84.2232	0.44484	0.417312	#N/A	#N/A	837.363	156.099
2020-09-07	103.583	4	2567.83	1023.99	38.0211	0.599365	638.602	6.41481	2283.82	0.910747	0.896057	0.00393701	0.504775	#N/A	7.42715	0.44484	0.486086	302	7.29	9.87898	38.8153
2020-09-07	103.583	5	3450.97	2070.36	46.7033	0.966441	508.955	9.03823	3824.19	173.673	67.2125	0.00393701	0.119278	#N/A	25.082	0.44484	0.625249	210	7.01	69.8609	73.4672
2020-09-07	103.583	6	2724.26	3593.93	176.764	0.805482	46.328	29.3477	5127.36	524.968	1542.93	0.00393701	0.130097	#N/A	81.7027	0.44484	0.426497	72.1	6.88	1010.27	190.751
2020-09-07	103.583	7	1878.53	1183.47	89.897	0.520005	104.207	9.4935	2045.66	202.853	287.674	0.00393701	0.223154	#N/A	34.6823	0.44484	0.160707	177.8	6.67	304.762	126.778
2020-09-07	103.583	8	#N/A	#N/A	#N/A	#N/A	#N/A	#N/A	#N/A	#N/A	#N/A	#N/A	#N/A	#N/A	#N/A	#N/A	#N/A	160.3	6.89	684.56	132.109
2020-09-07	103.583	9	1540.91	611.175	35.8987	1.00856	327.137	64.2771	1140.29	90.9594	58.7199	0.00393701	0.0382263	#N/A	16.2484	0.44484	0.408602	325	6.62	77.9031	49.4775
2020-09-07	103.583	10	1984.63	1036.43	65.9353	0.506983	152.507	99.6416	1857.83	139.751	82.7321	0.00393701	0.462122	#N/A	19.3879	0.44484	0.795414	326	6.77	75.8925	121.447
2020-09-07	103.583	11	1774.1	2443.82	200.333	1.35231	51.8227	30.2888	3994.66	300.847	771.237	0.00393701	0.87799	#N/A	61.219	0.44484	0.351868	193.6	6.77	1102.76	257.389
2020-09-07	103.583	12	1622.9	1505.39	325.088	1.43666	22.0494	70.7642	2779.29	305.947	2131.31	0.00393701	0.0382263	#N/A	220.638	0.44484	0.407545	123	6.65	1480.74	228.068
2020-09-07	103.583	13	3801.39	1279.21	48.2056	0.855675	256.692	56.314	2337.77	174.923	24.3014	0.00393701	0.104853	#N/A	17.2743	0.44484	0.956857	300.6	6.77	26.6337	89.4604
2020-09-07	103.583	14	1979.99	1306.65	54.8643	0.508272	165.278	20.8276	2295.03	183.402	22.324	0.00393701	0.126429	#N/A	19.6359	0.44484	0.249649	296.2	7.41	19.5967	62.8051
2020-09-07	103.583	15	2034.26	1541.7	64.1766	0.898039	49.5765	10.052	2519.75	328.387	238.675	0.00393701	0.0382263	#N/A	35.5558	0.44484	0.620483	307	7.16	129.843	70.8017
2020-09-07	103.583	16	1867.95	1441.58	73.9798	0.552265	191.843	15.7104	2311.37	185.268	180.143	0.00393701	0.0939215	#N/A	37.7865	0.44484	0.762578	190	6.64	157.32	65.4707
2020-09-07	103.583	17	2314.25	1708.16	77.5326	0.627275	118.391	11.2598	2865.21	334.622	719.74	0.00393701	0.0793724	#N/A	53.4206	0.44484	0.203145	203.8	6.81	538.993	100.123
2020-09-07	103.583	18	2672.02	2700.08	81.2726	0.862149	41.4001	13.4391	4493.03	471.177	2232.38	0.00393701	0.0382263	#N/A	156.853	0.44484	0.644181	34	6.79	1925.08	97.457

## Sheet: Porewater 2
Excel Table S4. Raw porewater data from year 2
Date	Days After Transplanting	Paddy	Na	Mg	Si	P	S	K	Ca	Mn	Fe	Cu	Zn	DOC	As	Cd	Ga	Redox	pH	Fe(II)	Si (colorimetric)
			uM	uM	uM	uM	uM	uM	uM	uM	uM	uM	uM	mg/L	nM	nM	nM	mV	Unitless	uM	uM
2021-05-26	1	1	#N/A	#N/A	#N/A	#N/A	#N/A	#N/A	#N/A	#N/A	#N/A	#N/A	#N/A	#N/A	#N/A	#N/A	#N/A	388	7.86	5.16496	74.5583
2021-05-26	1	2	2686.22	436.413	118.026	0.335222	427.876	63.9386	1267.21	12.5217	44.8029	0.00393701	0.268408	#N/A	8.19745	0.873797	2.96666	439	7.01	7.23138	96.1692
2021-05-26	1	3	2387.84	1424.61	108.717	1.86677	1034.94	4178.63	3501.24	28.7758	44.8029	0.024258	0.184142	#N/A	25.9152	0.947083	0.35868	418	7.65	6.88698	96.1692
2021-05-26	1	4	3058.58	1478.89	85.1425	0.673963	737.495	753.788	3581.21	4.55373	44.8029	0.0131542	0.576853	#N/A	9.63878	0.950722	0.35868	405	7.61	4.13175	82.6624
2021-05-26	1	5	2476.17	903.495	58.8197	0.850001	386.049	63.9386	1945.47	4.55373	44.8029	0.00393701	0.853974	#N/A	6.97809	0.585481	0.35868	406	7.53	4.82056	244.744
2021-05-26	1	6	2638.34	584.812	248.279	0.420607	1027.93	63.9386	1652.13	35.0717	44.8029	0.0207023	0.8453	#N/A	21.1015	0.944668	3.16042	418	7.22	4.13175	363.604
2021-05-26	1	7	3235.84	1811.37	71.1748	1.29627	937.198	1634.42	3816.03	47.0386	44.8029	0.0146712	0.486688	#N/A	26.613	0.980436	3.35117	401	7.75	3.78735	82.6624
2021-05-26	1	8	3507.45	1859.54	64.8933	0.584422	730.347	525.397	4024.79	4.55373	44.8029	0.0310834	1.38132	#N/A	10.0033	0.943848	0.35868	406	7.39	16.5303	58.3501
2021-05-26	1	9	1523.25	1483.31	137.828	0.736013	794.596	5360.45	3496.12	18.5301	44.8029	0.00393701	0.292715	#N/A	14.8225	1.00435	0.35868	399	7.63	5.16496	117.78
2021-05-26	1	10	2856.46	1245.71	123.672	0.728287	833.888	740.46	2804.49	37.349	44.8029	0.0412427	0.304795	#N/A	20.7798	1.15876	3.25882	416	7.42	6.19817	120.482
2021-05-26	1	11	2166.78	678.403	139.318	1.2618	644.329	214.261	1586.26	4.55373	44.8029	0.00393701	0.435484	#N/A	9.14893	0.52993	0.35868	411	7.42	3.44295	109.676
2021-05-26	1	12	2388.31	1538.07	134.37	2.27063	824.945	3298.42	2715.51	97.7689	44.8029	0.00393701	0.541458	#N/A	68.2766	0.716682	1.24288	385	7.79	10.6754	147.495
2021-05-26	1	13	2282.95	663.745	121.426	0.435575	887.712	634.61	1455.97	4.55373	44.8029	0.0122089	0.708762	#N/A	7.47712	0.886902	0.35868	424	7.11	4.13175	136.69
2021-05-26	1	14	2955.76	989.754	99.8894	6.33491	718.956	251.276	2195.22	4.55373	44.8029	0.0248955	0.347346	#N/A	5.67665	0.703358	0.35868	399	7.2	3.44295	77.2597
2021-05-26	1	15	3376.78	1397.15	94.503	0.807304	782.442	204.581	3076.38	4.55373	44.8029	0.00989259	0.264636	#N/A	12.0497	1.04211	0.35868	395	7.65	4.13175	82.6624
2021-05-26	1	16	2638.49	1479.39	64.837	0.642085	867.567	713.761	2931.74	4.55373	44.8029	0.00823259	0.627921	#N/A	10.3704	0.699517	0.35868	392	7.69	4.82056	106.975
2021-05-26	1	17	3787.3	1848.35	60.1622	0.357294	1004.26	695.701	4162.81	4.55373	44.8029	0.00393701	0.39007	#N/A	8.72302	0.924078	2.86615	403	7.44	4.13175	706.678
2021-05-26	1	18	4344.25	2069.71	44.6369	0.993097	1366.73	2246.73	4582.46	11.9836	44.8029	0.0614024	0.38178	#N/A	24.7785	0.884426	2.94783	396	7.73	4.13175	77.2597
2021-06-02	8	1	2601.96	1211.67	110.022	0.587441	500.074	455.083	2379.51	155.479	44.8029	0.0306568	0.740274	#N/A	28.9096	1.06326	1.65677	424	7.17	47.3852	120.412
2021-06-02	8	2	2202.85	1325.99	97.1184	0.488589	534.153	1692.66	2984.16	114.475	44.8029	0.00393701	0.339892	#N/A	45.0993	1.01381	0.985654	382.5	7.46	53.4168	87.9936
2021-06-02	8	3	3475.15	1682.86	125.412	3.11093	816.624	499.912	3773.1	135.625	44.8029	0.00801828	0.561993	#N/A	35.0552	1.40388	4.16303	499	7.41	42.1403	212.681
2021-06-02	8	4	3518.94	1883.11	45.8827	0.537614	492.342	313.382	3926.07	53.0968	44.8029	0.0599742	1.29449	#N/A	23.6521	1.18312	0.895672	403	7.71	38.2067	73.031
2021-06-02	8	5	2212.77	1851.49	79.6372	1.06082	211.461	2613.97	4018.47	115.141	44.8029	0.0284774	0.694761	#N/A	66.0375	0.567234	1.36138	473	7.58	97.7357	97.9686
2021-06-02	8	6	3923.02	1603.9	148.46	0.263351	817.959	385.328	4114.06	163.284	44.8029	0.149369	0.728395	#N/A	25.9191	0.639204	4.26844	158	7.02	212.86	132.881
2021-06-02	8	7	2319.63	1360.06	105.982	0.797914	346.005	1826.27	2648.49	184.035	129.41	0.0176047	0.730678	#N/A	61.2798	0.965743	1.72278	412	7.36	126.058	285
2021-06-02	8	8	3314.09	2033.79	103.665	5.86541	644.288	803.328	3920.54	162.52	144.617	0.100858	0.637565	#N/A	83.0923	0.934834	2.82365	313	7.24	132.089	117.919
2021-06-02	8	9	1232.48	1539.96	117.172	0.566402	469.976	1235.88	2968.66	106.209	44.8029	0.00393701	1.43337	#N/A	39.9108	0.80219	1.23268	372	7.6	50.7943	190.238
2021-06-02	8	10	2020.17	1265.29	79.6162	0.692153	321.407	1009.48	2248.95	52.472	44.8029	0.0396477	0.7595	#N/A	37.116	0.704744	0.814269	364	8.17	43.4515	97.9686
2021-06-02	8	11	2776.99	1360.82	126.378	0.593926	551.976	673.208	3438.2	155.378	44.8029	0.00393701	0.604528	#N/A	37.7955	0.820836	4.3011	398	7.57	51.0566	185.25
2021-06-02	8	12	2216.54	1681.65	222.709	2.30073	260.546	2395.45	3124.94	250.29	590.055	0.00393701	0.885304	#N/A	115.743	0.664843	2.43137	168	7.15	426.063	287.494
2021-06-02	8	13	4234.14	1828.72	148.334	0.240642	990.135	746.852	4528.93	221.638	44.8029	0.00393701	0.766515	#N/A	33.3279	0.722038	4.51833	262	7.21	99.5714	95.4748
2021-06-02	8	14	3239.33	1600.89	94.4398	0.29517	597.903	407.55	2989.03	146.176	44.8029	0.00393701	2.00386	#N/A	31.4206	0.950185	1.52675	352	7.94	65.7421	175.275
2021-06-02	8	15	3669.12	1833.59	43.1449	0.298196	964.661	629.365	4251.08	61.4405	44.8029	0.00393701	0.501733	#N/A	24.9622	1.07206	3.33815	402	7.71	37.42	162.806
2021-06-02	8	16	2571.19	2164.47	104.391	0.472129	518.551	2233.91	4501.85	170.951	44.8029	0.0176721	0.359609	#N/A	51.021	1.12431	1.9192	237	7.31	62.0708	200.213
2021-06-02	8	17	3230.14	2008.25	78.7031	0.240545	686.941	520.721	3706.4	135.918	44.8029	0.0153965	2.42684	#N/A	24.8288	1.14207	1.54874	398	7.42	59.1861	170.288
2021-06-02	8	18	3861.68	1831.87	107.306	0.295594	686.29	369.676	3854.14	132.686	44.8029	0.0130567	0.625513	#N/A	25.4418	1.41764	1.29017	409	7.44	69.938	205.2
2021-06-06	12	1	2659.07	1119.85	172.097	0.258369	1182.17	1330.37	2501.5	222.253	248.959	0.0570692	0.341191	#N/A	56.7057	0.458578	2.09668	321.7	7.22	26.0813	115.358
2021-06-06	12	2	2398.95	1478.06	305.376	1.18593	71.6834	1197.87	3363.33	217.038	287.118	0.00393701	0.172586	#N/A	145.36	0.619255	5.04182	482.1	6.99	32.3839	190.093
2021-06-06	12	3	2009.33	1137.83	176.288	2.3751	50.192	1006.34	2854.83	151.623	333.351	0.0529567	0.489018	#N/A	195.644	0.76607	1.29889	341.8	7.18	23.6303	148.055
2021-06-06	12	4	2052.21	1732.52	245.626	3.12129	105.408	2617.16	4056.61	289.109	692.368	0.00393701	0.135424	#N/A	325.118	0.480092	3.75966	123.6	7.14	197.651	213.447
2021-06-06	12	5	3329.45	1892.88	208.38	1.45986	270.235	1033.23	4552.95	238.486	396.181	0.0122439	0.217869	#N/A	189.851	0.576622	5.31989	208.7	7.17	90.8576	157.396
2021-06-06	12	6	2118.56	1908.9	217.978	1.66885	182.158	2193.62	4591.13	260.783	448.128	0.00393701	0.166293	#N/A	207.889	0.483526	2.66632	206.7	7.43	92.9584	171.409
2021-06-06	12	7	2507.28	2121.08	171.863	1.45679	65.2635	1553.57	4196.78	310.146	475.959	0.0317203	0.180982	#N/A	124.808	0.787658	2.8743	60	7.04	347.862	150.39
2021-06-06	12	8	2410.22	2042.91	272.395	3.83207	40.0616	3749.48	4133.91	295.121	1496.84	0.00393701	0.209549	#N/A	512.323	0.469122	3.39995	-43.5	6.97	942.744	239.137
2021-06-06	12	9	1467.69	1521.96	206.383	0.989292	93.9278	1808.76	3395.21	213.798	362.812	0.0411209	0.273018	#N/A	122.316	0.469639	2.36004	228.6	7.46	26.4315	159.732
2021-06-06	12	10	1370	949.992	139.048	0.976555	86.3042	676.924	1874.09	133.472	189.411	0.0279399	0.630706	#N/A	93.7325	0.493346	1.58437	367.5	6.94	20.479	134.042
2021-06-06	12	11	2357.85	1355.36	215.913	4.09317	112.457	1073.67	3519.52	163.879	492.063	0.00393701	0.134675	#N/A	195.692	0.55542	4.29712	293.2	7.1	47.44	159.732
2021-06-06	12	12	3049.75	1588.93	212.356	2.64263	565.4	533.003	3741.76	235.361	44.8029	0.00393701	0.313911	#N/A	48.7441	0.750418	5.05295	206.2	6.51	78.9528	157.396
2021-06-06	12	13	4206.46	1433.84	182.381	1.17815	311.806	209.81	3444.37	278.172	572.263	0.00393701	0.22709	#N/A	198.502	0.610752	5.53722	192.3	6.62	96.1097	134.042
2021-06-06	12	14	3384.48	1339.64	86.241	0.276206	692.621	301.772	2449.76	104.196	44.8029	0.00393701	0.574107	#N/A	40.8957	0.541096	1.1653	347.3	7.05	13.1261	82.6622
2021-06-06	12	15	2921.39	1794.02	83.584	0.767344	572.399	886.879	3642.41	134.881	44.8029	0.00393701	0.254011	#N/A	42.5604	0.55669	1.39546	384.3	6.96	12.0756	87.3331
2021-06-06	12	16	3601.98	1839.21	80.0281	1.97245	585.243	488.793	3986.57	114.158	44.8029	0.00393701	0.28615	#N/A	46.4742	0.694035	1.23798	368.3	7.03	11.7255	66.3141
2021-06-06	12	17	3257.1	2154.51	134.288	0.296832	612.95	838.466	4386	234.528	131.559	0.00393701	0.0983523	#N/A	53.5422	0.770829	2.03905	114.6	7.1	133.575	124.7
2021-06-06	12	18	2940.82	2495.8	139.921	1.19044	97.6473	1890.19	5321.26	338.091	172.368	0.0280908	0.305371	#N/A	96.9495	0.647449	6.38507	98	7.14	113.267	120.029
2021-06-17	23	1	2586.47	2034.65	127.422	0.447367	172.449	940.19	3708.59	288.314	320.504	0.00393701	0.460426	#N/A	88.3523	0.497408	2.76373	129.6	6.97	280.406	99.0462
2021-06-17	23	2	2189.32	1487.71	275.088	1.37534	210.668	682.163	2870.3	237.237	246.489	0.00393701	0.40011	#N/A	81.2397	0.467673	2.43885	125.5	7.14	140.161	218.634
2021-06-17	23	3	2227.21	1198.49	109.328	0.537743	395.657	223.294	3036.97	188.093	96.7756	0.0396778	0.163731	#N/A	44.1939	0.500954	1.64725	225.2	6.94	30.9759	91.7245
2021-06-17	23	4	2566.3	1530.61	213.793	0.564098	431.341	892.921	3855.05	259.61	231.351	0.00393701	0.221351	#N/A	80.2476	0.514696	2.83331	192.6	7.35	19.449	194.228
2021-06-17	23	5	2813.1	1463.26	176.46	0.547048	476.809	581.342	3597.97	291.56	291.631	0.00393701	0.224313	#N/A	57.1313	0.462513	2.89731	108.7	6.78	258.953	182.025
2021-06-17	23	6	2855.2	2061.41	174.47	0.253053	86.0363	1099.39	4392.41	297.54	290.198	0.010815	0.271236	#N/A	56.8973	0.792738	2.84014	139.1	6.98	177.304	111.249
2021-06-17	23	7	3562.89	2069.05	135.944	0.813934	416.213	711.646	4169.07	262.329	44.8029	0.00393701	0.365193	#N/A	64.0902	0.593025	5.50012	209.1	7.43	34.498	101.487
2021-06-17	23	8	2841.8	2205.85	208.964	1.37956	398.483	1251.83	4845.16	403.973	572.501	0.00393701	0.188052	#N/A	61.685	0.505212	4.11263	111.2	7.06	198.757	152.739
2021-06-17	23	9	2436.94	948.054	221.497	1.09592	485.643	229.589	2486.67	57.7889	44.8029	0.00393701	0.451087	#N/A	24.4148	0.682157	3.3275	168.2	7.46	12.4047	155.179
2021-06-17	23	10	1891.2	1194.67	155.935	1.74052	69.6081	283.399	2806.56	173.595	292.642	0.00393701	0.0778682	#N/A	114.552	0.625815	4.49039	100.8	6.89	192.033	113.69
2021-06-17	23	11	2503.43	1577.03	222.074	0.785568	85.8633	63.9386	3714.41	273.526	260.529	0.00393701	0.353953	#N/A	89.2716	0.624355	5.36933	189.5	7.22	32.2567	155.179
2021-06-17	23	12	2313.3	1809.51	197.779	2.80198	299.356	1288.97	3541.1	246.279	1417.5	0.00393701	0.09781	#N/A	360.956	0.753306	2.13013	-25.1	7.06	833.449	203.991
2021-06-17	23	13	2879.82	1600.73	124.665	0.475477	427.184	777.704	2899.85	190.01	113.742	0.0754612	0.300104	#N/A	40.0033	0.489007	1.91001	152.4	7.38	23.2913	118.571
2021-06-17	23	14	3676.49	1614.62	175.317	0.257101	1159.52	1261.02	3440.15	110.237	44.8029	0.00393701	0.210085	#N/A	14.8994	0.895856	0.979553	173.2	7.3	10.8038	140.536
2021-06-17	23	15	2946.8	2360	318.926	2.20653	68.6969	2383.26	4896.95	390.434	1355.93	0.00393701	0.110682	#N/A	327.452	0.577109	7.82168	-0.1	6.96	782.219	184.466
2021-06-17	23	16	2806.87	1088.65	228.16	0.540862	2953.27	1659.71	2293.44	32.1107	44.8029	0.00393701	0.43741	#N/A	39.099	0.591927	0.35868	202.8	7.36	12.0845	164.942
2021-06-17	23	17	2740.79	991.983	444.33	0.660362	1281.97	1267.89	2093.51	71.2669	44.8029	0.0120443	0.463006	#N/A	41.5327	0.569268	3.4128	149.6	7.77	11.124	294.292
2021-06-17	23	18	2859.95	1378.39	197.715	0.41081	432.077	1896.17	2769.21	218.2	297.391	0.00393701	0.200232	#N/A	78.8557	0.484186	2.33957	101.9	7.26	102.059	142.976
2021-06-24	30	1	2448.24	1479.28	110.613	0.552513	314.448	543.942	2626.09	172.438	44.8029	0.00393701	0.0855427	18.628	39.8595	0.576445	1.97975	201.5	7.19	22.8709	94.2976
2021-06-24	30	2	2518.89	1311.05	124.388	0.654558	182.089	152.687	2593.29	309.055	818.238	0.00393701	0.154513	19.712	122.878	0.494008	3.30007	99.7	6.68	744.021	104.399
2021-06-24	30	3	2331.84	1491.72	161.224	2.2468	98.1566	1083.99	3413.87	282.898	675.151	0.00393701	0.0836244	20.247	142.526	0.761731	2.65863	69.8	6.85	524.726	131.336
2021-06-24	30	4	3193.47	1506.95	253.689	0.877536	514.144	276.296	3957.09	114.347	44.8029	0.00393701	0.14739	13.8	45.3291	0.613696	3.995	225.9	7.22	11.505	191.945
2021-06-24	30	5	3974.06	1855.6	60.3775	1.08037	399.564	162.342	4886.96	132.482	44.8029	0.00393701	0.280903	16.27	50.6197	0.568513	3.93887	88.8	6.95	206.063	101.032
2021-06-24	30	6	2089.14	1115.01	152.183	0.73801	161.299	743.161	2512.02	184.909	302.739	0.00393701	0.0738885	18.618	93.4975	0.49073	2.01081	67.5	6.92	291.307	141.438
2021-06-24	30	7	2277.84	952.35	137.708	0.484075	421.033	803.171	1907.75	135.849	44.8029	0.0154832	0.106457	16.388	41.6771	0.519582	1.39171	162.7	6.97	32.5654	107.766
2021-06-24	30	8	3729.45	2420.72	180.788	1.67373	26.6082	978.415	5302.38	332.646	941.091	0.00393701	0.0772618	31.435	247.696	0.574291	6.45326	14.6	6.82	456.447	121.235
2021-06-24	30	9	1750.54	655.099	164.248	0.282298	599.993	1289.64	1787.38	45.1842	44.8029	0.0595059	0.40892	11.745	18.3546	1.45397	4.49813	246.4	7.11	4.1506	138.071
2021-06-24	30	10	2549.26	1952.13	123.82	1.06828	31.2704	575.53	4510.74	292.694	790.047	0.00393701	0.0565511	35.635	173.555	0.574274	5.6711	77.2	6.72	463.133	101.032
2021-06-24	30	11	2654.74	1852.35	148.578	0.526015	110.594	418.672	3610.43	299.565	614.077	0.00393701	0.446069	28.139	87.0173	0.475614	2.93772	121.7	6.91	237.152	154.906
2021-06-24	30	12	2307.23	2299.73	234.84	2.34859	60.5562	2425.84	4601.8	378.785	2041.27	0.00393701	0.1035	47.96	406.536	0.482139	5.02459	-58.4	6.93	1245.46	212.148
2021-06-24	30	13	2556.81	1383.09	120.138	0.770792	296.083	706.53	2666.84	187.491	285.196	0.00393701	0.042045	25.275	81.7147	0.48342	1.85415	206	7.12	73.0147	117.868
2021-06-24	30	14	3666.4	1531.4	92.6257	0.50173	915.821	1422.86	3654.37	81.4185	44.8029	0.00393701	0.132689	16.176	20.9789	0.767996	3.57507	270.6	7.17	4.1506	94.2976
2021-06-24	30	15	3120.51	2041.25	108.68	0.914604	369.476	895.27	3696.19	198.657	44.8029	0.0267078	0.146939	18.669	50.4029	0.65194	2.73881	232.9	7.44	22.8709	90.9304
2021-06-24	30	16	3841.59	1702.08	200.761	0.863843	642.149	1525.29	3839.27	309.423	209.857	0.00393701	0.0843825	28.259	71.3663	0.705046	5.78794	99.5	6.9	144.887	141.438
2021-06-24	30	17	2412.95	1340.3	114.584	0.590952	713.575	992.376	2443.52	103.115	44.8029	0.00393701	0.110887	17.545	37.9608	0.53518	1.3217	224	7	6.15635	141.438
2021-06-24	30	18	3459.32	1957.28	149.032	1.81033	97.277	1266.9	4310.86	295.52	472.764	0.00393701	0.049575	27.232	149.138	0.617804	5.60344	39.6	7.08	291.976	107.766
2021-06-30	36	1	3455.62	1440.77	159.587	0.519897	298.155	499.877	3335.22	253.342	257.725	0.00393701	0.0835666	#N/A	78.8383	0.996616	5.14658	231.5	7.26	51.2379	97.5252
2021-06-30	36	2	2526.8	1353.83	121.138	1.03485	105.092	547.854	2760.13	277.952	631.051	0.00393701	0.0728319	#N/A	100.669	0.581736	2.73551	221.2	7.25	35.3851	82.4647
2021-06-30	36	3	3055.03	870.216	118.749	2.41439	397.769	637.955	1995.09	136.072	44.8029	0.00393701	0.511906	#N/A	32.8506	0.991668	1.24696	247.6	6.9	15.7275	89.995
2021-06-30	36	4	6029.27	1841.5	142.783	0.34814	867.373	323.645	4881.24	36.8153	44.8029	0.00393701	0.0700701	#N/A	16.6133	1.19179	3.14074	215.5	7.31	13.5081	77.4445
2021-06-30	36	5	3722.19	1572.84	215.4	0.574934	491.952	396.611	3806.06	210.247	267.039	0.00393701	0.0597776	#N/A	110.846	0.624293	4.7044	223.5	6.85	115.918	127.646
2021-06-30	36	6	2529.68	1259.08	204.133	0.77431	93.2445	566.994	3267.23	246.009	423.262	0.00393701	0.0604999	#N/A	100.096	0.45279	3.01837	175.8	7.11	207.547	120.116
2021-06-30	36	7	2893.81	1416.21	123.269	0.855031	360.114	661.257	2759.07	229.72	193.078	0.00393701	0.284074	#N/A	109.715	0.781338	2.10728	106	6.95	150.16	84.9748
2021-06-30	36	8	4372.92	2387.36	103.503	0.460345	281.405	524.602	5732.87	404.225	126.578	0.00393701	0.598461	#N/A	86.5279	0.664148	6.39115	103.4	7.25	142.55	69.9142
2021-06-30	36	9	1469.44	544.082	109.619	0.169302	429.724	688.392	1170.07	48.3013	44.8029	0.00393701	0.1094	#N/A	7.04932	1.31638	0.35868	248	6.54	14.7764	102.545
2021-06-30	36	10	2305.54	1440.3	149.898	0.493561	79.8791	650.231	3382.96	205.806	44.8029	0.392123	0.178558	#N/A	57.2181	0.499645	1.70949	211.9	7.28	40.1409	105.056
2021-06-30	36	11	2878.96	1538.13	253.196	0.990795	161.562	289.475	4054.69	260.218	768.056	0.00393701	0.139839	#N/A	150.901	0.552415	5.08258	105.3	6.66	530.945	145.217
2021-06-30	36	12	2969.06	2160.29	277.237	1.08274	49.2952	1345.57	5045.1	430.568	1288.06	0.00393701	0.0441869	#N/A	248.948	0.459819	4.71037	43.6	6.7	811.165	157.768
2021-06-30	36	13	2479.98	473.185	134.633	0.64363	445.935	912.599	1237.77	23.1397	44.8029	0.0217652	0.0842907	#N/A	15.6747	0.993736	0.35868	278.2	6.47	17.9469	100.035
2021-06-30	36	14	3367.06	1136.76	140.716	0.562142	455.72	553.428	2661.41	176.172	44.8029	0.00393701	0.0726097	#N/A	95.4924	0.694521	4.30962	224	6.96	17.9469	82.4647
2021-06-30	36	15	3931.37	2308.66	100.79	0.988264	32.26	704.931	4434.39	320.697	406.104	0.00393701	0.0645063	#N/A	111.464	0.843915	2.81122	228.1	7.1	35.3851	57.3637
2021-06-30	36	16	2815.99	1067.57	115.142	0.542939	256.137	812.775	2479.86	160.583	211.651	0.00393701	0.0603439	#N/A	83.6774	0.510314	1.48582	218	7.24	19.8493	77.4445
2021-06-30	36	17	2295.09	710.635	99.0456	0.211208	1000.51	837.553	1499.05	88.9007	44.8029	0.00393701	0.064621	#N/A	36.0197	0.878463	1.06056	238	6.44	22.3857	87.4849
2021-06-30	36	18	3928.18	2502.29	146.495	0.568583	158.71	630.965	4553.48	327.359	310.929	0.00393701	0.0516633	#N/A	73.996	0.791851	2.9505	221.6	7.22	62.652	95.0152
2021-07-07	43	1	3900.29	1478.41	47.7559	0.488815	44.1901	517.183	3397.66	274.412	366.966	0.00393701	0.302068	#N/A	94.7031	0.635536	5.7091	77.1	7.25	48.0072	62.488
2021-07-07	43	2	1353.35	662.982	103.308	0.319404	21.5647	961.877	1710.43	196.306	1130.58	0.00895669	0.196845	#N/A	178.666	0.79243	1.80465	58.9	6.72	528.632	86.8904
2021-07-07	43	3	3322.14	1282.16	26.8872	0.459692	97.5454	63.9386	3489.6	212.438	44.8029	0.00393701	0.278678	#N/A	48.1349	0.784543	4.77142	83.8	7.06	47.0014	40.5258
2021-07-07	43	4	2361.73	589.876	96.2431	0.445745	189.536	446.8	1389.67	79.3523	44.8029	0.00393701	0.502701	#N/A	37.6342	1.14482	0.904179	74.9	6.99	4.7583	103.972
2021-07-07	43	5	2633.27	261.607	8.8968	0.344544	48.8505	63.9386	1093.25	104.615	125.676	0.00393701	0.519111	#N/A	39.7717	0.793327	3.71509	135.1	6.64	100.979	42.9661
2021-07-07	43	6	3108.94	907.029	110.148	2.8108	26.0655	351.289	2428.29	209.576	212.661	0.253009	0.211429	#N/A	40.8945	0.590022	2.00862	122.3	6.6	211.615	77.1294
2021-07-07	43	7	2011.15	1462.47	110.958	1.74459	48.2151	63.9386	3425.18	265.897	559.051	0.11634	0.414679	#N/A	105.436	0.532529	2.66949	47.4	6.68	340.691	72.2489
2021-07-07	43	8	3094.7	1781.84	88.9836	1.54204	35.9192	1203.25	4371.11	353.196	1130.84	0.0220454	0.209257	#N/A	249.287	0.56756	3.74009	-25.5	6.67	764.657	72.2489
2021-07-07	43	9	1687.7	586.052	53.0967	1.07049	215.338	63.9386	1322.74	14.1428	44.8029	0.0275541	0.35375	#N/A	8.56692	0.810558	0.35868	78.5	6.45	4.42304	55.1673
2021-07-07	43	10	1294.85	996.93	55.3854	0.890152	17.625	63.9386	2048.99	189.914	402.603	0.00393701	0.318291	#N/A	104.271	0.653323	1.85448	133.5	6.89	167.025	50.2868
2021-07-07	43	11	2340.94	1705.29	131.443	0.867055	30.908	63.9386	3546.35	291.041	675.796	0.00393701	0.384483	#N/A	144.655	0.524803	3.03186	119.5	6.61	95.2792	113.733
2021-07-07	43	12	3092.7	1975.9	97.468	0.404362	37.2498	548.105	3926.58	234.214	303.867	0.00393701	0.169083	#N/A	84.2715	0.819181	2.20055	72	7.33	200.075	91.7708
2021-07-07	43	13	4968.27	1386.56	49.4119	0.388209	370.497	280.255	2925.13	98.1509	44.8029	0.00980368	0.533874	#N/A	11.4309	2.06854	1.29928	76.6	6.61	8.11093	45.4063
2021-07-07	43	14	3084.23	730.059	62.0425	0.871535	471.537	63.9386	1770.97	36.4878	44.8029	0.043645	0.397028	#N/A	11.3892	1.05925	3.21675	64.2	7	3.08199	67.3685
2021-07-07	43	15	3859.31	1871.68	71.7838	0.940641	40.0811	841.98	3776.99	329.255	1191.1	0.00393701	0.174809	#N/A	162.322	0.793941	2.94333	72.2	6.65	833.051	50.2868
2021-07-07	43	16	3059.82	1251.57	67.9701	0.479839	133.165	380.912	2742.4	189.537	44.8029	0.0381663	0.233351	#N/A	50.7319	0.56863	1.90849	105	6.87	88.9092	55.1673
2021-07-07	43	17	2955.08	792.781	53.8302	0.863504	376.094	506.325	1657.03	105.619	44.8029	0.0167361	1.38094	#N/A	22.5707	0.651868	1.1558	140.2	7.11	18.1688	52.727
2021-07-07	43	18	2053.7	1113.25	141.585	22.3571	31.9288	325.798	2303.37	250.225	1056.51	0.51733	0.916126	#N/A	184.756	0.742473	5.20265	-5.2	6.45	820.981	84.4501
2021-07-15	51	1	2403.45	498.686	30.875	0.255382	118.911	63.9386	1037.23	90.8615	44.8029	0.00393701	0.106146	7.198	20.3391	0.508934	0.808977	-3.5	6.31	54.6636	28.7635
2021-07-15	51	2	957.43	1332.92	75.307	0.573816	7.78816	63.9386	2886.6	329.533	1185.53	0.00393701	0.0623823	24.568	171.869	0.508223	3.60992	-26.4	6.77	765.179	40.9515
2021-07-15	51	3	2927.44	1172.82	23.993	0.581381	58.4076	63.9386	3427.81	191.957	156.326	0.00393701	0.0986724	18.05	49.3061	0.614875	4.57873	-32.5	6.98	158.281	31.2011
2021-07-15	51	4	2462.84	102.881	27.3187	0.0807233	112.76	267.013	332.652	28.774	44.8029	0.00819644	0.130445	5.986	7.85391	0.96826	0.35868	68.4	6.23	20.236	21.4507
2021-07-15	51	5	3087.31	968.188	80.5024	0.349359	7.78816	63.9386	2944.34	237.849	922.132	0.00393701	0.0838318	18.258	92.8432	0.639778	4.76121	5.8	6.67	536.552	60.4523
2021-07-15	51	6	3296.46	2020.35	119.399	0.271852	7.78816	158.575	5195.05	393.789	1104.38	0.00393701	0.0519272	30.644	138.623	0.477533	4.13709	-38.5	6.81	801.277	82.3907
2021-07-15	51	7	3421.31	2475.46	105.117	0.385816	17.6163	63.9386	5458.73	610.908	514.965	0.00393701	0.0652239	35.103	76.7439	0.4981	6.95813	-0.2	6.94	279.279	43.3891
2021-07-15	51	8	3745.44	3136.01	94.9345	0.676899	41.286	63.9386	6056.09	526.084	1308.74	0.00393701	0.0826137	48.916	122.574	0.47245	5.26499	-69	6.76	1013.86	48.2643
2021-07-15	51	9	2062.81	386.217	48.0162	2.80241	120.045	63.9386	865.096	18.1074	44.8029	0.0106801	0.100492	13.718	6.23794	1.02131	0.35868	48.3	6.29	14.5537	26.3259
2021-07-15	51	10	2286.94	1584.85	222.463	3.53097	23.1743	63.9386	3815.46	264.507	160.518	0.00393701	0.11812	28.42	84.4313	0.619938	5.25825	27	7.62	20.236	136.018
2021-07-15	51	11	2399.25	2206.71	114.586	1.14447	41.0008	63.9386	5747.59	389.449	1492.43	0.0461115	0.149701	46.452	301.119	0.568975	6.89208	-76.2	6.94	933.64	70.2027
2021-07-15	51	12	2119.67	1568.53	171.264	4.71514	37.3258	136.822	3176.58	253.191	1774.53	0.00393701	0.10289	56.311	353.79	0.529812	2.76772	-26.9	6.88	1453.06	92.1411
2021-07-15	51	13	5418.65	985.682	8.8968	0.0807233	421.268	63.9386	2684.81	36.9489	44.8029	0.00393701	0.0668253	7.267	6.58284	2.22794	3.19992	52.5	6.54	16.225	23.8883
2021-07-15	51	14	2324.76	644.384	62.6183	0.252735	279.768	643.713	1403.76	100.584	44.8029	0.00393701	0.141416	10.279	11.6001	0.712738	0.82	63	7.09	12.5482	70.2027
2021-07-15	51	15	3139.01	1946.15	81.08	0.410081	15.9992	63.9386	4315.74	438.361	1159.63	0.00393701	0.0913355	30.648	181.901	0.471869	4.99949	-61.1	6.93	899.546	45.8267
2021-07-15	51	16	3317.94	1327.44	60.9539	0.299122	91.1775	63.9386	3162.55	285.03	472.518	0.00393701	0.0541727	17.549	70.0864	0.462106	2.60573	31.4	7.11	72.0445	50.7019
2021-07-15	51	17	2344.14	357.14	8.8968	0.616203	182.124	63.9386	1135.03	81.4594	44.8029	0.00393701	0.111777	12.147	14.4142	0.946996	3.56221	35.1	5.7	19.5675	48.2643
2021-07-15	51	18	1991.9	1089.93	68.8185	0.406232	33.6701	249.344	2224.84	241.18	451.77	0.00393701	0.0707193	13.567	96.9636	0.48813	2.44855	48.2	6.86	430.261	60.4523
2021-07-21	57	1	1843.56	1186.61	73.9633	0.586699	20.3062	63.9386	2429.7	284.46	762.088	0.00393701	0.150805	#N/A	120.127	0.529188	2.59638	81.9	6.47	422.861	71.1124
2021-07-21	57	2	2376.43	1983.91	229.069	0.901983	24.0287	63.9386	4963.28	435.842	1608.09	0.00393701	0.230733	#N/A	212.539	0.747601	7.06203	-0.1	6.66	986.699	124.894
2021-07-21	57	3	2113.33	1325.62	142.618	0.854276	15.6272	63.9386	3444.22	301.73	839.748	0.00393701	0.133571	#N/A	105.159	0.533589	3.26905	63.8	6.41	520.056	85.78
2021-07-21	57	4	4592.35	1090.59	78.8781	0.536117	129.697	63.9386	2723.18	33.886	44.8029	0.0238515	0.0972044	#N/A	12.3856	1.03899	0.35868	52	6.29	4.8906	71.1124
2021-07-21	57	5	1699.54	829.878	60.6077	0.728023	37.636	63.9386	1999.2	193.745	329.592	0.00393701	0.1452	#N/A	42.3051	0.507984	1.72157	123.6	6.36	284.797	56.4448
2021-07-21	57	6	2648.3	1039.7	99.3317	1.54252	101.98	63.9386	2664.01	174.292	44.8029	0.00393701	0.161266	#N/A	31.3418	0.67107	1.68841	143	6.53	48.8514	78.4462
2021-07-21	57	7	2230.21	1541.35	102.469	1.51728	7.78816	63.9386	4059.91	382.831	1311.72	0.00393701	0.12465	#N/A	160.915	0.823034	6.23893	86.1	6.24	915.263	93.1138
2021-07-21	57	8	2802.25	2015.36	137.574	0.382311	19.4378	63.9386	4542.04	427.885	910.841	0.00393701	0.0699382	#N/A	108.23	0.778826	3.52142	80.7	6.69	298.191	105.337
2021-07-21	57	9	2170.68	102.881	20.5138	0.334354	185.098	198.39	306.612	4.55373	44.8029	0.038488	0.296277	#N/A	5.16834	1.04073	0.35868	201.9	3.32	8.66848	19.7758
2021-07-21	57	10	1634.61	1787.02	167.891	1.38623	7.78816	63.9386	3898.24	365.689	1341.96	0.00393701	0.183707	#N/A	155.628	0.495148	3.38225	-4.2	6.59	1144.68	88.2246
2021-07-21	57	11	2262.35	1924.06	51.3503	0.833641	7.78816	63.9386	5156.73	347.937	1382.88	0.00393701	0.069717	#N/A	198.103	0.597222	6.42631	56.6	6.65	618.528	51.5556
2021-07-21	57	12	1213.99	354.311	59.4935	2.04001	7.78816	63.9386	1178.23	104.973	1385.53	0.00393701	0.0793561	#N/A	208.432	0.767597	1.10339	89.7	6.26	864.433	95.5584
2021-07-21	57	13	4506.73	947.702	8.8968	0.332251	290.657	63.9386	2251.43	128.013	44.8029	0.00393701	0.0653192	#N/A	13.5814	1.00033	1.21362	215.2	5.73	9.69881	22.2204
2021-07-21	57	14	9706.54	2664.43	8.8968	0.778305	454.486	258.877	6634.65	400.028	44.8029	0.00393701	0.122449	#N/A	38.8802	0.835853	6.69971	141	6.53	58.8112	31.9988
2021-07-21	57	15	2458.54	1660.94	88.0575	0.873673	7.78816	63.9386	3891.23	266.64	612.497	0.00393701	0.0818852	#N/A	81.1979	0.489607	2.27507	74.5	6.8	253.887	66.2232
2021-07-21	57	16	2779.04	1196.25	68.5872	0.839109	20.2227	63.9386	3114.25	304.615	725.888	0.00393701	0.108418	#N/A	92.005	0.650822	5.55523	94.2	6.57	439.347	56.4448
2021-07-21	57	17	2838.74	437.153	8.8968	0.667601	289.282	63.9386	1308.87	71.2494	44.8029	0.0126315	0.154954	#N/A	18.0151	0.917001	3.47235	322.1	6.09	24.4669	31.9988
2021-07-21	57	18	3673.58	2146.35	97.0601	0.510885	7.78816	63.9386	4983.38	462.438	860.878	0.00393701	0.118582	#N/A	128.562	0.531908	4.68392	60.3	6.65	482.524	46.6664
2021-07-28	64	1	3092.6	2115.46	122.386	0.538361	7.78816	63.9386	5088.06	491.414	1020.63	0.00393701	0.24263	26.975	93.735	0.975218	7.60505	130.1	6.62	224.949	135.031
2021-07-28	64	2	1636.55	311.421	70.4574	0.912714	134.9	63.9386	1029.63	96.7721	301.7	0.00393701	0.229453	6.975	52.7255	1.06754	3.65899	88.5	6.19	309.505	46.8395
2021-07-28	64	3	1926.44	1476.83	51.1311	0.412395	7.78816	63.9386	3755.75	303.887	634.634	0.00393701	0.0692403	17.867	62.4981	0.53961	2.9155	147.7	6.74	126.47	44.3197
2021-07-28	64	4	7959.46	2051.26	8.8968	0.666356	180.039	63.9386	5536.64	9.55562	44.8029	0.00393701	0.123216	10.136	6.61006	1.35376	2.84661	173.2	6.49	11.3519	56.9186
2021-07-28	64	5	3570.88	2021.44	18.6534	0.455479	7.78816	63.9386	5001.39	491.43	335.352	0.00393701	0.13575	25.693	55.1651	0.693222	7.78177	62.9	6.79	451.111	104.794
2021-07-28	64	6	3396.34	2362.08	82.8159	0.848099	47.0932	63.9386	5302.19	517.71	644.427	0.00393701	0.197363	33.748	49.4537	0.58087	4.88711	149.5	7.24	20.8602	56.9186
2021-07-28	64	7	1945.72	1251.44	8.8968	0.494215	7.78816	63.9386	3389.28	329.485	1351.74	0.00393701	0.108867	16.031	180.596	0.571854	5.59515	50.6	6.61	1089.96	26.6813
2021-07-28	64	8	2189.66	419.909	55.8986	0.0807233	266.161	63.9386	1034.16	119.158	44.8029	0.00393701	0.427291	7.301	19.118	1.3194	6.48815	158	6.03	87.0787	192.986
2021-07-28	64	9	3069.98	102.881	8.8968	1.6155	182.615	63.9386	677.239	15.6489	44.8029	0.00393701	0.220777	6.829	6.49426	1.27455	2.9988	170.3	4.74	6.25812	7.03662
2021-07-28	64	10	1896.2	1854.57	55.3754	0.392562	18.9378	63.9386	4586.42	384.369	929.15	0.00393701	0.13024	26.813	127.059	0.641677	4.12389	80.5	6.79	147.524	31.7209
2021-07-28	64	11	2573.19	2632.16	66.4091	0.703762	7.78816	63.9386	6694.96	438.508	1554.5	0.00393701	0.111081	41.115	231.31	0.576628	7.22958	71.9	6.82	773.472	41.7999
2021-07-28	64	12	1506.2	855.26	34.728	0.509821	24.3153	63.9386	1943.96	175.027	1272.75	0.00393701	0.0934915	19.674	147.388	0.495465	1.6503	106.2	6.46	759.888	31.7209
2021-07-28	64	13	5763.5	1304.04	38.8391	0.310476	324.639	63.9386	3491.47	4.55373	44.8029	0.00393701	0.165973	13.7692	7.23966	0.877068	0.35868	168.7	6.56	4.56021	24.1616
2021-07-28	64	14	3513.18	1708	28.6536	0.232388	116.059	63.9386	4154.11	284.444	90.4541	0.00393701	0.128675	14.185	24.9234	0.975662	2.39114	157.1	6.77	52.1017	19.122
2021-07-28	64	15	2390.06	1643.81	79.2948	0.48026	7.78816	63.9386	3274.57	293.908	560.189	0.00393701	0.298024	15.704	93.5737	0.766027	3.10682	124.9	6.65	439.225	39.2802
2021-07-28	64	16	3628.55	1883.68	116.067	1.09106	43.3613	63.9386	4467.97	258.119	44.8029	0.00393701	0.0762655	27.367	42.7242	0.50704	2.42982	139.9	7.42	11.6914	82.1163
2021-07-28	64	17	4575.34	1648.14	50.4666	0.896495	119.665	63.9386	3562.58	270.081	148.798	0.00393701	0.398415	16.495	46.223	0.879835	2.66313	170.4	6.58	121.716	24.1616
2021-07-28	64	18	3114.88	1583.81	91.561	0.78817	201.281	63.9386	3448.77	315.325	925.793	0.00393701	0.0897612	29.9257	102.268	0.521209	3.29407	145.5	6.57	466.392	69.5174
2021-08-04	71	1	4464.34	1718.79	234.051	12.1578	127.265	63.9386	3319.12	371.415	588.44	0.00393701	1.50314	#N/A	56.5281	0.622639	3.87237	125	6.65	431.616	188.287
2021-08-04	71	2	1917.69	543.646	117.81	4.38496	7.78816	63.9386	1563.15	201.985	1309.76	0.00393701	0.080394	#N/A	99.7498	0.49704	1.7574	92.4	6.7	976.938	85.962
2021-08-04	71	3	3219.61	2431.1	192.194	0.428003	20.8741	63.9386	6108.12	387.76	402.977	0.00393701	0.0658061	#N/A	55.8393	0.574855	4.19708	117.5	6.97	163.713	180.613
2021-08-04	71	4	4836.19	1034.66	117.031	8.10488	144.21	63.9386	2550.29	4.55373	44.8029	0.0655373	0.900293	#N/A	13.6144	1.5974	1.09899	217.3	6.26	6.97409	167.822
2021-08-04	71	5	5558.78	1420.87	251.996	22.3053	116.107	63.9386	3376.38	183.126	44.8029	0.00393701	0.356282	#N/A	19.6188	1.86252	1.98228	183.2	6.31	12.1987	190.846
2021-08-04	71	6	3760.32	1286.01	140.222	9.20736	50.7848	63.9386	3661.64	213.052	219.196	0.00393701	0.18894	#N/A	35.4455	0.617406	4.68548	140	6.66	195.388	111.543
2021-08-04	71	7	1826.3	565.18	118.75	0.7063	40.0305	63.9386	1314.22	151.472	359.447	0.00393701	0.162477	#N/A	32.3414	0.508538	1.27294	161	6.63	217.919	129.45
2021-08-04	71	8	1984.29	434.892	160.572	7.23496	305.311	63.9386	1044.98	75.6753	44.8029	0.00393701	0.18547	#N/A	22.7533	0.701437	0.35868	178.7	6.17	60.5266	116.66
2021-08-04	71	9	2814.94	465.137	189.957	23.5079	221.687	63.9386	1034.25	4.55373	44.8029	0.0690657	0.551384	#N/A	6.82084	1.95925	0.35868	267.4	4.23	7.95371	282.938
2021-08-04	71	10	1995.66	1089.15	115.823	8.63952	28.6402	63.9386	2565.51	279.551	1102.28	0.00393701	0.496174	#N/A	135.39	0.607439	2.71865	97.6	6.58	849.587	98.7527
2021-08-04	71	11	2171.52	2077.16	88.9951	0.735391	26.4704	63.9386	5599.5	440.596	1877.25	0.00393701	0.165632	#N/A	194.796	0.572173	5.58701	73.2	6.69	1087.96	60.3807
2021-08-04	71	12	2371.89	790.492	64.9102	2.02324	26.4647	63.9386	2010.53	171.357	1069.49	0.00393701	0.124633	#N/A	91.0397	0.817831	1.44252	123.2	6.55	924.691	68.0551
2021-08-04	71	13	7829.47	2144.95	94.4999	15.7405	336.047	63.9386	4470.4	253.955	44.8029	0.00393701	0.281935	#N/A	23.6908	1.3469	2.90604	189.1	6.52	33.7504	111.543
2021-08-04	71	14	6360.71	1892.23	84.1248	8.38036	417.119	63.9386	4309.82	189.046	265.615	0.00393701	0.150282	#N/A	29.9172	0.892704	2.08963	137.4	6.59	199.306	70.6132
2021-08-04	71	15	3375.43	1947.01	61.6369	1.34173	21.3329	63.9386	4403.72	458.344	1461.74	0.00393701	1.92321	#N/A	184.486	0.729014	5.58421	52.6	6.69	1234.9	42.4737
2021-08-04	71	16	3102.33	873.12	75.8579	5.01669	402.501	63.9386	1986.53	141.669	90.8004	0.00393701	0.0886006	#N/A	24.9637	0.52539	1.22822	148.5	6.62	137.263	78.2876
2021-08-04	71	17	4597.77	1131.27	51.8768	1.95002	364.9	63.9386	2435.17	129.332	44.8029	0.00393701	0.257124	#N/A	14.7389	0.646396	1.32003	220.2	6.35	14.811	70.6132
2021-08-04	71	18	3211.66	926.378	149.985	9.50033	77.0077	63.9386	2528.78	260.241	1048.69	0.00393701	0.104352	#N/A	108.028	0.647248	5.09691	120.6	6.52	825.097	60.3807
2021-08-11	78	1	6378.93	2257.17	85.7495	1.20765	91.9455	63.9386	4972.79	434.215	398.957	0.00393701	0.213204	24.807	71.0684	2.00332	10.2421	135.7	6.49	189.696	101.293
2021-08-11	78	2	1759.07	1310.48	101.876	3.806	7.78816	63.9386	3043.4	309.398	961.107	0.00393701	0.110633	24.22	105.088	0.490365	3.11858	52.6	6.58	810.145	73.6194
2021-08-11	78	3	3225.42	1179.13	139.026	1.81857	36.2478	63.9386	3520.47	224.064	592.229	0.00393701	0.124901	15.462	97.5618	0.669763	4.65744	133.1	6.3	535.16	113.872
2021-08-11	78	4	3283.29	717.513	112.018	1.00202	219.844	63.9386	1745.46	4.55373	44.8029	0.00393701	0.67976	10.832	7.90548	0.649033	0.35868	377.7	3.42	11.209	113.872
2021-08-11	78	5	4216.87	1141.74	141.599	3.71808	97.9546	63.9386	2934.84	105.176	44.8029	0.00393701	0.106654	17.506	16.8788	0.966236	0.930195	416.5	6.35	16.6074	81.1667
2021-08-11	78	6	3331.16	1480.3	207.727	17.0635	39.5472	63.9386	3489.05	263.746	844.177	0.00393701	0.773217	31.469	92.7033	0.859668	2.70329	150.7	6.04	788.214	131.482
2021-08-11	78	7	4204.66	1962.29	106.726	4.44808	17.1456	63.9386	3820.57	321	503.016	0.00393701	0.060067	27.095	76.8168	0.80322	3.02506	229.3	6.51	270.673	113.872
2021-08-11	78	8	3919.24	1793.46	159.607	0.756308	39.2628	63.9386	4422.41	417.185	1107.43	0.00393701	0.105728	30.54	127.477	0.597825	4.54839	78.1	6.49	168.102	108.84
2021-08-11	78	9	3134.88	474.057	23.7694	0.633446	247.404	63.9386	1071.74	4.55373	44.8029	0.00393701	0.11945	5.771	7.48672	0.882306	0.35868	341.7	4.59	8.17232	33.3671
2021-08-11	78	10	3034.49	1249.51	209.547	7.45729	7.78816	63.9386	3347.78	312.874	1462.14	0.00393701	0.102605	24.468	211.936	0.643839	5.93321	139.6	6.36	560.465	139.029
2021-08-11	78	11	2184.61	747.357	156.461	4.44884	42.2875	63.9386	1906.25	142.599	862.163	0.00393701	0.11361	14.742	103.295	0.571688	1.02226	103.2	6.36	665.061	88.714
2021-08-11	78	12	3338.24	717.211	95.721	4.08254	7.78816	63.9386	2149.88	195.229	1643.86	0.00393701	3.25955	17.615	140.114	0.794397	4.74218	93.2	6.22	1390.48	113.872
2021-08-11	78	13	4884.15	793.541	29.1926	1.28193	501.092	63.9386	2068.22	11.4941	44.8029	0.00393701	0.0598658	8.924	5.49374	1.07931	0.35868	378.2	3.96	12.5586	38.3987
2021-08-11	78	14	6418.87	1501.01	8.8968	0.730998	535.858	63.9386	3589.27	88.9456	44.8029	0.00393701	0.122928	6.653	12.9151	1.38757	3.85388	229.4	6.27	9.52194	30.8514
2021-08-11	78	15	2766.96	875.968	135.871	10.0198	7.78816	63.9386	2044.83	299.67	1458.36	0.00393701	0.0877989	18.016	119.227	0.522374	2.67382	130.3	6.31	816.893	128.966
2021-08-11	78	16	6298.75	1524.97	61.4681	4.30761	232.038	63.9386	3663.78	273.736	379.865	0.00393701	0.0596998	15.386	84.9401	0.602585	5.61732	210.8	6.56	186.997	93.7455
2021-08-11	78	17	2269.16	372.514	49.2697	1.5633	180.256	63.9386	842.091	80.616	44.8029	0.00393701	0.101735	8.055	20.2917	0.630287	1.14707	223.2	4.97	79.3648	78.6509
2021-08-11	78	18	4352.33	1627.05	76.1167	0.800005	166.533	63.9386	3897.01	418.705	433.658	0.00393701	0.0792945	17.771	67.7728	0.503657	4.17666	123.4	6.28	414.745	63.5563
2021-08-18	85	1	5841.95	1220.83	72.0573	5.50234	271.176	63.9386	2956.58	187.583	44.8029	0.00393701	0.438067	#N/A	28.4988	0.578167	2.16073	155.4	6.68	89.431	82.9381
2021-08-18	85	2	2951.12	2388.33	239.257	2.42337	42.2501	63.9386	5214.11	515.241	1181.71	0.00393701	0.102536	#N/A	116.166	0.46513	5.87978	50.5	6.68	916.056	197.169
2021-08-18	85	3	3469.32	1553.09	134.697	4.72387	35.0882	63.9386	3671.59	307.106	867.082	0.00393701	0.291444	#N/A	107.538	0.511456	3.1007	55.7	6.58	848.612	90.2295
2021-08-18	85	4	5284.21	1182.58	92.538	0.885742	268.26	63.9386	3143.36	4.55373	44.8029	0.00393701	0.114127	#N/A	6.84924	0.795875	0.35868	261.9	3.95	12.9937	104.812
2021-08-18	85	5	5426.18	1290.22	82.7849	1.29435	69.906	63.9386	3967.62	35.6941	44.8029	0.00393701	0.203167	#N/A	14.0741	0.986049	3.08961	181.3	6.82	9.13972	99.9512
2021-08-18	85	6	4039.24	1133.96	78.3298	1.29709	168.429	63.9386	2911.74	108.693	44.8029	0.00393701	0.183861	#N/A	18.0037	0.940805	1.14621	179.2	6.74	26.8038	48.9119
2021-08-18	85	7	2887.93	1344.5	103.594	3.69868	103.653	63.9386	2952.27	232.08	96.57	0.00393701	0.157012	#N/A	46.7274	0.519987	1.91795	208.9	6.84	144.993	78.0772
2021-08-18	85	8	4555.84	1231.54	161.178	6.02506	244.474	63.9386	3405.58	287.542	512.898	0.00393701	0.0975277	#N/A	66.5932	0.505794	2.49105	104.9	6.38	549.928	99.9512
2021-08-18	85	9	2906.34	337.451	46.3196	1.64401	319.97	185.99	810.356	4.55373	44.8029	0.00393701	0.175698	#N/A	5.09028	1.18881	0.35868	189.7	6.01	10.1032	63.4946
2021-08-18	85	10	3296.73	2010.67	172.679	5.77277	26.7457	63.9386	4169.68	402.252	1561.99	0.00393701	0.155452	#N/A	179.923	0.475872	4.05381	26.5	6.65	1343.21	124.256
2021-08-18	85	11	4866.48	3125.09	121.319	1.01805	191.276	63.9386	6843.88	357.96	281.362	0.29876	0.123752	#N/A	129.283	0.646401	6.64196	86.7	6.81	331.536	85.3686
2021-08-18	85	12	2740.29	837.126	68.2128	0.282914	7.78816	63.9386	2358.67	195.792	1721.54	0.00393701	0.224249	#N/A	156.411	0.756029	1.74137	74.6	6.22	1572.84	104.812
2021-08-18	85	13	5972.01	862.149	46.9714	1.52938	512.219	63.9386	2332.26	17.6884	44.8029	0.00393701	0.152193	#N/A	5.75511	1.83118	0.35868	216.5	5.94	9.46088	58.6337
2021-08-18	85	14	7560.9	1599.04	8.8968	0.380712	646.43	63.9386	3724.15	98.1849	44.8029	0.00393701	0.501836	#N/A	11.205	0.920939	3.82917	187	6.65	9.78205	39.1902
2021-08-18	85	15	5477.07	2839.78	119.942	1.74862	29.5982	63.9386	6503.5	452.021	601.974	0.00393701	0.517023	#N/A	113.516	0.545814	7.21281	50.3	6.78	591.679	95.0903
2021-08-18	85	16	3496.63	1194.82	65.9578	0.551553	67.7923	63.9386	2565.99	229.173	318.428	0.00393701	0.33438	#N/A	48.5904	0.553193	2.17894	87.5	6.62	332.553	48.9119
2021-08-18	85	17	6157.85	1342.58	41.6651	0.553673	336.638	63.9386	3556.96	148.268	44.8029	0.00393701	0.146928	#N/A	27.092	0.579664	4.14315	203.7	6.98	103.883	58.6337
2021-08-18	85	18	6719.75	2245.77	108.341	2.70457	62.4581	63.9386	4523.1	260.735	195.741	0.00393701	0.247823	#N/A	48.6599	0.501896	2.75587	188	6.78	208.262	102.382
2021-08-24	91	1	4974.69	1407.75	55.7326	0.644396	183.467	63.9386	3204.55	329.187	230.156	0.00393701	0.0810017	#N/A	30.4752	0.92767	3.08922	116	6.51	187.343	65.8711
2021-08-24	91	2	3672.26	2763.94	73.9076	0.686533	16.5309	63.9386	6401.55	570.022	1520.31	0.00393701	0.0932127	#N/A	187.933	1.43978	8.7594	11.4	6.58	1299.69	73.2907
2021-08-24	91	3	3463.73	2789.33	147.599	0.534381	43.2549	63.9386	6847.1	522.148	1329.45	0.00393701	0.04974	#N/A	108.135	0.585917	5.69473	42.3	6.63	1236.42	137.594
2021-08-24	91	4	8097.44	1716.19	83.2951	2.23244	344.821	63.9386	5171.05	12.8423	44.8029	0.00393701	0.112261	#N/A	9.21303	1.87463	2.93538	200.4	6.78	11.5175	169.746
2021-08-24	91	5	4969.78	1793.12	62.4121	0.589903	123.893	63.9386	4020.24	226.18	44.8029	0.00393701	0.0572696	#N/A	21.3342	0.646974	2.15375	185.6	7.19	14.5145	112.862
2021-08-24	91	6	4284.78	1785.46	110.435	1.76152	143.552	63.9386	4200.5	320.037	448.92	0.00393701	0.147715	#N/A	54.5875	1.13199	2.94527	195.6	6.86	271.26	219.21
2021-08-24	91	7	3327.82	1373.5	19.3281	0.480919	236.533	63.9386	3558.04	299.455	687.113	0.00393701	0.0798014	#N/A	120.481	0.671034	5.51881	142.5	6.5	479.721	38.6657
2021-08-24	91	8	2933.42	1050.71	67.7764	0.64217	7.78816	63.9386	2307.55	248.575	1578.67	0.00393701	0.414165	#N/A	194.403	0.542778	2.44219	83.3	6.36	1146.51	55.9782
2021-08-24	91	9	2023.17	216.851	26.4599	0.607689	151.157	63.9386	619.785	27.5806	44.8029	0.00393701	0.148011	#N/A	19.3598	1.10867	0.35868	191.9	6.78	27.8347	21.3532
2021-08-24	91	10	3217.54	2688.36	66.781	0.709331	22.1543	63.9386	6196.74	567.893	1877.87	0.00393701	0.0480954	#N/A	263.129	0.773151	5.20057	-32.9	6.73	1599.39	63.3979
2021-08-24	91	11	3161.74	586.264	39.6698	0.2867	445.523	63.9386	2126.38	186.099	848.848	0.00393701	0.0992081	#N/A	82.511	0.507225	1.69799	95.2	6.38	768.55	55.9782
2021-08-24	91	12	3441.67	1542.69	86.1769	0.351556	7.78816	63.9386	3983.03	338.218	1834.19	0.00393701	0.0456965	#N/A	202.707	0.48496	3.38117	5.4	6.6	1787.54	75.7639
2021-08-24	91	13	4865.8	963.44	43.0872	0.507258	390.209	63.9386	2084.35	64.991	44.8029	0.00393701	0.0767865	#N/A	16.7999	0.647542	0.7384	189.8	6.97	16.5125	48.5586
2021-08-24	91	14	5315.13	1989.02	81.3781	2.71859	107.976	63.9386	4787.69	389.814	347.303	0.00393701	0.0628714	#N/A	41.9382	0.611119	3.88808	193.3	6.8	1759.24	100.496
2021-08-24	91	15	4235.72	1782.51	77.4414	0.4244	7.78816	63.9386	4613.29	543.655	1024.09	0.00393701	0.0482393	#N/A	109.18	0.503329	5.78448	61.5	6.63	199.332	55.9782
2021-08-24	91	16	3990.81	1397.61	86.0226	1.78404	36.2919	63.9386	3724.36	369.466	384.899	0.00393701	0.0572201	#N/A	51.8753	0.517875	3.44447	194.6	6.96	309.223	117.809
2021-08-24	91	17	4985.34	1831.81	84.308	0.680405	62.0891	63.9386	3879.44	300.401	530.532	0.00393701	0.0958983	#N/A	71.4342	0.936596	2.80808	195.5	6.73	422.444	98.0229
2021-08-24	91	18	4549.24	2575.89	108.762	0.488327	80.2285	63.9386	5358.68	483.81	843.232	0.00393701	0.0402279	#N/A	122.992	0.506361	5.57458	84.8	6.67	743.575	117.809
2021-09-01	99	1	8233.15	1306.04	57.6266	0.927481	291.426	63.9386	2925.36	298.748	266.126	0.00393701	0.345564	#N/A	46.0881	0.602074	2.969	171.7	6.89	270.999	43.6395
2021-09-01	99	2	2097.73	709.967	72.087	1.62296	7.78816	63.9386	1725.36	241.526	1315.95	0.00393701	0.133493	#N/A	165.992	0.496064	2.2989	81.6	6.74	1109.96	50.9843
2021-09-01	99	3	5544.89	2714.95	348.029	0.835247	31.7076	63.9386	6809.26	300.343	631.134	0.00393701	0.129303	#N/A	149.904	0.751887	5.93121	86.9	7.14	538.214	266.43
2021-09-01	99	4	4696.59	907.569	62.3365	2.52387	328.361	63.9386	2536.68	4.55373	44.8029	0.00393701	0.0767036	#N/A	6.52819	0.861601	0.35868	254.6	6.64	7.96251	60.7773
2021-09-01	99	5	5163.47	1616.99	73.3429	0.252098	148.081	63.9386	3736.28	244.396	44.8029	0.00393701	0.0587819	#N/A	15.5034	0.871652	2.87821	210.7	6.95	17.6305	73.0185
2021-09-01	99	6	4312.73	658.985	96.5436	1.4089	248.98	63.9386	1700.61	110.972	44.8029	0.00393701	0.109732	#N/A	33.261	0.574173	1.17513	311.4	7.24	28.9654	90.1563
2021-09-01	99	7	3394.81	931.581	59.3476	0.402822	121.025	63.9386	2046.87	191.579	44.8029	0.00393701	0.0834969	#N/A	26.7948	0.611456	1.82488	162.2	7.15	66.9706	55.8808
2021-09-01	99	8	2936.64	972.883	87.0199	0.530905	7.78816	63.9386	2348.28	232.313	989.368	0.00393701	0.0927605	#N/A	138.89	0.493384	2.20502	91.6	6.86	709.905	63.2255
2021-09-01	99	9	3311.14	521.711	32.0602	0.438745	281.503	63.9386	1253.83	4.55373	44.8029	0.0127393	0.121193	#N/A	6.34148	1.14124	0.35868	257.6	7.11	6.29561	33.8465
2021-09-01	99	10	3878.18	1261.47	96.9474	0.54754	7.78816	63.9386	3361.55	289.682	1668.63	0.00393701	0.0772086	#N/A	255.499	0.586418	5.93608	83.7	6.82	1013.28	60.7773
2021-09-01	99	11	4803.01	1144.66	68.3498	0.961432	256.205	63.9386	3347.06	201.726	310.865	0.00393701	0.211637	#N/A	97.7665	0.602778	4.79907	102.6	7.08	343.342	58.329
2021-09-01	99	12	4563.97	1318.99	101.651	0.705305	7.78816	63.9386	3771.2	259.301	883.086	0.00393701	0.0990518	#N/A	154.082	0.601509	5.2281	99.1	6.91	696.569	70.5703
2021-09-01	99	13	6625.5	1395.51	32.295	1.04073	480.082	63.9386	3067.51	25.4325	44.8029	0.00393701	0.194863	#N/A	14.3833	1.65761	0.745415	195.8	7.01	13.2966	36.2948
2021-09-01	99	14	3445.54	797.002	70.5001	1.46947	402.054	63.9386	1514.92	12.1693	44.8029	0.00988646	0.0632691	#N/A	5.87918	1.11455	0.35868	209.2	6.91	29.8112	63.2255
2021-09-01	99	15	2421.55	721.165	62.2339	1.22214	7.78816	63.9386	1590.09	162.922	914.287	0.00393701	0.0781082	#N/A	154.855	0.46853	1.49305	90.2	6.92	754.911	48.536
2021-09-01	99	16	3082.98	804.688	25.167	2.09525	243.187	63.9386	1641.95	36.3056	44.8029	0.0275451	0.133489	#N/A	10.1284	0.931684	0.35868	189.1	7.17	8.29589	26.5018
2021-09-01	99	17	5754.26	1213.45	70.5839	0.81873	241.157	63.9386	2585.49	216.586	443.713	0.00393701	0.10726	#N/A	39.0415	0.57031	1.95779	129.2	7.06	340.342	65.6738
2021-09-01	99	18	4201.32	1680.67	117.413	1.44039	394.042	63.9386	3496.64	379.863	1100.6	0.00393701	0.147437	#N/A	137.445	0.776134	4.08803	88	7.16	577.041	87.708
2021-09-09	107	1	6442.77	1333.08	56.6108	0.923807	550.374	63.9386	2844.61	244.135	44.8029	0.00393701	0.365646	#N/A	24.9611	0.814089	2.70432	322.7	6.59	47.8868	52.0798
2021-09-09	107	2	3414.04	1408.73	42.8171	1.49997	7.78816	63.9386	4052.07	372.611	1444.65	0.00393701	0.0859433	#N/A	178.124	0.715164	6.4313	73.8	6.51	1335.22	30.5754
2021-09-09	107	3	3677.44	1134.47	163.162	3.12257	94.3096	63.9386	2758.93	214.129	369.209	0.0182032	0.207811	#N/A	59.3586	0.84678	2.72675	111.4	6.48	452.457	109.425
2021-09-09	107	4	3784.3	852.044	169.075	20.4983	310.645	1288.85	1680.32	4.55373	44.8029	0.0645112	0.324545	#N/A	18.7885	0.766464	2.18703	292.3	6.1	9.03148	152.434
2021-09-09	107	5	4823.1	1024.18	140.058	6.4714	308.301	63.9386	2195.1	182.282	464.467	0.0227038	0.383705	#N/A	52.6031	0.75219	2.28507	122.3	6.82	304.196	128.54
2021-09-09	107	6	4694.49	685.419	117.891	2.89781	251.602	63.9386	1719.13	140.297	583.719	0.0248534	0.140163	#N/A	39.4428	0.883595	1.79136	123.5	6.44	379.177	121.372
2021-09-09	107	7	6631.79	2465.19	90.491	0.75232	182.191	63.9386	4980.64	427.519	429.611	0.0151483	0.154753	#N/A	54.6484	0.944523	4.41086	121.1	6.54	484.836	64.0266
2021-09-09	107	8	6669.49	4084.64	166.411	1.38282	73.6948	63.9386	7639.65	700.795	1795.49	0.0090048	0.140824	#N/A	148.187	0.769663	8.24986	82.8	6.57	834.193	97.4779
2021-09-09	107	9	3164.82	488.097	53.8586	0.454693	390.992	63.9386	1186.67	4.55373	44.8029	0.0376764	0.110511	#N/A	5.53537	0.793017	0.35868	417.9	5.1	11.7582	25.7966
2021-09-09	107	10	4292.71	1090.76	181.718	2.2892	112.882	63.9386	2611.98	174.38	386.08	0.00393701	0.128687	#N/A	86.0471	0.70599	4.59839	118.4	6.62	357.023	99.8673
2021-09-09	107	11	3148.13	1698.09	94.0406	0.872538	79.749	63.9386	4027.91	272.963	727.088	0.0159268	0.207374	#N/A	149.421	0.837951	3.1719	81.9	6.56	777.955	64.0266
2021-09-09	107	12	4611.51	2033.33	173.949	1.38172	50.7113	63.9386	4763.64	357.205	1737.2	0.00393701	0.0807419	#N/A	183.039	0.796704	6.55312	75.9	6.61	1362.49	75.9735
2021-09-09	107	13	10491.3	1561.77	8.8968	0.800691	918.794	63.9386	4057.49	4.55373	44.8029	0.0207701	0.153914	#N/A	9.28883	1.31546	3.20892	300.9	6.21	12.099	16.2391
2021-09-09	107	14	5048.11	1174	33.1128	0.51114	629.142	63.9386	2831.96	25.0206	44.8029	0.00393701	0.0313606	#N/A	7.19619	1.40743	0.35868	296.4	6.66	9.71315	35.3541
2021-09-09	107	15	4298.37	2238.86	171.519	2.51692	24.6964	63.9386	4579.74	395.554	378.954	0.0365799	0.148869	#N/A	59.2292	0.664465	5.6641	150.2	7.15	135.482	128.54
2021-09-09	107	16	3654.94	1002.65	50.2862	0.714614	125.743	63.9386	2275.89	135.518	103.306	0.00393701	0.0593755	#N/A	33.0742	0.51888	1.31265	108.1	6.6	100.035	25.7966
2021-09-09	107	17	4567.79	1013.64	52.1535	2.66085	311.709	63.9386	2099.05	46.8384	44.8029	0.0420508	0.360664	#N/A	15.7189	1.01663	2.29179	187.3	6.45	21.9833	18.6285
2021-09-09	107	18	6450.73	1187.56	52.7584	0.379461	687.82	63.9386	2831.99	96.4493	44.8029	0.020998	0.0824496	#N/A	13.2892	1.23349	1.1373	181.5	6.54	28.4591	37.7435

## Sheet: Methane 1
Excel Table S5. Raw methane flux data from year 1
Paddy	Date	Days After Transplanting	Methane Flux (nmol/m^2/s)
1	2020-06-02	7	0
2	2020-06-02	7	0
3	2020-06-02	7	0
4	2020-06-02	7	0
5	2020-06-02	7	0
6	2020-06-02	7	0
7	2020-06-02	7	0
8	2020-06-02	7	0
9	2020-06-02	7	-53.3438
10	2020-06-02	7	0
11	2020-06-02	7	127.72
12	2020-06-02	7	0
13	2020-06-02	7	0
14	2020-06-02	7	0
15	2020-06-02	7	0
16	2020-06-02	7	0
17	2020-06-02	7	0
18	2020-06-02	7	0
19	2020-06-02	7	0
20	2020-06-02	7	0
21	2020-06-02	7	0
22	2020-06-02	7	165.983
23	2020-06-02	7	0
24	2020-06-02	7	0
25	2020-06-02	7	514.824
26	2020-06-02	7	73.3511
27	2020-06-02	7	149.247
28	2020-06-02	7	0
29	2020-06-02	7	71.4763
30	2020-06-02	7	49.8021
1	2020-06-10	15	806.474
2	2020-06-10	15	123.447
3	2020-06-10	15	437.292
4	2020-06-10	15	258.344
5	2020-06-10	15	352.027
6	2020-06-10	15	857.377
7	2020-06-10	15	452.616
8	2020-06-10	15	236.439
9	2020-06-10	15	835.25
10	2020-06-10	15	945.705
11	2020-06-10	15	1043.76
12	2020-06-10	15	828.408
13	2020-06-10	15	356.949
14	2020-06-10	15	135.835
15	2020-06-10	15	499.155
16	2020-06-10	15	114.041
17	2020-06-10	15	825.454
18	2020-06-10	15	2012.67
19	2020-06-10	15	806.373
20	2020-06-10	15	684.887
21	2020-06-10	15	479.05
22	2020-06-10	15	1268.33
23	2020-06-10	15	298.281
24	2020-06-10	15	451.056
25	2020-06-10	15	649.777
26	2020-06-10	15	339.08
27	2020-06-10	15	952.544
28	2020-06-10	15	1104.66
29	2020-06-10	15	949.554
30	2020-06-10	15	#N/A
1	2020-06-16	21	0
2	2020-06-16	21	339.663
3	2020-06-16	21	152.466
4	2020-06-16	21	0
5	2020-06-16	21	0
6	2020-06-16	21	0
7	2020-06-16	21	0
8	2020-06-16	21	0
9	2020-06-16	21	0
10	2020-06-16	21	183.558
11	2020-06-16	21	225.558
12	2020-06-16	21	200.497
13	2020-06-16	21	53.7972
14	2020-06-16	21	0
15	2020-06-16	21	470.694
16	2020-06-16	21	0
17	2020-06-16	21	0
18	2020-06-16	21	144.578
19	2020-06-16	21	0
20	2020-06-16	21	0
21	2020-06-16	21	0
22	2020-06-16	21	32.5422
23	2020-06-16	21	0
24	2020-06-16	21	28.3803
25	2020-06-16	21	45.1228
26	2020-06-16	21	0
27	2020-06-16	21	38.2919
28	2020-06-16	21	0
29	2020-06-16	21	0
30	2020-06-16	21	25.6495
1	2020-06-23	28	226.604
2	2020-06-23	28	571.708
3	2020-06-23	28	235
4	2020-06-23	28	0
5	2020-06-23	28	345.374
6	2020-06-23	28	359.493
7	2020-06-23	28	319.896
8	2020-06-23	28	197.127
9	2020-06-23	28	0
10	2020-06-23	28	513.274
11	2020-06-23	28	642.337
12	2020-06-23	28	917.427
13	2020-06-23	28	133.367
14	2020-06-23	28	99.7168
15	2020-06-23	28	641.482
16	2020-06-23	28	481.383
17	2020-06-23	28	244.401
18	2020-06-23	28	315.71
19	2020-06-23	28	196.943
20	2020-06-23	28	244.368
21	2020-06-23	28	224.267
22	2020-06-23	28	383.721
23	2020-06-23	28	175.458
24	2020-06-23	28	154.339
25	2020-06-23	28	363.788
26	2020-06-23	28	356.516
27	2020-06-23	28	288.312
28	2020-06-23	28	158.877
29	2020-06-23	28	223.037
30	2020-06-23	28	318.915
1	2020-07-03	38	129.894
2	2020-07-03	38	563.681
3	2020-07-03	38	179.95
4	2020-07-03	38	0
5	2020-07-03	38	127.214
6	2020-07-03	38	432.467
7	2020-07-03	38	478.156
8	2020-07-03	38	98.804
9	2020-07-03	38	0
10	2020-07-03	38	337.595
11	2020-07-03	38	616.263
12	2020-07-03	38	507.499
13	2020-07-03	38	0
14	2020-07-03	38	116.236
15	2020-07-03	38	549.467
16	2020-07-03	38	536.947
17	2020-07-03	38	252.46
18	2020-07-03	38	101.464
19	2020-07-03	38	162.229
20	2020-07-03	38	379.683
21	2020-07-03	38	255.713
22	2020-07-03	38	328.569
23	2020-07-03	38	244.35
24	2020-07-03	38	225.281
25	2020-07-03	38	620.894
26	2020-07-03	38	269.013
27	2020-07-03	38	215.871
28	2020-07-03	38	156.997
29	2020-07-03	38	207.952
30	2020-07-03	38	212.577
1	2020-07-09	44	63.4122
2	2020-07-09	44	641.668
3	2020-07-09	44	331.855
4	2020-07-09	44	47.1798
5	2020-07-09	44	216.929
6	2020-07-09	44	798.51
7	2020-07-09	44	137.329
8	2020-07-09	44	321.222
9	2020-07-09	44	0
10	2020-07-09	44	380.181
11	2020-07-09	44	516.776
12	2020-07-09	44	562.088
13	2020-07-09	44	0
14	2020-07-09	44	49.283
15	2020-07-09	44	566.876
16	2020-07-09	44	319.834
17	2020-07-09	44	224.174
18	2020-07-09	44	317.892
19	2020-07-09	44	0
20	2020-07-09	44	98.3679
21	2020-07-09	44	67.2864
22	2020-07-09	44	71.9037
23	2020-07-09	44	0
24	2020-07-09	44	45.0868
25	2020-07-09	44	144.832
26	2020-07-09	44	30.2026
27	2020-07-09	44	33.3447
28	2020-07-09	44	0
29	2020-07-09	44	65.99
30	2020-07-09	44	34.1993
1	2020-07-16	51	116.942
2	2020-07-16	51	512.445
3	2020-07-16	51	134.939
4	2020-07-16	51	41.5563
5	2020-07-16	51	116.266
6	2020-07-16	51	322.529
7	2020-07-16	51	220.161
8	2020-07-16	51	153.313
9	2020-07-16	51	0
10	2020-07-16	51	416.383
11	2020-07-16	51	454.655
12	2020-07-16	51	468.843
13	2020-07-16	51	0
14	2020-07-16	51	53.7787
15	2020-07-16	51	468.968
16	2020-07-16	51	326.381
17	2020-07-16	51	61.6758
18	2020-07-16	51	90.4878
19	2020-07-16	51	117.531
20	2020-07-16	51	323.173
21	2020-07-16	51	176.043
22	2020-07-16	51	262.816
23	2020-07-16	51	131.693
24	2020-07-16	51	229.374
25	2020-07-16	51	295.34
26	2020-07-16	51	181.153
27	2020-07-16	51	143.901
28	2020-07-16	51	104.222
29	2020-07-16	51	136.61
30	2020-07-16	51	206.288
1	2020-07-21	56	289.009
2	2020-07-21	56	630.44
3	2020-07-21	56	265.094
4	2020-07-21	56	71.9857
5	2020-07-21	56	109.183
6	2020-07-21	56	634.643
7	2020-07-21	56	141.267
8	2020-07-21	56	296.93
9	2020-07-21	56	0
10	2020-07-21	56	348.502
11	2020-07-21	56	138.62
12	2020-07-21	56	550.615
13	2020-07-21	56	29.3618
14	2020-07-21	56	51.7017
15	2020-07-21	56	576.249
16	2020-07-21	56	378.496
17	2020-07-21	56	170.119
18	2020-07-21	56	67.9851
19	2020-07-21	56	47.2344
20	2020-07-21	56	260.502
21	2020-07-21	56	54.6337
22	2020-07-21	56	98.0916
23	2020-07-21	56	102.766
24	2020-07-21	56	214.843
25	2020-07-21	56	729.594
26	2020-07-21	56	205.146
27	2020-07-21	56	81.7086
28	2020-07-21	56	50.2516
29	2020-07-21	56	117.723
30	2020-07-21	56	56.9946
1	2020-07-28	63	106.652
2	2020-07-28	63	522.489
3	2020-07-28	63	295.209
4	2020-07-28	63	0
5	2020-07-28	63	56.8354
6	2020-07-28	63	345.537
7	2020-07-28	63	360.935
8	2020-07-28	63	311.735
9	2020-07-28	63	0
10	2020-07-28	63	440.878
11	2020-07-28	63	553.982
12	2020-07-28	63	385.063
13	2020-07-28	63	38.314
14	2020-07-28	63	0
15	2020-07-28	63	753.675
16	2020-07-28	63	991.564
17	2020-07-28	63	166.879
18	2020-07-28	63	206.124
19	2020-07-28	63	154.489
20	2020-07-28	63	348.907
21	2020-07-28	63	175.849
22	2020-07-28	63	231.183
23	2020-07-28	63	111.146
24	2020-07-28	63	262.102
25	2020-07-28	63	432.608
26	2020-07-28	63	184.852
27	2020-07-28	63	163.982
28	2020-07-28	63	135.177
29	2020-07-28	63	214.041
30	2020-07-28	63	248.673
1	2020-08-08	74	126.201
2	2020-08-08	74	312.383
3	2020-08-08	74	116.833
4	2020-08-08	74	42.7268
5	2020-08-08	74	113.755
6	2020-08-08	74	110.671
7	2020-08-08	74	84.4315
8	2020-08-08	74	185.096
9	2020-08-08	74	0
10	2020-08-08	74	280.941
11	2020-08-08	74	374.894
12	2020-08-08	74	326.131
13	2020-08-08	74	0
14	2020-08-08	74	64.9773
15	2020-08-08	74	526.789
16	2020-08-08	74	411.258
17	2020-08-08	74	63.1537
18	2020-08-08	74	318.511
19	2020-08-08	74	324.835
20	2020-08-08	74	399.447
21	2020-08-08	74	220.154
22	2020-08-08	74	292.188
23	2020-08-08	74	165.088
24	2020-08-08	74	367.924
25	2020-08-08	74	359.045
26	2020-08-08	74	192.987
27	2020-08-08	74	190.57
28	2020-08-08	74	221.918
29	2020-08-08	74	271.466
30	2020-08-08	74	265.731
1	2020-08-13	79	42.3688
2	2020-08-13	79	430.067
3	2020-08-13	79	183.752
4	2020-08-13	79	45.4107
5	2020-08-13	79	210.972
6	2020-08-13	79	250.628
7	2020-08-13	79	119.891
8	2020-08-13	79	314.782
9	2020-08-13	79	0
10	2020-08-13	79	115.075
11	2020-08-13	79	133.487
12	2020-08-13	79	1213.98
13	2020-08-13	79	0
14	2020-08-13	79	66.1462
15	2020-08-13	79	437.58
16	2020-08-13	79	249.399
17	2020-08-13	79	125.206
18	2020-08-13	79	194.694
19	2020-08-13	79	294.618
20	2020-08-13	79	334.256
21	2020-08-13	79	236.614
22	2020-08-13	79	367.089
23	2020-08-13	79	268.507
24	2020-08-13	79	654.261
25	2020-08-13	79	466.014
26	2020-08-13	79	277.4
27	2020-08-13	79	288.011
28	2020-08-13	79	304.423
29	2020-08-13	79	366.301
30	2020-08-13	79	296.544
1	2020-08-20	86	0
2	2020-08-20	86	186.087
3	2020-08-20	86	113.287
4	2020-08-20	86	0
5	2020-08-20	86	44.3455
6	2020-08-20	86	138.125
7	2020-08-20	86	0
8	2020-08-20	86	62.5099
9	2020-08-20	86	0
10	2020-08-20	86	72.6283
11	2020-08-20	86	117.503
12	2020-08-20	86	196.81
13	2020-08-20	86	0
14	2020-08-20	86	39.1347
15	2020-08-20	86	351.76
16	2020-08-20	86	181.244
17	2020-08-20	86	66.8012
18	2020-08-20	86	79.0834
19	2020-08-20	86	260.385
20	2020-08-20	86	227.108
21	2020-08-20	86	327.106
22	2020-08-20	86	189.462
23	2020-08-20	86	123.557
24	2020-08-20	86	161.771
25	2020-08-20	86	329.077
26	2020-08-20	86	134.234
27	2020-08-20	86	117.271
28	2020-08-20	86	162.128
29	2020-08-20	86	185.075
30	2020-08-20	86	178.65
1	2020-08-26	92	0
2	2020-08-26	92	118.331
3	2020-08-26	92	108.566
4	2020-08-26	92	0
5	2020-08-26	92	53.5099
6	2020-08-26	92	81.2158
7	2020-08-26	92	43.0758
8	2020-08-26	92	231.001
9	2020-08-26	92	0
10	2020-08-26	92	50.9061
11	2020-08-26	92	706.617
12	2020-08-26	92	537.982
13	2020-08-26	92	0
14	2020-08-26	92	31.706
15	2020-08-26	92	192.823
16	2020-08-26	92	123.208
17	2020-08-26	92	0
18	2020-08-26	92	85.0129
19	2020-08-26	92	190.886
20	2020-08-26	92	217.343
21	2020-08-26	92	193.77
22	2020-08-26	92	189.057
23	2020-08-26	92	149.506
24	2020-08-26	92	293.308
25	2020-08-26	92	246.285
26	2020-08-26	92	171.876
27	2020-08-26	92	180.312
28	2020-08-26	92	117.617
29	2020-08-26	92	166.985
30	2020-08-26	92	189.398
1	2020-09-04	101	0
2	2020-09-04	101	258.931
3	2020-09-04	101	76.5346
4	2020-09-04	101	0
5	2020-09-04	101	48.4267
6	2020-09-04	101	125.606
7	2020-09-04	101	135.095
8	2020-09-04	101	115.784
9	2020-09-04	101	0
10	2020-09-04	101	214.943
11	2020-09-04	101	152.225
12	2020-09-04	101	620.477
13	2020-09-04	101	0
14	2020-09-04	101	0
15	2020-09-04	101	1080.66
16	2020-09-04	101	305.585
17	2020-09-04	101	109.738
18	2020-09-04	101	451.675
19	2020-09-04	101	258.763
20	2020-09-04	101	796.35
21	2020-09-04	101	328.958
22	2020-09-04	101	370.308
23	2020-09-04	101	292.922
24	2020-09-04	101	478.242
25	2020-09-04	101	1049.84
26	2020-09-04	101	492.848
27	2020-09-04	101	957.469
28	2020-09-04	101	258.239
29	2020-09-04	101	531.993
30	2020-09-04	101	283.58

## Sheet: Methane 2
Excel Table S6. Raw methane flux data from year 2
Paddy	Date	Days After Transplanting	Methane Flux (nmol/m^2/s)
1	2021-05-27	1.58333	0
2	2021-05-27	1.58333	0
3	2021-05-27	1.58333	0
4	2021-05-27	1.58333	0
5	2021-05-27	1.58333	0
6	2021-05-27	1.58333	0
7	2021-05-27	1.58333	9.22282
8	2021-05-27	1.58333	0
9	2021-05-27	1.58333	0
10	2021-05-27	1.58333	8.77193
11	2021-05-27	1.58333	10.3141
12	2021-05-27	1.58333	0
13	2021-05-27	1.58333	-6.81801
14	2021-05-27	1.58333	0
15	2021-05-27	1.58333	-10.8242
16	2021-05-27	1.58333	13.2589
17	2021-05-27	1.58333	0
1	2021-06-04	9.58333	0
2	2021-06-04	9.58333	139.193
3	2021-06-04	9.58333	38.0377
4	2021-06-04	9.58333	0
5	2021-06-04	9.58333	6.29383
6	2021-06-04	9.58333	30.3115
7	2021-06-04	9.58333	7.24467
8	2021-06-04	9.58333	0
9	2021-06-04	9.58333	0
10	2021-06-04	9.58333	8.26448
11	2021-06-04	9.58333	0
12	2021-06-04	9.58333	32.753
13	2021-06-04	9.58333	51.1687
14	2021-06-04	9.58333	0
15	2021-06-04	9.58333	0
16	2021-06-04	9.58333	11.9877
17	2021-06-04	9.58333	22.6469
18	2021-06-04	9.58333	23.543
1	2021-06-09	14.5833	58.5079
2	2021-06-09	14.5833	167.621
3	2021-06-09	14.5833	308.498
4	2021-06-09	14.5833	44.7438
5	2021-06-09	14.5833	77.0976
6	2021-06-09	14.5833	119.049
7	2021-06-09	14.5833	200.114
8	2021-06-09	14.5833	113.57
9	2021-06-09	14.5833	93.418
10	2021-06-09	14.5833	34.828
11	2021-06-09	14.5833	397.961
12	2021-06-09	14.5833	415.654
13	2021-06-09	14.5833	35.9671
14	2021-06-09	14.5833	15.2477
15	2021-06-09	14.5833	339.127
16	2021-06-09	14.5833	77.9817
17	2021-06-09	14.5833	102.372
18	2021-06-09	14.5833	149.762
1	2021-06-16	21.5833	0
2	2021-06-16	21.5833	101.05
3	2021-06-16	21.5833	-33.117
4	2021-06-16	21.5833	-13.2404
5	2021-06-16	21.5833	-75.9128
6	2021-06-16	21.5833	154.464
7	2021-06-16	21.5833	22.5342
8	2021-06-16	21.5833	63.201
9	2021-06-16	21.5833	0
10	2021-06-16	21.5833	110.754
11	2021-06-16	21.5833	58.0388
12	2021-06-16	21.5833	358.342
13	2021-06-16	21.5833	170.743
14	2021-06-16	21.5833	0
15	2021-06-16	21.5833	154.944
16	2021-06-16	21.5833	-9.92149
17	2021-06-16	21.5833	13.7421
18	2021-06-16	21.5833	0
1	2021-06-23	28.5833	12.2761
2	2021-06-23	28.5833	326.11
3	2021-06-23	28.5833	106.054
4	2021-06-23	28.5833	12.3081
5	2021-06-23	28.5833	25.6213
6	2021-06-23	28.5833	31.5745
7	2021-06-23	28.5833	0
8	2021-06-23	28.5833	13.7026
9	2021-06-23	28.5833	-18.4323
10	2021-06-23	28.5833	109.468
11	2021-06-23	28.5833	153.986
12	2021-06-23	28.5833	215.712
13	2021-06-23	28.5833	0
14	2021-06-23	28.5833	13.4726
15	2021-06-23	28.5833	84.6601
16	2021-06-23	28.5833	11.3881
17	2021-06-23	28.5833	0
18	2021-06-23	28.5833	0
1	2021-06-29	34.5833	13.5732
2	2021-06-29	34.5833	669.027
3	2021-06-29	34.5833	9.69942
4	2021-06-29	34.5833	23.7741
5	2021-06-29	34.5833	17.471
6	2021-06-29	34.5833	77.2127
7	2021-06-29	34.5833	100.14
8	2021-06-29	34.5833	256.555
9	2021-06-29	34.5833	0
10	2021-06-29	34.5833	98.635
11	2021-06-29	34.5833	377.249
12	2021-06-29	34.5833	682.419
13	2021-06-29	34.5833	0
14	2021-06-29	34.5833	-28.5787
15	2021-06-29	34.5833	586.716
16	2021-06-29	34.5833	-15.8472
17	2021-06-29	34.5833	29.8692
18	2021-06-29	34.5833	27.1972
1	2021-07-06	41.5833	14.5989
2	2021-07-06	41.5833	338.341
3	2021-07-06	41.5833	41.5339
4	2021-07-06	41.5833	4.78457
5	2021-07-06	41.5833	83.3647
6	2021-07-06	41.5833	36.6571
7	2021-07-06	41.5833	50.9197
8	2021-07-06	41.5833	224.008
9	2021-07-06	41.5833	-7.51517
10	2021-07-06	41.5833	175.825
11	2021-07-06	41.5833	264.893
12	2021-07-06	41.5833	631.799
13	2021-07-06	41.5833	0
14	2021-07-06	41.5833	0
15	2021-07-06	41.5833	253.941
16	2021-07-06	41.5833	104.489
17	2021-07-06	41.5833	25.9106
18	2021-07-06	41.5833	37.9919
1	2021-07-13	48.5833	0
2	2021-07-13	48.5833	571.218
3	2021-07-13	48.5833	59.2634
4	2021-07-13	48.5833	0
5	2021-07-13	48.5833	75.6431
6	2021-07-13	48.5833	265.17
7	2021-07-13	48.5833	262.918
8	2021-07-13	48.5833	306.366
9	2021-07-13	48.5833	36.585
10	2021-07-13	48.5833	264.163
11	2021-07-13	48.5833	369.891
12	2021-07-13	48.5833	681.257
13	2021-07-13	48.5833	10.6296
14	2021-07-13	48.5833	9.1972
15	2021-07-13	48.5833	444.337
16	2021-07-13	48.5833	58.8914
17	2021-07-13	48.5833	51.203
18	2021-07-13	48.5833	46.8002
1	2021-07-20	55.5833	-27.0838
2	2021-07-20	55.5833	455.17
3	2021-07-20	55.5833	65.3165
4	2021-07-20	55.5833	0
5	2021-07-20	55.5833	177.031
6	2021-07-20	55.5833	74.9451
7	2021-07-20	55.5833	193.691
8	2021-07-20	55.5833	288.455
9	2021-07-20	55.5833	8.3132
10	2021-07-20	55.5833	183.128
11	2021-07-20	55.5833	363.789
12	2021-07-20	55.5833	489.001
13	2021-07-20	55.5833	-9.68437
14	2021-07-20	55.5833	12.751
15	2021-07-20	55.5833	396.579
16	2021-07-20	55.5833	127.594
17	2021-07-20	55.5833	31.7335
18	2021-07-20	55.5833	96.393
1	2021-07-27	62.5833	55.9994
2	2021-07-27	62.5833	320.209
3	2021-07-27	62.5833	114.162
4	2021-07-27	62.5833	17.743
5	2021-07-27	62.5833	263.755
6	2021-07-27	62.5833	102.801
7	2021-07-27	62.5833	286.261
8	2021-07-27	62.5833	43.8581
9	2021-07-27	62.5833	0
10	2021-07-27	62.5833	317.799
11	2021-07-27	62.5833	519.504
12	2021-07-27	62.5833	507.138
13	2021-07-27	62.5833	-7.66273
14	2021-07-27	62.5833	22.4781
15	2021-07-27	62.5833	394.676
16	2021-07-27	62.5833	16.8523
17	2021-07-27	62.5833	32.7212
18	2021-07-27	62.5833	25.6522
1	2021-08-03	69.5833	26.2378
2	2021-08-03	69.5833	358.799
3	2021-08-03	69.5833	0
4	2021-08-03	69.5833	9.68204
5	2021-08-03	69.5833	68.9196
6	2021-08-03	69.5833	124.552
7	2021-08-03	69.5833	441.422
8	2021-08-03	69.5833	86.7165
9	2021-08-03	69.5833	0
10	2021-08-03	69.5833	244.384
11	2021-08-03	69.5833	250.576
12	2021-08-03	69.5833	470.617
13	2021-08-03	69.5833	0
14	2021-08-03	69.5833	0
15	2021-08-03	69.5833	283.159
16	2021-08-03	69.5833	57.1647
17	2021-08-03	69.5833	36.8385
18	2021-08-03	69.5833	81.9035
1	2021-08-10	76.5833	19.6521
2	2021-08-10	76.5833	538.653
3	2021-08-10	76.5833	187.252
4	2021-08-10	76.5833	35.3377
5	2021-08-10	76.5833	74.1184
6	2021-08-10	76.5833	214.545
7	2021-08-10	76.5833	209.228
8	2021-08-10	76.5833	138.104
9	2021-08-10	76.5833	-9.9823
10	2021-08-10	76.5833	438.962
11	2021-08-10	76.5833	413.241
12	2021-08-10	76.5833	656.663
13	2021-08-10	76.5833	6.30026
14	2021-08-10	76.5833	-11.3152
15	2021-08-10	76.5833	387.067
16	2021-08-10	76.5833	75.9189
17	2021-08-10	76.5833	36.7494
18	2021-08-10	76.5833	158.19
1	2021-08-16	82.5833	0
2	2021-08-16	82.5833	522.142
3	2021-08-16	82.5833	184.587
4	2021-08-16	82.5833	0
5	2021-08-16	82.5833	46.6414
6	2021-08-16	82.5833	94.4532
7	2021-08-16	82.5833	28.1595
8	2021-08-16	82.5833	139.576
9	2021-08-16	82.5833	-10.062
10	2021-08-16	82.5833	124.097
11	2021-08-16	82.5833	0
12	2021-08-16	82.5833	586.504
13	2021-08-16	82.5833	0
14	2021-08-16	82.5833	0
15	2021-08-16	82.5833	484.22
16	2021-08-16	82.5833	143.535
17	2021-08-16	82.5833	51.8731
18	2021-08-16	82.5833	64.4004
1	2021-08-27	93.5833	0
2	2021-08-27	93.5833	228.23
3	2021-08-27	93.5833	389.022
4	2021-08-27	93.5833	0
5	2021-08-27	93.5833	36.5772
6	2021-08-27	93.5833	14.113
7	2021-08-27	93.5833	40.3078
8	2021-08-27	93.5833	35.631
9	2021-08-27	93.5833	-31.9053
10	2021-08-27	93.5833	#N/A
11	2021-08-27	93.5833	-68.5568
12	2021-08-27	93.5833	397.813
13	2021-08-27	93.5833	7.24322
14	2021-08-27	93.5833	15.7144
15	2021-08-27	93.5833	237.658
16	2021-08-27	93.5833	103.148
17	2021-08-27	93.5833	20.8495
18	2021-08-27	93.5833	15.9459
1	2021-08-31	97.5833	6.93119
2	2021-08-31	97.5833	238.798
3	2021-08-31	97.5833	45.7384
4	2021-08-31	97.5833	11.5197
5	2021-08-31	97.5833	46.9149
6	2021-08-31	97.5833	40.2555
7	2021-08-31	97.5833	25.2702
8	2021-08-31	97.5833	84.4674
9	2021-08-31	97.5833	0
10	2021-08-31	97.5833	129.138
11	2021-08-31	97.5833	-6.32944
12	2021-08-31	97.5833	955.136
13	2021-08-31	97.5833	0
14	2021-08-31	97.5833	0
15	2021-08-31	97.5833	161.282
16	2021-08-31	97.5833	40.2114
17	2021-08-31	97.5833	17.5385
18	2021-08-31	97.5833	17.0141
1	2021-09-10	107.583	-7.77197
2	2021-09-10	107.583	32.6583
3	2021-09-10	107.583	14.0526
4	2021-09-10	107.583	0
5	2021-09-10	107.583	15.7319
6	2021-09-10	107.583	-10.7591
7	2021-09-10	107.583	-18.7076
8	2021-09-10	107.583	17.0985
9	2021-09-10	107.583	0
10	2021-09-10	107.583	0
11	2021-09-10	107.583	0
12	2021-09-10	107.583	-23.0403
13	2021-09-10	107.583	6.80266
14	2021-09-10	107.583	7.56622
15	2021-09-10	107.583	131.99
16	2021-09-10	107.583	7.17296
17	2021-09-10	107.583	0
18	2021-09-10	107.583	0

## Sheet: Water Table 1
Excel Table S7. Raw water table data from year 1
Date Time, GMT-04:00	Days after transplanting	Water Table in Each Paddy (cm)
		1	2	3	4	5	6	7	8	9	10	11	12	13	14	15	16	17	18
2020-05-25 10:00:00	-1	-14.144	-15.3429	-14.1592	-12.3558	-10.1791	-10.7556	-13.6843	-11.3297	-9.70661	-11.8072	-11.3233	-8.78205	-14.1643	-14.2202	-14.0703	-12.2174	-11.0668	-6.40461
2020-05-25 10:15:00	-0.989583	-14.2659	-15.4038	-14.464	-12.4168	-10.3619	-11.6395	-13.7452	-11.4821	-9.85901	-12.051	-11.6586	-8.81253	-14.3167	-14.3726	-13.8265	-12.2479	-11.3411	-6.58749
2020-05-25 10:30:00	-0.979167	-14.205	-15.2514	-14.2507	-12.4473	-10.1791	-11.2738	-13.5623	-11.2077	-9.46277	-11.8681	-11.3538	-11.4338	-14.1033	-14.3116	-13.7655	-12.1869	-11.2497	-6.58749
2020-05-25 10:45:00	-0.96875	-14.205	-15.3429	-14.3116	-12.4473	-10.1181	-11.4262	-13.4709	-11.2077	-9.58469	-11.6853	-11.1709	-10.8852	-13.89	-13.8849	-13.7655	-12.065	-11.2497	-6.46557
2020-05-25 11:00:00	-0.958333	-14.2964	-15.2514	-14.2202	-12.5082	-10.1181	-11.2433	-13.5928	-10.9944	-9.46277	-11.8072	-11.1709	-10.9156	-13.7681	-13.8849	-13.6436	-11.9736	-11.1277	-9.63549
2020-05-25 11:15:00	-0.947917	-14.1135	-15.16	-14.1288	-12.1425	-10.24	-11.3652	-13.5928	-11.1468	-9.37133	-11.7157	-11.0795	-10.7023	-13.89	-13.8544	-13.6131	-12.065	-11.1277	-9.63549
2020-05-25 11:30:00	-0.9375	-14.1135	-15.16	-14.1288	-12.3863	-10.1181	-11.2433	-13.5928	-11.1468	-9.49325	-11.6243	-11.0795	-10.5804	-13.89	-13.8544	-13.6131	-11.9736	-11.1887	-9.63549
2020-05-25 11:45:00	-0.927083	-16.2166	-16.3792	-16.5672	-15.2514	-12.7394	-12.1272	-16.0922	-14.8958	-12.145	-14.459	-14.097	-13.6284	-15.5054	-15.7747	-15.5029	-13.1928	-12.5908	-11.6776
2020-05-25 12:00:00	-0.916667	-15.8813	-16.3792	-16.3538	-15.1295	-12.465	-12.1577	-15.7874	-14.3777	-11.9317	-14.2761	-13.6703	-13.2931	-15.3835	-15.4394	-15.0762	-12.9794	-12.7127	-11.129
2020-05-25 12:15:00	-0.90625	-15.8813	-16.3792	-16.2928	-15.0381	-12.3431	-12.1882	-15.9093	-14.2557	-11.8402	-14.0627	-13.6703	-13.0188	-15.3835	-15.6527	-15.0762	-13.1013	-12.8041	-11.129
2020-05-25 12:30:00	-0.895833	-15.7899	-16.3792	-16.3843	-14.9161	-12.2517	-12.3101	-15.6045	-14.0424	-11.9317	-13.9713	-13.4569	-12.8969	-15.4749	-15.6527	-15.2895	-13.1013	-12.8041	-11.2509
2020-05-25 12:45:00	-0.885417	-12.3152	-15.099	-11.1417	-11.0147	-8.10641	-9.68883	-9.63041	-9.50087	-5.71373	-10.9842	-7.63524	-6.52653	-10.1714	-9.25195	-9.58977	-7.55396	-7.56158	-7.22757
2020-05-25 13:00:00	-0.875	-9.48055	-11.4109	-6.53923	-7.66191	-4.35737	-6.76275	-5.42417	-5.90423	-2.48285	-7.66191	-5.13588	-2.96037	-7.55015	-5.10667	-3.18897	-4.23164	-4.36118	-4.02717
2020-05-25 13:15:00	-0.864583	-5.60959	-6.71703	-3.06451	-3.21183	-2.95529	-4.50723	-4.05257	-2.42951	-2.33045	-4.12623	-3.03276	-2.80797	-7.45871	-5.01523	-2.39649	-4.23164	-4.11734	-3.93573
2020-05-25 13:30:00	-0.854167	-3.93319	-4.40055	-3.06451	-3.42519	-3.26009	-4.47675	-4.35737	-2.58191	-2.66573	-2.38887	-3.21564	-2.80797	-7.61111	-5.38099	-2.45745	-4.35356	-4.14782	-3.96621
2020-05-25 13:45:00	-0.84375	-3.29311	-4.00431	-3.15595	-3.57759	-3.13817	-4.50723	-4.23545	-2.49047	-2.66573	-1.90119	-3.21564	-2.92989	-7.51967	-5.38099	-2.48793	-4.1402	-4.36118	-3.87477
2020-05-25 14:00:00	-0.833333	-3.29311	-3.97383	-3.06451	-3.45567	-3.10769	-4.50723	-4.23545	-2.49047	-2.54381	-1.59639	-3.1242	-2.80797	-7.76351	-5.28955	-2.36601	-4.2926	-4.23926	-3.96621
2020-05-25 14:15:00	-0.822917	-3.38455	-4.06527	-3.00355	-3.57759	-3.32105	-4.59867	-4.32689	-2.49047	-2.66573	-1.68783	-3.21564	-2.92989	-7.67207	-5.28955	-2.51841	-4.41452	-4.26974	-3.99669
2020-05-25 14:30:00	-0.8125	-3.50647	-3.94335	-3.09499	-3.48615	-3.41249	-4.47675	-4.23545	-2.49047	-2.75717	-1.56591	-3.1242	-2.71653	-7.70255	-5.41147	-2.64033	-4.41452	-4.39166	-3.90525
2020-05-25 14:45:00	-0.802083	-3.50647	-4.03479	-3.12547	-3.63855	-3.19913	-4.50723	-4.32689	-2.61239	-2.66573	-1.62687	-3.30708	-2.71653	-7.70255	-5.28955	-2.42697	-4.47548	-4.30022	-4.14909
2020-05-25 15:00:00	-0.791667	-3.59791	-4.03479	-3.30835	-3.72999	-3.19913	-4.62915	-4.50977	-2.45999	-2.75717	-1.80975	-3.30708	-2.80797	-7.85495	-5.50291	-2.67081	-4.35356	-4.39166	-4.27101
2020-05-25 15:15:00	-0.78125	-3.62839	-4.00431	-3.15595	-3.54711	-3.16865	-4.32435	-4.29641	-2.49047	-2.60477	-1.68783	-3.00228	-2.74701	-7.67207	-5.53339	-2.48793	-4.35356	-4.54406	-4.08813
2020-05-25 15:30:00	-0.770833	-3.41503	-4.00431	-2.94259	-3.45567	-3.16865	-4.38531	-4.26593	-2.49047	-2.51333	-1.47447	-3.21564	-2.71653	-7.79399	-5.53339	-2.51841	-4.32308	-4.45262	-4.08813
2020-05-25 15:45:00	-0.760417	-3.38455	-3.97383	-2.88163	-3.66903	-3.04673	-4.29387	-4.17449	-2.39903	-2.51333	-1.47447	-3.18516	-2.71653	-7.76351	-5.44195	-2.42697	-4.32308	-4.39166	-4.02717
2020-05-25 16:00:00	-0.75	-3.29311	-3.85191	-2.91211	-3.45567	-2.92481	-4.29387	-4.17449	-2.33807	-2.39141	-1.41351	-3.18516	-2.56413	-7.64159	-5.44195	-2.45745	-4.32308	-4.39166	-3.93573
2020-05-25 16:15:00	-0.739583	-3.38455	-3.91287	-2.82067	-3.66903	-2.83337	-4.17195	-4.11353	-2.24663	-2.48285	-1.59639	-3.18516	-2.56413	-7.70255	-5.44195	-2.42697	-4.38404	-4.30022	-4.05765
2020-05-25 16:30:00	-0.729167	-3.50647	-4.09575	-3.15595	-3.57759	-3.22961	-4.26339	-4.23545	-2.67335	-2.66573	-1.71831	-3.2766	-2.74701	-7.91591	-5.71627	-2.64033	-4.50596	-4.72694	-4.05765
2020-05-25 16:45:00	-0.71875	-3.38455	-3.88239	-2.97307	-3.57759	-3.07721	-4.26339	-4.23545	-2.42951	-2.66573	-1.44399	-3.45948	-2.71653	-7.73303	-5.59435	-2.54889	-4.56692	-4.57454	-4.08813
2020-05-25 17:00:00	-0.708333	-3.38455	-3.94335	-2.88163	-3.45567	-3.07721	-4.23291	-4.32689	-2.42951	-2.72669	-1.53543	-3.33756	-2.71653	-7.70255	-5.50291	-2.51841	-4.41452	-4.45262	-4.11861
2020-05-25 17:15:00	-0.697917	-3.47599	-3.91287	-3.03403	-3.60807	-3.26009	-4.35483	-4.47929	-2.49047	-2.72669	-1.62687	-3.55092	-2.68605	-7.73303	-5.68579	-2.88417	-4.53644	-4.51358	-4.02717
2020-05-25 17:30:00	-0.6875	-3.47599	-3.88239	-2.72923	-3.60807	-3.13817	-4.23291	-4.26593	-2.39903	-2.51333	-1.56591	-3.30708	-2.71653	-7.76351	-5.59435	-2.54889	-4.2926	-4.42214	-3.93573
2020-05-25 17:45:00	-0.677083	-3.38455	-3.76047	-2.85115	-3.51663	-3.10769	-4.23291	-4.26593	-2.39903	-2.45237	-1.56591	-3.2766	-2.68605	-7.70255	-5.47243	-2.51841	-4.26212	-4.45262	-4.05765
2020-05-25 18:00:00	-0.666667	-3.47599	-3.94335	-2.91211	-3.60807	-3.10769	-4.32435	-4.14401	-2.36855	-2.57429	-1.41351	-3.39852	-2.41173	-7.76351	-5.65531	-2.54889	-4.445	-4.39166	-4.11861
2020-05-25 18:15:00	-0.65625	-3.47599	-3.66903	-2.57683	-3.39471	-2.92481	-4.11099	-4.02209	-2.24663	-2.54381	-1.29159	-3.2766	-2.65557	-7.58063	-5.44195	-2.42697	-4.23164	-4.42214	-3.90525
2020-05-25 18:30:00	-0.645833	-3.35407	-3.76047	-2.72923	-3.39471	-2.98577	-4.08051	-4.23545	-2.21615	-2.60477	-1.44399	-3.36804	-2.62509	-7.48919	-5.62483	-2.39649	-4.17068	-4.45262	-3.93573
2020-05-25 18:45:00	-0.635417	-3.32359	-3.82143	-2.75971	-3.60807	-2.98577	-4.14147	-4.11353	-2.06375	-2.60477	-1.53543	-3.33756	-2.59461	-7.64159	-5.83819	-2.51841	-4.35356	-4.45262	-4.05765
2020-05-25 19:00:00	-0.625	-3.32359	-3.66903	-2.75971	-3.45567	-2.83337	-4.14147	-4.11353	-2.15519	-2.45237	-1.29159	-3.09372	-2.68605	-7.58063	-5.56387	-2.48793	-4.26212	-4.39166	-3.84429
2020-05-25 19:15:00	-0.614583	-3.32359	-3.76047	-2.69875	-3.69951	-2.95529	-4.20243	-4.08305	-2.21615	-2.42189	-1.26111	-3.39852	-2.74701	-7.61111	-5.56387	-2.33553	-4.20116	-4.42214	-4.08813
2020-05-25 19:30:00	-0.604167	-3.29311	-3.63855	-2.69875	-3.57759	-2.98577	-4.32435	-3.96113	-2.18567	-2.29997	-1.44399	-3.15468	-2.80797	-7.55015	-5.62483	-2.45745	-4.17068	-4.3307	-3.87477
2020-05-25 19:45:00	-0.59375	-3.41503	-3.63855	-2.54635	-3.45567	-2.80289	-4.17195	-4.02209	-2.09423	-2.39141	-1.38303	-3.06324	-2.71653	-7.51967	-5.53339	-2.30505	-4.1402	-4.45262	-3.81381
2020-05-25 20:00:00	-0.583333	-3.20167	-3.48615	-2.42443	-3.24231	-2.46761	-4.08051	-4.02209	-1.94183	-2.26949	-1.10871	-2.91084	-2.56413	-7.33679	-5.38099	-2.09169	-3.8354	-4.1783	-3.84429
2020-05-25 20:15:00	-0.572917	-3.29311	-3.48615	-2.48539	-3.21183	-2.46761	-4.05003	-4.02209	-1.94183	-2.33045	-1.13919	-2.91084	-2.50317	-7.42823	-5.38099	-2.06121	-3.9878	-4.26974	-3.81381
2020-05-25 20:30:00	-0.5625	-2.95783	-3.45567	-2.57683	-3.05943	-2.43713	-4.05003	-3.90017	-1.78943	-2.23901	-1.13919	-3.09372	-2.62509	-7.36727	-5.32003	-2.06121	-3.9878	-4.20878	-3.72237
2020-05-25 20:45:00	-0.552083	-3.17119	-3.54711	-2.42443	-3.27279	-2.43713	-4.01955	-3.90017	-2.00279	-2.29997	-1.20015	-3.09372	-2.56413	-7.30631	-5.44195	-2.27457	-4.17068	-4.36118	-3.93573
2020-05-25 21:00:00	-0.541667	-2.92735	-3.51663	-2.60731	-3.27279	-2.22377	-4.08051	-3.80873	-1.78943	-2.20853	-1.01727	-3.15468	-2.56413	-7.39775	-5.28955	-2.24409	-4.01828	-4.23926	-3.75285
2020-05-25 21:15:00	-0.53125	-2.71399	-3.39471	-2.45491	-3.15087	-2.19329	-3.98907	-3.86969	-1.72847	-2.17805	-0.92583	-2.9718	-2.32029	-7.21487	-5.28955	-2.09169	-3.80492	-4.14782	-3.63093
2020-05-25 21:30:00	-0.520833	-2.59207	-3.39471	-2.45491	-3.08991	-2.19329	-3.92811	-3.68681	-1.81991	-2.17805	-0.98679	-3.06324	-2.47269	-7.42823	-5.32003	-2.15265	-3.9878	-4.14782	-3.63093
2020-05-25 21:45:00	-0.510417	-2.47015	-3.30327	-2.33299	-3.08991	-1.97993	-3.92811	-3.68681	-1.72847	-2.17805	-1.07823	-3.1242	-2.47269	-7.21487	-5.22859	-2.03073	-3.77444	-4.1783	-3.63093
2020-05-25 22:00:00	-0.5	-2.34823	-3.45567	-2.36347	-3.15087	-2.19329	-3.98907	-3.65633	-1.81991	-2.23901	-1.01727	-3.00228	-2.56413	-7.24535	-5.25907	-2.09169	-3.77444	-4.14782	-3.72237
2020-05-25 22:15:00	-0.489583	-2.25679	-3.57759	-2.57683	-3.15087	-2.07137	-3.98907	-3.77825	-1.88087	-2.23901	-1.04775	-3.21564	-2.65557	-7.33679	-5.38099	-2.18313	-3.95732	-4.14782	-3.90525
2020-05-25 22:30:00	-0.479167	-2.43967	-3.57759	-2.57683	-3.21183	-2.25425	-4.05003	-3.77825	-1.97231	-2.45237	-1.26111	-3.21564	-2.59461	-7.42823	-5.56387	-2.15265	-4.04876	-4.39166	-3.90525
2020-05-25 22:45:00	-0.46875	-2.56159	-3.45567	-2.48539	-3.24231	-1.94945	-4.08051	-3.77825	-1.97231	-2.33045	-1.16967	-3.00228	-2.62509	-7.33679	-5.44195	-1.93929	-4.04876	-4.30022	-3.93573
2020-05-25 23:00:00	-0.458333	-2.31775	-3.36423	-2.48539	-3.12039	-1.94945	-4.08051	-3.74777	-1.88087	-2.23901	-0.95631	-2.9718	-2.41173	-7.33679	-5.35051	-2.03073	-4.04876	-4.1783	-3.72237
2020-05-25 23:15:00	-0.447917	-2.43967	-3.57759	-2.57683	-3.24231	-1.85801	-4.08051	-3.93065	-1.78943	-2.45237	-1.04775	-2.9718	-2.62509	-7.55015	-5.22859	-1.90881	-3.95732	-4.42214	-3.84429
2020-05-25 23:30:00	-0.4375	-2.65303	-3.57759	-2.57683	-3.24231	-1.76657	-3.95859	-3.74777	-1.66751	-2.29997	-0.89535	-2.9718	-2.41173	-7.33679	-5.28955	-2.03073	-3.95732	-4.11734	-3.84429
2020-05-25 23:45:00	-0.427083	-2.83591	-3.45567	-2.57683	-3.21183	-1.76657	-3.95859	-3.93065	-1.66751	-2.20853	-1.10871	-2.9718	-2.62509	-7.33679	-5.38099	-2.03073	-4.04876	-4.3307	-3.81381
2020-05-26	-0.416667	-3.04927	-3.45567	-2.48539	-3.21183	-1.67513	-4.08051	-3.83921	-1.78943	-2.20853	-0.89535	-2.88036	-2.83845	-7.45871	-5.41147	-2.03073	-4.04876	-4.3307	-4.02717
2020-05-26 00:15:00	-0.40625	-2.83591	-3.36423	-2.57683	-3.08991	-1.67513	-3.95859	-3.62585	-1.66751	-2.20853	-1.01727	-2.91084	-2.44221	-7.33679	-5.19811	-1.81737	-3.8354	-4.11734	-3.93573
2020-05-26 00:30:00	-0.395833	-3.04927	-3.36423	-2.57683	-3.21183	-1.67513	-4.08051	-3.71729	-1.75895	-2.11709	-0.80391	-2.8194	-2.53365	-7.33679	-5.38099	-1.87833	-3.95732	-4.3307	-3.99669
2020-05-26 00:45:00	-0.385417	-2.71399	-3.39471	-2.48539	-3.21183	-1.67513	-3.83667	-3.59537	-1.66751	-2.20853	-0.92583	-2.91084	-2.19837	-7.21487	-5.04571	-1.63449	-3.8354	-4.20878	-3.99669
2020-05-26 01:00:00	-0.375	-3.01879	-3.39471	-2.48539	-3.27279	-1.76657	-3.92811	-3.71729	-1.75895	-2.23901	-0.83439	-3.00228	-2.50317	-7.42823	-5.13715	-1.72593	-4.07924	-4.30022	-3.96621
2020-05-26 01:15:00	-0.364583	-3.11023	-3.48615	-2.63779	-3.27279	-1.67513	-4.05003	-3.71729	-1.78943	-2.23901	-1.01727	-2.91084	-2.41173	-7.58063	-5.13715	-1.72593	-3.9878	-4.30022	-4.14909
2020-05-26 01:30:00	-0.354167	-2.80543	-3.63855	-2.42443	-3.18135	-1.61417	-3.86715	-3.71729	-1.78943	-2.45237	-1.01727	-2.91084	-2.56413	-7.36727	-5.35051	-1.72593	-4.01828	-4.08686	-4.24053
2020-05-26 01:45:00	-0.34375	-2.89687	-3.57759	-2.63779	-3.39471	-1.61417	-4.08051	-3.71729	-1.85039	-2.45237	-1.10871	-3.03276	-2.56413	-7.48919	-5.35051	-1.72593	-4.01828	-4.42214	-4.45389
2020-05-26 02:00:00	-0.333333	-3.01879	-3.60807	-2.60731	-3.24231	-1.30937	-3.98907	-3.71729	-1.94183	-2.33045	-1.16967	-2.8194	-2.65557	-7.55015	-5.35051	-1.84785	-4.04876	-4.30022	-4.42341
2020-05-26 02:15:00	-0.322917	-3.01879	-3.60807	-2.48539	-3.27279	-1.30937	-3.89763	-3.71729	-1.69799	-2.14757	-1.04775	-3.06324	-2.62509	-7.64159	-5.13715	-1.75641	-4.10972	-4.30022	-4.33197
2020-05-26 02:30:00	-0.3125	-2.92735	-3.66903	-2.54635	-3.15087	-1.27889	-4.14147	-3.71729	-1.81991	-2.48285	-1.04775	-3.06324	-2.74701	-7.73303	-5.25907	-1.78689	-4.23164	-4.39166	-4.39293
2020-05-26 02:45:00	-0.302083	-2.92735	-3.60807	-2.63779	-3.27279	-1.15697	-3.92811	-3.71729	-1.66751	-2.39141	-0.86487	-3.1242	-2.56413	-7.64159	-5.13715	-1.69545	-4.17068	-4.1783	-4.36245
2020-05-26 03:00:00	-0.291667	-3.01879	-3.63855	-2.57683	-3.18135	-1.09601	-3.92811	-3.59537	-1.88087	-2.39141	-1.04775	-3.1242	-2.68605	-7.73303	-5.13715	-1.69545	-4.20116	-4.30022	-4.36245
2020-05-26 03:15:00	-0.28125	-3.17119	-3.76047	-2.75971	-3.15087	-1.03505	-4.01955	-3.59537	-1.69799	-2.29997	-0.80391	-3.03276	-2.71653	-7.67207	-5.13715	-1.66497	-4.17068	-4.30022	-4.42341
2020-05-26 03:30:00	-0.270833	-3.04927	-3.82143	-3.00355	-3.39471	-0.82169	-3.95859	-3.83921	-1.97231	-2.42189	-1.01727	-3.06324	-2.77749	-7.61111	-5.13715	-1.66497	-4.2926	-4.57454	-4.63677
2020-05-26 03:45:00	-0.260417	-3.04927	-3.85191	-2.88163	-3.39471	-1.06553	-4.17195	-3.83921	-1.78943	-2.54381	-1.01727	-3.06324	-2.77749	-7.85495	-5.19811	-1.81737	-4.32308	-4.4831	-4.72821
2020-05-26 04:00:00	-0.25	-3.17119	-3.76047	-2.72923	-3.27279	-0.97409	-4.08051	-3.74777	-1.91135	-2.45237	-1.01727	-3.00228	-2.80797	-7.64159	-5.19811	-1.81737	-4.445	-4.4831	-4.69773
2020-05-26 04:15:00	-0.239583	-3.04927	-3.76047	-2.91211	-3.21183	-0.76073	-4.01955	-3.74777	-1.72847	-2.48285	-0.95631	-2.91084	-2.71653	-7.61111	-5.19811	-1.84785	-4.35356	-4.26974	-4.60629
2020-05-26 04:30:00	-0.229167	-3.14071	-4.00431	-2.91211	-3.30327	-1.00457	-4.32435	-3.83921	-1.81991	-2.57429	-0.98679	-3.03276	-2.83845	-7.73303	-5.28955	-1.69545	-4.2926	-4.51358	-4.69773
2020-05-26 04:45:00	-0.21875	-3.07975	-3.91287	-2.91211	-3.51663	-0.91313	-4.29387	-3.93065	-1.91135	-2.57429	-0.98679	-3.03276	-2.80797	-7.85495	-5.38099	-1.78689	-4.38404	-4.6355	-4.78917
2020-05-26 05:00:00	-0.208333	-3.07975	-3.85191	-2.97307	-3.30327	-0.79121	-4.23291	-3.83921	-1.94183	-2.51333	-1.16967	-3.1242	-2.92989	-7.82447	-5.16763	-1.69545	-4.32308	-4.42214	-4.78917
2020-05-26 05:15:00	-0.197917	-3.17119	-3.94335	-2.85115	-3.27279	-0.69977	-4.11099	-3.74777	-1.91135	-2.51333	-0.92583	-3.06324	-2.65557	-7.76351	-5.10667	-1.69545	-4.23164	-4.36118	-4.66725
2020-05-26 05:30:00	-0.1875	-3.17119	-3.85191	-2.97307	-3.15087	-0.79121	-4.11099	-3.86969	-2.06375	-2.54381	-1.13919	-3.06324	-2.74701	-7.94639	-5.32003	-1.90881	-4.41452	-4.57454	-4.63677
2020-05-26 05:45:00	-0.177083	-3.07975	-3.76047	-2.91211	-3.15087	-0.79121	-4.32435	-3.77825	-1.97231	-2.63525	-1.04775	-2.94132	-2.62509	-7.79399	-5.32003	-1.90881	-4.20116	-4.45262	-4.88061
2020-05-26 06:00:00	-0.166667	-3.20167	-3.88239	-3.03403	-3.24231	-0.85217	-4.23291	-3.99161	-2.18567	-2.84861	-1.29159	-3.18516	-2.86893	-7.79399	-5.50291	-2.00025	-4.445	-4.72694	-4.97205
2020-05-26 06:15:00	-0.15625	-3.07975	-3.76047	-2.82067	-3.12039	-0.85217	-4.23291	-3.90017	-2.06375	-2.57429	-1.20015	-2.9718	-2.65557	-7.79399	-5.25907	-1.69545	-4.26212	-4.39166	-4.72821
2020-05-26 06:30:00	-0.145833	-3.20167	-3.76047	-2.60731	-3.15087	-0.94361	-4.14147	-3.59537	-1.97231	-2.57429	-1.10871	-3.09372	-2.62509	-7.85495	-5.44195	-1.69545	-4.26212	-4.51358	-4.60629
2020-05-26 06:45:00	-0.135417	-3.20167	-3.82143	-2.88163	-3.24231	-1.03505	-4.11099	-3.93065	-2.06375	-2.57429	-1.20015	-2.9718	-2.77749	-7.82447	-5.22859	-1.75641	-4.35356	-4.54406	-4.81965
2020-05-26 07:00:00	-0.125	-3.38455	-4.00431	-2.97307	-3.45567	-1.15697	-4.23291	-3.93065	-2.15519	-2.81813	-1.56591	-3.21564	-2.99085	-7.94639	-5.53339	-1.96977	-4.445	-4.6355	-5.03301
2020-05-26 07:15:00	-0.114583	-3.17119	-4.00431	-3.18643	-3.45567	-1.15697	-4.47675	-4.02209	-2.06375	-2.60477	-1.35255	-3.39852	-2.65557	-7.94639	-5.59435	-2.12217	-4.35356	-4.6355	-5.03301
2020-05-26 07:30:00	-0.104167	-3.07975	-4.00431	-2.97307	-3.12039	-1.18745	-4.23291	-4.23545	-2.15519	-2.81813	-1.26111	-3.30708	-2.86893	-8.03783	-5.68579	-2.00025	-4.35356	-4.75742	-4.81965
2020-05-26 07:45:00	-0.09375	-3.17119	-3.82143	-2.97307	-3.24231	-1.09601	-4.23291	-3.93065	-2.06375	-2.90957	-1.35255	-3.21564	-3.02133	-8.03783	-5.59435	-1.87833	-4.445	-4.72694	-4.81965
2020-05-26 08:00:00	-0.0833333	-2.95783	-3.88239	-2.97307	-3.33375	-1.18745	-4.38531	-3.96113	-2.15519	-2.60477	-1.41351	-3.09372	-2.77749	-7.85495	-5.59435	-2.00025	-4.41452	-4.60502	-4.91109
2020-05-26 08:15:00	-0.0729167	-3.20167	-4.06527	-2.91211	-3.02895	-1.40081	-4.38531	-4.05257	-2.21615	-2.72669	-1.50495	-3.39852	-2.89941	-7.97687	-5.62483	-2.03073	-4.41452	-4.72694	-4.85013
2020-05-26 08:30:00	-0.0625	-3.20167	-3.88239	-2.82067	-3.21183	-1.27889	-4.17195	-3.86969	-2.21615	-2.81813	-1.41351	-3.21564	-2.77749	-8.00735	-5.53339	-1.90881	-4.38404	-4.90982	-5.06349
2020-05-26 08:45:00	-0.0520833	-3.11023	-3.76047	-2.69875	-3.12039	-1.40081	-4.35483	-3.77825	-2.21615	-2.51333	-1.32207	-3.00228	-2.71653	-7.70255	-5.41147	-1.90881	-4.38404	-4.66598	-4.63677
2020-05-26 09:00:00	-0.0416667	-3.41503	-4.06527	-3.12547	-3.54711	-1.79705	-4.69011	-3.99161	-2.52095	-2.81813	-1.59639	-3.39852	-3.02133	-8.19023	-5.92963	-2.18313	-4.68884	-4.97078	-5.03301
2020-05-26 09:15:00	-0.03125	-3.29311	-4.18719	-3.00355	-3.42519	-1.70561	-4.78155	-3.86969	-2.55143	-2.81813	-1.53543	-3.30708	-2.80797	-8.09879	-5.71627	-2.24409	-4.56692	-4.97078	-4.94157
2020-05-26 09:30:00	-0.0208333	-3.07975	-4.06527	-3.18643	-3.45567	-1.49225	-4.62915	-4.11353	-2.64287	-2.84861	-1.47447	-2.9718	-2.74701	-7.73303	-5.65531	-1.90881	-4.1402	-4.75742	-4.81965
2020-05-26 09:45:00	-0.0104167	-3.23215	-4.06527	-2.97307	-3.33375	-1.40081	-4.72059	-3.80873	-2.36855	-2.60477	-1.38303	-3.09372	-2.56413	-7.67207	-5.41147	-1.78689	-3.89636	-4.7879	-4.81965
2020-05-26 10:00:00	0	-3.23215	-4.06527	-3.06451	-3.21183	-1.49225	-4.59867	-4.02209	-2.58191	-2.72669	-1.53543	-3.09372	-2.80797	-7.85495	-5.50291	-3.00609	-3.9878	-4.87934	-4.94157
2020-05-26 10:15:00	0.0104167	-3.32359	-4.06527	-3.06451	-3.24231	-1.58369	-4.72059	-3.90017	-2.52095	-2.72669	-1.44399	-3.09372	-2.62509	-7.91591	-5.56387	-3.00609	-4.04876	-4.81838	-4.81965
2020-05-26 10:30:00	0.0208333	-3.32359	-4.06527	-3.18643	-3.36423	-1.70561	-4.59867	-4.02209	-2.52095	-2.72669	-1.68783	-3.30708	-2.86893	-7.91591	-5.77723	-3.03657	-4.20116	-4.9403	-5.03301
2020-05-26 10:45:00	0.03125	-3.41503	-4.06527	-3.27787	-3.36423	-1.58369	-4.84251	-4.11353	-2.61239	-2.81813	-1.50495	-3.09372	-2.74701	-7.91591	-5.65531	-3.00609	-4.20116	-4.9403	-4.94157
2020-05-26 11:00:00	0.0416667	-3.41503	-4.18719	-3.18643	-3.36423	-1.79705	-4.72059	-4.14401	-2.73431	-2.97053	-1.59639	-3.39852	-2.74701	-8.12927	-5.89915	-3.06705	-4.35356	-5.00126	-5.03301
2020-05-26 11:15:00	0.0520833	-3.32359	-4.27863	-3.49123	-3.36423	-1.61417	-4.72059	-4.05257	-2.52095	-2.84861	-1.59639	-3.52044	-2.83845	-8.12927	-5.89915	-3.15849	-4.445	-5.12318	-5.03301
2020-05-26 11:30:00	0.0625	-3.41503	-4.27863	-3.36931	-3.36423	-1.73609	-4.84251	-4.23545	-2.73431	-2.97053	-1.68783	-3.52044	-2.89941	-8.19023	-5.89915	-3.28041	-4.53644	-5.00126	-5.03301
2020-05-26 11:45:00	0.0729167	-3.41503	-4.18719	-3.43027	-3.45567	-1.91897	-4.72059	-4.32689	-2.94767	-2.97053	-1.80975	-3.64236	-3.02133	-8.09879	-4.00939	-1.78689	-4.7498	-4.11734	-4.14909
2020-05-26 12:00:00	0.0833333	-3.44551	-4.06527	-3.21691	-3.36423	-1.61417	-4.62915	-4.14401	-2.82575	-2.94005	-1.74879	-3.64236	-2.92989	-7.82447	-4.13131	-1.69545	-4.53644	-4.0259	-4.17957
2020-05-26 12:15:00	0.09375	-3.65887	-4.24815	-3.52171	-3.69951	-1.61417	-4.84251	-4.44881	-2.82575	-3.15341	-1.93167	-3.61188	-2.92989	-7.94639	-4.13131	-1.81737	-4.53644	-4.23926	-4.39293
2020-05-26 12:30:00	0.104167	-3.53695	-4.12623	-3.52171	-3.60807	-1.61417	-4.62915	-4.32689	-2.73431	-3.15341	-2.02311	-3.7338	-2.83845	-7.94639	-4.00939	-1.96977	-4.53644	-4.0259	-4.08813
2020-05-26 12:45:00	0.114583	-3.65887	-4.24815	-3.58267	-3.76047	-1.58369	-4.87299	-4.41833	-3.03911	-3.15341	-2.02311	-3.7338	-3.05181	-8.15975	-4.13131	-2.06121	-4.7498	-4.36118	-4.42341
2020-05-26 13:00:00	0.125	-3.65887	-4.30911	-3.46075	-3.88239	-1.37033	-4.87299	-4.32689	-2.94767	-3.27533	-1.99263	-3.82524	-3.02133	-8.19023	-4.03987	-1.87833	-4.53644	-4.26974	-4.33197
2020-05-26 13:15:00	0.135417	-3.56743	-4.40055	-3.52171	-3.66903	-1.37033	-4.87299	-4.41833	-2.94767	-3.06197	-1.90119	-3.94716	-2.80797	-8.00735	-4.13131	-2.00025	-4.7498	-4.1783	-4.24053
2020-05-26 13:30:00	0.145833	-3.65887	-4.15671	-3.30835	-3.69951	-1.27889	-4.78155	-4.32689	-3.06959	-2.94005	-1.74879	-3.79476	-2.83845	-8.12927	-4.13131	-1.78689	-4.7498	-4.1783	-4.14909
2020-05-26 13:45:00	0.15625	-3.65887	-4.43103	-3.55219	-3.82143	-1.49225	-4.84251	-4.50977	-2.97815	-3.27533	-2.02311	-3.91668	-3.17373	-8.34263	-4.25323	-1.90881	-4.81076	-4.23926	-4.36245
2020-05-26 14:00:00	0.166667	-3.65887	-4.33959	-3.49123	-3.82143	-1.24841	-4.84251	-4.41833	-2.91719	-3.21437	-1.84023	-3.91668	-3.02133	-8.28167	-4.34467	-1.66497	-4.93268	-4.3307	-4.39293
2020-05-26 14:15:00	0.177083	-3.56743	-4.09575	-3.39979	-3.51663	-0.85217	-4.65963	-4.20497	-2.82575	-3.00101	-1.84023	-3.5814	-2.80797	-8.09879	-4.16179	-1.78689	-4.56692	-4.23926	-4.11861
2020-05-26 14:30:00	0.1875	-3.84175	-4.37007	-3.43027	-3.72999	-1.00457	-4.72059	-4.41833	-2.82575	-3.12293	-1.93167	-3.76428	-2.86893	-8.12927	-4.37515	-2.03073	-4.99364	-4.30022	-4.33197
2020-05-26 14:45:00	0.197917	-3.65887	-4.43103	-3.58267	-3.91287	-1.00457	-4.72059	-4.60121	-2.88671	-3.27533	-1.77927	-3.94716	-3.11277	-8.19023	-4.52755	-1.87833	-5.0546	-4.1783	-4.57581
2020-05-26 15:00:00	0.208333	-3.87223	-4.27863	-3.52171	-3.69951	-0.88265	-4.47675	-4.66217	-3.00863	-3.09245	-1.96215	-3.76428	-2.96037	-8.31215	-4.43611	-2.12217	-5.0546	-4.20878	-4.27101
2020-05-26 15:15:00	0.21875	-3.87223	-4.33959	-3.55219	-3.82143	-0.97409	-4.69011	-4.75361	-3.06959	-3.45821	-2.05359	-4.0386	-3.08229	-8.25119	-4.43611	-2.15265	-5.02412	-4.36118	-4.30149
2020-05-26 15:30:00	0.229167	-3.84175	-4.18719	-3.39979	-3.85191	-0.51689	-4.56819	-4.66217	-3.06959	-3.33629	-1.80975	-3.70332	-3.05181	-8.09879	-4.34467	-2.03073	-4.99364	-4.26974	-4.33197
2020-05-26 15:45:00	0.239583	-3.75031	-4.24815	-3.43027	-3.85191	-0.82169	-4.75107	-4.57073	-3.16103	-3.42773	-1.90119	-3.97764	-3.02133	-8.25119	-4.49707	-2.15265	-4.96316	-4.39166	-4.36245
2020-05-26 16:00:00	0.25	-3.84175	-4.18719	-3.52171	-4.09575	-0.79121	-4.65963	-4.63169	-3.16103	-3.51917	-1.93167	-4.06908	-3.11277	-8.40359	-4.74091	-2.12217	-5.14604	-4.57454	-4.57581
2020-05-26 16:15:00	0.260417	-3.62839	-4.15671	-3.15595	-3.88239	-0.45593	-4.41579	-4.60121	-3.00863	-3.39725	-1.71831	-3.85572	-3.02133	-8.03783	-4.58851	-2.06121	-4.9022	-4.39166	-4.42341
2020-05-26 16:30:00	0.270833	-3.93319	-4.09575	-3.39979	-3.97383	-0.60833	-4.50723	-4.69265	-3.06959	-3.33629	-1.87071	-3.82524	-2.99085	-8.09879	-4.58851	-2.15265	-4.99364	-4.42214	-4.33197
2020-05-26 16:45:00	0.28125	-3.90271	-4.06527	-3.33883	-3.97383	-0.69977	-4.72059	-4.78409	-2.97815	-3.54965	-1.87071	-3.79476	-3.05181	-8.12927	-4.64947	-2.03073	-5.0546	-4.36118	-4.36245
2020-05-26 17:00:00	0.291667	-3.81127	-4.00431	-3.27787	-3.88239	-0.88265	-4.69011	-4.75361	-2.91719	-3.42773	-1.80975	-3.76428	-3.02133	-8.19023	-4.64947	-2.12217	-5.11556	-4.39166	-4.39293
2020-05-26 17:15:00	0.302083	-3.65887	-3.94335	-3.30835	-4.00431	-0.42545	-4.44627	-4.54025	-2.79527	-3.27533	-1.71831	-3.7338	-2.86893	-8.12927	-4.61899	-2.12217	-4.87172	-4.45262	-4.08813
2020-05-26 17:30:00	0.3125	-3.65887	-4.03479	-3.39979	-4.06527	-0.69977	-4.38531	-4.50977	-3.00863	-3.45821	-1.56591	-3.79476	-3.05181	-8.28167	-4.61899	-1.96977	-4.7498	-4.3307	-4.24053
2020-05-26 17:45:00	0.322917	-3.75031	-3.97383	-3.24739	-3.94335	-0.69977	-4.35483	-4.60121	-2.73431	-3.36677	-1.50495	-3.67284	-2.89941	-8.22071	-4.67995	-1.93929	-4.81076	-4.39166	-4.02717
2020-05-26 18:00:00	0.333333	-3.62839	-3.94335	-3.27787	-3.91287	-0.88265	-4.47675	-4.60121	-2.79527	-3.51917	-1.62687	-3.76428	-2.96037	-8.28167	-4.77139	-2.24409	-4.87172	-4.51358	-4.14909
2020-05-26 18:15:00	0.34375	-3.59791	-3.79095	-3.21691	-3.91287	-1.03505	-4.32435	-4.38785	-2.76479	-3.27533	-1.47447	-3.7338	-2.80797	-7.97687	-4.74091	-1.90881	-4.84124	-4.3307	-4.17957
2020-05-26 18:30:00	0.354167	-3.71983	-3.97383	-3.36931	-4.03479	-1.09601	-4.38531	-4.54025	-3.06959	-3.36677	-1.50495	-3.79476	-2.86893	-8.25119	-4.80187	-2.21361	-4.9022	-4.4831	-4.21005
2020-05-26 18:45:00	0.364583	-3.68935	-3.91287	-3.30835	-4.21767	-1.00457	-4.35483	-4.75361	-2.94767	-3.33629	-1.59639	-3.97764	-3.05181	-8.31215	-4.71043	-2.30505	-4.99364	-4.54406	-4.21005
2020-05-26 19:00:00	0.375	-3.68935	-3.79095	-3.12547	-3.88239	-0.76073	-4.35483	-4.41833	-2.58191	-3.33629	-1.26111	-3.52044	-2.96037	-8.12927	-4.55803	-1.96977	-4.56692	-4.42214	-3.90525
2020-05-26 19:15:00	0.385417	-3.53695	-3.85191	-2.97307	-3.72999	-0.94361	-4.08051	-4.38785	-2.67335	-3.30581	-1.32207	-3.39852	-2.65557	-7.94639	-4.49707	-1.90881	-4.71932	-4.23926	-4.02717
2020-05-26 19:30:00	0.395833	-3.65887	-3.91287	-3.21691	-3.79095	-1.52273	-4.23291	-4.50977	-2.73431	-3.36677	-1.35255	-3.70332	-2.92989	-8.25119	-4.58851	-2.30505	-4.78028	-4.60502	-4.14909
2020-05-26 19:45:00	0.40625	-3.62839	-3.97383	-3.30835	-4.03479	-1.40081	-4.23291	-4.47929	-2.70383	-3.27533	-1.29159	-3.76428	-2.99085	-8.09879	-4.64947	-2.09169	-4.96316	-4.42214	-4.14909
2020-05-26 20:00:00	0.416667	-3.50647	-3.76047	-3.24739	-4.00431	-1.49225	-3.98907	-4.57073	-2.79527	-3.24485	-1.44399	-3.64236	-2.74701	-7.91591	-4.61899	-1.93929	-4.84124	-4.3307	-4.14909
2020-05-26 20:15:00	0.427083	-3.59791	-3.72999	-3.09499	-3.79095	-1.49225	-4.08051	-4.32689	-2.76479	-3.18389	-1.32207	-3.64236	-2.83845	-8.09879	-4.40563	-2.15265	-4.81076	-4.23926	-4.08813
2020-05-26 20:30:00	0.4375	-3.68935	-3.72999	-3.09499	-3.76047	-1.33985	-4.08051	-4.32689	-2.73431	-3.30581	-1.16967	-3.61188	-2.80797	-8.19023	-4.46659	-1.90881	-4.81076	-4.26974	-4.11861
2020-05-26 20:45:00	0.447917	-3.56743	-3.69951	-3.03403	-3.76047	-1.24841	-4.05003	-4.38785	-2.73431	-3.24485	-1.16967	-3.61188	-2.80797	-8.03783	-4.31419	-2.00025	-4.68884	-4.30022	-3.99669
2020-05-26 21:00:00	0.458333	-3.47599	-3.79095	-3.03403	-3.94335	-1.30937	-4.14147	-4.29641	-2.61239	-3.24485	-1.32207	-3.67284	-2.80797	-8.03783	-4.31419	-2.12217	-4.5974	-4.20878	-4.11861
2020-05-26 21:15:00	0.46875	-3.35407	-3.69951	-2.97307	-3.69951	-1.21793	-4.05003	-4.47929	-2.33807	-3.21437	-1.04775	-3.5814	-2.74701	-7.97687	-4.37515	-1.84785	-4.65836	-4.14782	-4.02717
2020-05-26 21:30:00	0.479167	-3.53695	-3.76047	-3.06451	-3.91287	-1.40081	-3.98907	-4.47929	-2.55143	-3.33629	-1.20015	-3.79476	-2.62509	-8.06831	-4.37515	-2.18313	-4.7498	-4.45262	-4.11861
2020-05-26 21:45:00	0.489583	-3.53695	-3.85191	-3.06451	-3.88239	-1.49225	-4.08051	-4.32689	-2.64287	-3.30581	-1.29159	-3.79476	-2.96037	-8.06831	-4.43611	-2.15265	-4.81076	-4.23926	-4.11861
2020-05-26 22:00:00	0.5	-3.32359	-3.63855	-3.06451	-3.88239	-1.27889	-4.08051	-4.23545	-2.52095	-3.18389	-1.20015	-3.429	-2.68605	-7.88543	-4.34467	-1.90881	-4.71932	-4.1783	-4.11861
2020-05-26 22:15:00	0.510417	-3.50647	-3.97383	-3.12547	-3.97383	-1.49225	-4.05003	-4.32689	-2.64287	-3.09245	-1.13919	-3.64236	-2.80797	-8.00735	-4.40563	-2.00025	-4.81076	-4.1783	-4.02717
2020-05-26 22:30:00	0.520833	-3.50647	-3.76047	-2.91211	-3.85191	-1.49225	-4.05003	-4.41833	-2.73431	-3.39725	-1.26111	-3.55092	-2.89941	-8.00735	-4.49707	-2.09169	-4.81076	-4.1783	-4.02717
2020-05-26 22:45:00	0.53125	-3.50647	-3.63855	-3.09499	-3.82143	-1.64465	-4.05003	-4.20497	-2.58191	-3.36677	-1.16967	-3.64236	-2.68605	-8.19023	-4.61899	-1.96977	-4.71932	-4.20878	-4.11861
2020-05-26 23:00:00	0.541667	-3.47599	-3.76047	-3.00355	-3.82143	-1.73609	-4.05003	-4.38785	-2.58191	-3.27533	-1.35255	-3.64236	-2.89941	-8.09879	-4.55803	-1.96977	-4.81076	-4.30022	-3.99669
2020-05-26 23:15:00	0.552083	-3.56743	-3.76047	-3.06451	-3.66903	-1.64465	-4.14147	-4.38785	-2.58191	-3.36677	-1.10871	-3.64236	-2.77749	-7.97687	-4.46659	-1.81737	-4.93268	-4.30022	-4.33197
2020-05-26 23:30:00	0.5625	-3.47599	-3.63855	-3.15595	-3.66903	-1.64465	-4.14147	-4.29641	-2.58191	-3.27533	-1.10871	-3.64236	-2.77749	-8.09879	-4.34467	-1.90881	-4.5974	-4.20878	-4.21005
2020-05-26 23:45:00	0.572917	-3.47599	-3.57759	-2.97307	-3.66903	-1.33985	-3.92811	-4.29641	-2.45999	-3.27533	-1.10871	-3.21564	-2.68605	-7.94639	-4.52755	-1.81737	-4.62788	-4.20878	-4.21005
2020-05-27	0.583333	-3.26263	-3.57759	-2.97307	-3.45567	-1.55321	-3.83667	-4.29641	-2.67335	-2.97053	-1.01727	-3.429	-2.65557	-7.94639	-4.31419	-1.90881	-4.71932	-4.30022	-4.08813
2020-05-27 00:15:00	0.59375	-3.35407	-3.79095	-2.85115	-3.51663	-1.73609	-3.92811	-4.08305	-2.45999	-3.27533	-1.01727	-3.33756	-2.71653	-7.94639	-4.40563	-2.06121	-4.5974	-4.20878	-4.08813
2020-05-27 00:30:00	0.604167	-3.41503	-3.94335	-3.21691	-3.82143	-2.04089	-4.01955	-4.26593	-2.79527	-3.27533	-1.01727	-3.64236	-2.80797	-8.25119	-4.52755	-2.03073	-4.7498	-4.1783	-4.39293
2020-05-27 00:45:00	0.614583	-3.44551	-3.72999	-3.03403	-3.63855	-1.85801	-4.05003	-4.14401	-2.79527	-3.15341	-1.01727	-3.45948	-2.71653	-7.97687	-4.31419	-1.90881	-4.7498	-4.20878	-4.30149
2020-05-27 01:00:00	0.625	-3.32359	-3.76047	-3.03403	-3.72999	-1.73609	-3.92811	-4.14401	-2.61239	-3.15341	-1.01727	-3.45948	-2.80797	-8.03783	-4.31419	-1.90881	-4.7498	-4.08686	-4.27101
2020-05-27 01:15:00	0.635417	-3.32359	-3.76047	-3.09499	-3.51663	-1.85801	-3.95859	-4.05257	-2.61239	-3.30581	-1.10871	-3.36804	-2.74701	-8.03783	-4.40563	-2.06121	-4.78028	-4.30022	-4.45389
2020-05-27 01:30:00	0.645833	-3.32359	-3.79095	-2.97307	-3.57759	-1.79705	-3.83667	-4.05257	-2.49047	-3.21437	-1.01727	-3.36804	-2.62509	-8.22071	-4.31419	-2.03073	-4.68884	-4.30022	-4.33197
2020-05-27 01:45:00	0.65625	-3.41503	-3.91287	-3.06451	-3.57759	-1.79705	-3.95859	-4.26593	-2.70383	-3.48869	-0.92583	-3.48996	-2.99085	-8.28167	-4.40563	-2.24409	-4.93268	-4.45262	-4.63677
2020-05-27 02:00:00	0.666667	-3.41503	-3.82143	-3.24739	-3.79095	-1.88849	-4.05003	-4.17449	-2.76479	-3.30581	-0.92583	-3.39852	-2.86893	-8.34263	-4.40563	-2.24409	-4.81076	-4.36118	-4.51485
2020-05-27 02:15:00	0.677083	-3.32359	-3.76047	-3.12547	-3.69951	-1.88849	-3.86715	-4.05257	-2.55143	-3.21437	-0.77343	-3.18516	-2.71653	-8.22071	-4.31419	-1.78689	-4.65836	-4.14782	-4.48437
2020-05-27 02:30:00	0.6875	-3.53695	-4.18719	-3.30835	-3.76047	-2.01041	-4.08051	-4.26593	-2.85623	-3.42773	-0.98679	-3.52044	-3.02133	-8.46455	-4.49707	-2.09169	-4.96316	-4.54406	-4.78917
2020-05-27 02:45:00	0.697917	-3.41503	-4.00431	-3.30835	-3.66903	-2.01041	-4.08051	-4.35737	-2.79527	-3.42773	-0.80391	-3.52044	-2.83845	-8.37311	-4.40563	-2.15265	-4.87172	-4.54406	-4.75869
2020-05-27 03:00:00	0.708333	-3.32359	-4.03479	-3.24739	-3.76047	-2.01041	-4.17195	-4.17449	-2.67335	-3.54965	-0.80391	-3.39852	-2.92989	-8.52551	-4.61899	-2.00025	-4.99364	-4.51358	-4.75869
2020-05-27 03:15:00	0.71875	-3.53695	-4.03479	-3.24739	-3.66903	-2.16281	-4.11099	-4.26593	-2.88671	-3.48869	-0.98679	-3.429	-2.83845	-8.49503	-4.49707	-2.12217	-5.11556	-4.39166	-4.85013
2020-05-27 03:30:00	0.729167	-3.44551	-4.09575	-3.30835	-3.63855	-2.07137	-3.98907	-4.38785	-2.58191	-3.36677	-0.77343	-3.64236	-2.74701	-8.37311	-4.49707	-2.00025	-5.02412	-4.39166	-4.72821
2020-05-27 03:45:00	0.739583	-3.53695	-4.03479	-3.21691	-3.88239	-2.25425	-4.11099	-4.20497	-2.82575	-3.48869	-0.46863	-3.429	-2.86893	-8.43407	-4.49707	-2.00025	-4.84124	-4.4831	-4.81965
2020-05-27 04:00:00	0.75	-3.44551	-4.03479	-3.36931	-3.66903	-2.16281	-4.26339	-4.20497	-2.82575	-3.61061	-0.46863	-3.36804	-3.14325	-8.52551	-4.55803	-2.03073	-5.11556	-4.36118	-4.72821
2020-05-27 04:15:00	0.760417	-3.44551	-3.97383	-3.27787	-3.76047	-2.28473	-4.26339	-4.20497	-2.61239	-3.51917	-0.86487	-3.45948	-3.02133	-8.40359	-4.43611	-2.15265	-4.99364	-4.45262	-4.78917
2020-05-27 04:30:00	0.770833	-3.44551	-4.09575	-3.43027	-3.76047	-2.19329	-4.26339	-4.20497	-2.76479	-3.51917	-0.89535	-3.45948	-2.92989	-8.58647	-4.55803	-2.15265	-4.93268	-4.51358	-4.91109
2020-05-27 04:45:00	0.78125	-3.35407	-4.15671	-3.24739	-3.54711	-2.40665	-4.14147	-4.11353	-2.85623	-3.42773	-0.89535	-3.39852	-2.83845	-8.64743	-4.43611	-2.03073	-5.02412	-4.42214	-4.91109
2020-05-27 05:00:00	0.791667	-3.35407	-4.15671	-3.39979	-3.66903	-2.31521	-4.08051	-4.20497	-2.70383	-3.42773	-0.89535	-3.39852	-2.96037	-8.58647	-4.67995	-2.18313	-5.08508	-4.42214	-4.97205
2020-05-27 05:15:00	0.802083	-3.32359	-4.09575	-3.30835	-3.63855	-2.31521	-4.08051	-4.23545	-2.91719	-3.42773	-1.10871	-3.39852	-2.89941	-8.46455	-4.58851	-2.06121	-5.0546	-4.30022	-4.88061
2020-05-27 05:30:00	0.8125	-3.56743	-4.40055	-3.46075	-3.76047	-2.52857	-4.26339	-4.44881	-2.88671	-3.58013	-1.23063	-3.52044	-3.11277	-8.73887	-4.67995	-2.27457	-5.29844	-4.69646	-5.27685
2020-05-27 05:45:00	0.822917	-3.35407	-4.00431	-3.33883	-3.66903	-2.46761	-4.17195	-4.23545	-2.82575	-3.88493	-1.23063	-3.429	-2.86893	-8.52551	-4.58851	-1.93929	-4.99364	-4.69646	-5.06349
2020-05-27 06:00:00	0.833333	-3.44551	-4.30911	-3.33883	-3.76047	-2.46761	-4.17195	-4.35737	-2.91719	-3.88493	-1.26111	-3.52044	-3.11277	-8.55599	-4.67995	-2.27457	-5.14604	-4.66598	-5.12445
2020-05-27 06:15:00	0.84375	-3.44551	-4.15671	-3.39979	-3.76047	-2.37617	-4.41579	-4.35737	-2.82575	-3.70205	-1.32207	-3.45948	-2.89941	-8.46455	-4.71043	-2.15265	-5.14604	-4.6355	-5.12445
2020-05-27 06:30:00	0.854167	-3.23215	-4.15671	-3.30835	-3.63855	-2.31521	-4.29387	-4.14401	-2.85623	-3.70205	-1.23063	-3.45948	-3.02133	-8.73887	-4.61899	-2.15265	-5.23748	-4.72694	-5.18541
2020-05-27 06:45:00	0.864583	-3.47599	-4.18719	-3.58267	-3.97383	-2.31521	-4.53771	-4.38785	-2.97815	-3.91541	-1.50495	-3.45948	-3.14325	-8.83031	-4.61899	-2.39649	-5.17652	-4.7879	-5.30733
2020-05-27 07:00:00	0.875	-3.47599	-4.30911	-3.36931	-3.76047	-2.49809	-4.44627	-4.26593	-2.97815	-3.85445	-1.38303	-3.48996	-3.14325	-8.73887	-4.71043	-2.27457	-5.26796	-4.69646	-5.30733
2020-05-27 07:15:00	0.885417	-3.47599	-4.30911	-3.64363	-3.72999	-2.62001	-4.44627	-4.47929	-2.97815	-3.85445	-1.38303	-3.48996	-3.14325	-8.73887	-4.74091	-2.15265	-5.26796	-4.7879	-5.39877
2020-05-27 07:30:00	0.895833	-3.38455	-4.40055	-3.52171	-3.72999	-2.55905	-4.53771	-4.38785	-3.06959	-3.94589	-1.56591	-3.67284	-3.17373	-8.70839	-4.83235	-2.24409	-5.38988	-4.84886	-5.18541
2020-05-27 07:45:00	0.90625	-3.47599	-4.40055	-3.61315	-3.97383	-2.65049	-4.56819	-4.50977	-2.79527	-3.85445	-1.47447	-3.5814	-3.14325	-8.83031	-4.83235	-2.27457	-5.45084	-4.9403	-5.49021
2020-05-27 08:00:00	0.916667	-3.47599	-4.27863	-3.58267	-3.72999	-2.34569	-4.44627	-4.32689	-2.67335	-3.85445	-1.47447	-3.61188	-2.92989	-8.58647	-4.74091	-2.27457	-5.23748	-4.60502	-5.39877
2020-05-27 08:15:00	0.927083	-3.50647	-4.18719	-3.36931	-3.72999	-2.34569	-4.44627	-4.50977	-2.58191	-3.76301	-1.53543	-3.48996	-3.14325	-8.70839	-4.89331	-2.15265	-5.14604	-4.60502	-5.39877
2020-05-27 08:30:00	0.9375	-3.50647	-4.27863	-3.58267	-3.85191	-2.34569	-4.44627	-4.50977	-2.67335	-3.97637	-1.44399	-3.70332	-3.17373	-8.73887	-4.89331	-2.24409	-5.23748	-4.7879	-5.18541
2020-05-27 08:45:00	0.947917	-3.50647	-4.18719	-3.55219	-3.72999	-2.49809	-4.59867	-4.41833	-2.76479	-3.88493	-1.53543	-3.64236	-3.17373	-8.73887	-4.89331	-2.51841	-5.32892	-4.7879	-5.39877
2020-05-27 09:00:00	0.958333	-3.59791	-4.27863	-3.73507	-3.72999	-2.37617	-4.69011	-4.44881	-2.76479	-3.97637	-1.53543	-3.85572	-3.29565	-8.73887	-4.89331	-2.51841	-5.23748	-4.7879	-5.39877
2020-05-27 09:15:00	0.96875	-3.38455	-4.40055	-3.55219	-3.85191	-2.28473	-4.47675	-4.44881	-2.79527	-3.97637	-1.44399	-3.52044	-2.96037	-8.86079	-4.83235	-2.42697	-5.32892	-4.75742	-5.30733
2020-05-27 09:30:00	0.979167	-3.59791	-4.40055	-3.61315	-3.63855	-2.49809	-4.59867	-4.57073	-2.79527	-4.06781	-1.47447	-3.76428	-3.08229	-8.86079	-5.13715	-2.42697	-5.38988	-5.0927	-5.30733
2020-05-27 09:45:00	0.989583	-3.62839	-4.40055	-3.61315	-3.91287	-2.49809	-4.47675	-4.57073	-2.79527	-4.00685	-1.59639	-3.67284	-3.11277	-8.76935	-5.01523	-2.33553	-5.26796	-5.0927	-5.30733
2020-05-27 10:00:00	1	-3.84175	-4.64439	-4.00939	-4.00431	-2.62001	-4.72059	-4.75361	-3.03911	-4.40309	-1.77927	-3.8862	-3.32613	-8.86079	-5.25907	-2.79273	-5.57276	-5.30606	-5.73405
2020-05-27 10:15:00	1.01042	-3.75031	-4.33959	-3.70459	-3.79095	-2.52857	-4.75107	-4.60121	-3.03911	-4.22021	-1.77927	-3.79476	-3.35661	-8.86079	-5.13715	-2.54889	-5.38988	-5.15366	-5.49021
2020-05-27 10:30:00	1.02083	-3.53695	-4.43103	-3.70459	-4.00431	-2.40665	-4.84251	-4.47929	-2.82575	-4.09829	-1.56591	-3.67284	-3.14325	-8.86079	-5.19811	-2.45745	-5.38988	-5.06222	-5.49021
2020-05-27 10:45:00	1.03125	-3.84175	-4.64439	-3.79603	-4.12623	-2.71145	-4.72059	-4.78409	-3.03911	-4.31165	-1.77927	-3.8862	-3.44805	-9.07415	-5.07619	-2.88417	-5.57276	-5.2451	-5.70357
2020-05-27 11:00:00	1.04167	-3.53695	-4.33959	-3.70459	-3.91287	-2.71145	-4.75107	-4.57073	-2.94767	-4.09829	-1.65735	-3.79476	-3.26517	-8.86079	-5.07619	-2.73177	-5.38988	-5.06222	-5.39877
2020-05-27 11:15:00	1.05208	-3.75031	-4.33959	-3.82651	-4.03479	-2.71145	-4.87299	-4.47929	-2.94767	-4.22021	-1.90119	-3.8862	-3.14325	-8.98271	-5.19811	-2.73177	-5.57276	-4.9403	-5.61213
2020-05-27 11:30:00	1.0625	-3.75031	-4.52247	-3.82651	-4.12623	-2.92481	-4.87299	-4.69265	-2.94767	-4.25069	-1.80975	-3.79476	-3.35661	-9.10463	-5.19811	-2.73177	-5.57276	-5.06222	-5.52069
2020-05-27 11:45:00	1.07292	-3.87223	-4.64439	-3.70459	-4.06527	-3.01625	-4.96443	-4.78409	-3.16103	-4.25069	-1.80975	-3.8862	-3.35661	-9.31799	-5.22859	-2.97561	-5.69468	-5.2451	-5.94741
2020-05-27 12:00:00	1.08333	-3.87223	-4.61391	-3.91795	-4.27863	-3.01625	-4.96443	-4.72313	-3.16103	-4.25069	-1.90119	-4.00812	-3.26517	-9.19607	-5.22859	-2.85369	-5.69468	-5.12318	-5.94741
2020-05-27 12:15:00	1.09375	-3.78079	-4.49199	-3.82651	-4.06527	-3.10769	-4.75107	-4.81457	-3.03911	-4.03733	-1.80975	-3.8862	-3.47853	-9.10463	-5.22859	-2.85369	-5.57276	-5.33654	-5.85597
2020-05-27 12:30:00	1.10417	-3.99415	-4.70535	-3.91795	-4.18719	-3.10769	-4.96443	-4.81457	-3.25247	-4.34213	-1.90119	-4.00812	-3.47853	-9.19607	-5.44195	-2.85369	-5.78612	-5.45846	-5.85597
2020-05-27 12:45:00	1.11458	-4.20751	-4.67487	-4.07035	-4.43103	-3.32105	-5.08635	-4.81457	-3.25247	-4.46405	-1.90119	-4.00812	-3.47853	-9.37895	-5.25907	-2.88417	-5.78612	-5.48894	-6.22173
2020-05-27 13:00:00	1.125	-3.99415	-4.67487	-3.85699	-4.21767	-3.10769	-4.99491	-4.69265	-3.16103	-4.34213	-1.99263	-3.91668	-3.47853	-9.28751	-5.04571	-2.91465	-5.78612	-5.36702	-6.00837
2020-05-27 13:15:00	1.13542	-3.99415	-4.52247	-3.91795	-4.21767	-3.10769	-4.99491	-4.81457	-3.22199	-4.40309	-1.84023	-3.97764	-3.47853	-9.28751	-5.25907	-2.67081	-5.75564	-5.48894	-5.79501
2020-05-27 13:30:00	1.14583	-3.99415	-4.64439	-3.85699	-4.21767	-3.10769	-4.87299	-4.99745	-3.13055	-4.40309	-1.84023	-3.97764	-3.56997	-9.10463	-5.25907	-3.00609	-5.75564	-5.5499	-5.82549
2020-05-27 13:45:00	1.15625	-4.08559	-4.58343	-3.85699	-4.33959	-3.16865	-4.87299	-4.90601	-3.22199	-4.40309	-2.02311	-3.97764	-3.66141	-9.10463	-5.56387	-2.88417	-5.90804	-5.5499	-5.82549
2020-05-27 14:00:00	1.16667	-3.99415	-4.55295	-3.79603	-4.24815	-3.16865	-4.84251	-4.90601	-3.10007	-4.40309	-1.93167	-3.85572	-3.53949	-9.16559	-5.32003	-2.79273	-5.8166	-5.5499	-5.94741
2020-05-27 14:15:00	1.17708	-4.20751	-4.73583	-3.91795	-4.33959	-3.16865	-4.93395	-4.99745	-3.40487	-4.58597	-2.20599	-4.25196	-3.50901	-9.19607	-5.41147	-3.00609	-5.87756	-5.58038	-6.06933
2020-05-27 14:30:00	1.1875	-4.29895	-4.67487	-3.85699	-4.33959	-3.22961	-5.05587	-5.05841	-3.16103	-4.58597	-2.17551	-4.13004	-3.60045	-9.43991	-5.44195	-3.21945	-6.09092	-5.82422	-6.09981
2020-05-27 14:45:00	1.19792	-4.26847	-4.55295	-3.91795	-4.37007	-3.22961	-4.93395	-5.05841	-3.28295	-4.64693	-1.96215	-4.13004	-3.44805	-9.37895	-5.32003	-3.12801	-5.84708	-5.82422	-6.00837
2020-05-27 15:00:00	1.20833	-4.17703	-4.61391	-3.85699	-4.61391	-3.10769	-5.11683	-5.05841	-3.34391	-4.55549	-2.11455	-4.191	-3.56997	-9.31799	-5.28955	-3.09753	-5.90804	-5.76326	-6.03885
2020-05-27 15:15:00	1.21875	-4.29895	-4.58343	-3.91795	-4.58343	-3.41249	-5.02539	-5.14985	-3.34391	-4.61645	-2.08407	-4.37388	-3.66141	-9.37895	-5.41147	-3.24993	-6.09092	-5.88518	-6.09981
2020-05-27 15:30:00	1.22917	-4.35991	-4.55295	-3.94843	-4.70535	-3.47345	-5.08635	-5.14985	-3.40487	-4.82981	-2.14503	-4.28244	-3.75285	-9.31799	-5.50291	-3.46329	-6.30428	-5.94614	-6.09981
2020-05-27 15:45:00	1.23958	-4.17703	-4.61391	-3.79603	-4.40055	-3.32105	-4.99491	-4.81457	-3.28295	-4.76885	-2.23647	-4.13004	-3.84429	-9.47039	-5.16763	-3.24993	-5.969	-5.79374	-5.82549
2020-05-27 16:00:00	1.25	-4.26847	-4.55295	-4.03987	-4.52247	-3.32105	-5.08635	-4.99745	-3.28295	-4.73837	-2.17551	-4.22148	-3.69189	-9.62279	-5.25907	-3.21945	-6.33476	-5.88518	-5.94741
2020-05-27 16:15:00	1.26042	-4.45135	-4.61391	-3.76555	-4.64439	-3.50393	-5.05587	-5.18033	-3.46583	-4.95173	-2.05359	-4.28244	-3.78333	-9.68375	-5.74675	-3.37185	-6.30428	-5.94614	-5.97789
2020-05-27 16:30:00	1.27083	-4.14655	-4.49199	-3.76555	-4.40055	-3.16865	-4.90347	-4.87553	-3.10007	-4.61645	-1.90119	-4.06908	-3.41757	-9.10463	-5.56387	-3.12801	-6.06044	-5.79374	-5.58165
2020-05-27 16:45:00	1.28125	-4.23799	-4.46151	-3.49123	-4.40055	-3.26009	-4.90347	-4.87553	-3.16103	-4.46405	-2.05359	-4.06908	-3.72237	-9.47039	-5.74675	-3.09753	-6.1214	-5.79374	-5.73405
2020-05-27 17:00:00	1.29167	-4.23799	-4.37007	-3.73507	-4.52247	-3.22961	-5.20827	-5.02793	-3.28295	-4.76885	-2.05359	-4.0386	-3.56997	-9.40943	-6.05155	-3.21945	-6.33476	-6.06806	-5.73405
2020-05-27 17:15:00	1.30208	-4.11607	-4.24815	-3.58267	-4.15671	-2.77241	-4.87299	-4.84505	-2.91719	-4.55549	-1.77927	-3.8862	-3.32613	-9.34847	-5.68579	-3.21945	-6.09092	-5.79374	-5.55117
2020-05-27 17:30:00	1.3125	-4.08559	-4.30911	-3.61315	-4.40055	-2.83337	-4.96443	-4.78409	-3.00863	-4.52501	-1.74879	-3.85572	-3.38709	-9.50087	-5.77723	-3.28041	-6.15188	-6.0071	-5.36829
2020-05-27 17:45:00	1.32292	-4.20751	-4.27863	-3.58267	-4.37007	-2.83337	-4.81203	-4.90601	-3.16103	-4.58597	-1.68783	-4.16052	-3.23469	-9.34847	-5.86867	-3.06705	-6.02996	-5.82422	-5.70357
2020-05-27 18:00:00	1.33333	-4.26847	-4.33959	-3.52171	-4.37007	-3.01625	-4.90347	-5.05841	-3.28295	-4.49453	-1.99263	-4.00812	-3.35661	-9.56183	-5.92963	-3.15849	-6.18236	-5.97662	-5.70357
2020-05-27 18:15:00	1.34375	-4.39039	-4.30911	-3.76555	-4.46151	-2.98577	-4.75107	-5.05841	-3.00863	-4.64693	-2.05359	-4.13004	-3.41757	-9.62279	-6.05155	-3.34137	-6.15188	-5.91566	-5.85597
2020-05-27 18:30:00	1.35417	-4.23799	-4.30911	-3.49123	-4.43103	-3.07721	-4.96443	-4.81457	-3.19151	-4.73837	-1.90119	-4.09956	-3.35661	-9.65327	-6.11251	-3.21945	-6.2738	-6.0071	-5.76453
2020-05-27 18:45:00	1.36458	-4.02463	-4.37007	-3.55219	-4.30911	-2.95529	-4.59867	-4.93649	-3.03911	-4.58597	-1.71831	-4.06908	-3.20421	-9.37895	-5.92963	-3.18897	-6.1214	-6.06806	-5.58165
2020-05-27 19:00:00	1.375	-4.32943	-4.21767	-3.55219	-4.49199	-3.13817	-4.81203	-4.90601	-3.03911	-4.67741	-1.87071	-4.06908	-3.38709	-9.28751	-5.92963	-3.15849	-6.09092	-5.88518	-5.67309
2020-05-27 19:15:00	1.38542	-4.20751	-4.21767	-3.49123	-4.37007	-3.01625	-4.87299	-5.08889	-2.97815	-4.76885	-1.80975	-4.22148	-3.47853	-9.62279	-6.11251	-3.37185	-6.2738	-5.97662	-5.70357
2020-05-27 19:30:00	1.39583	-4.08559	-4.18719	-3.30835	-4.27863	-2.80289	-4.56819	-4.96697	-3.00863	-4.52501	-1.71831	-4.00812	-3.35661	-9.34847	-5.89915	-3.12801	-6.15188	-5.82422	-5.58165
2020-05-27 19:45:00	1.40625	-4.08559	-4.27863	-3.52171	-4.46151	-2.77241	-4.84251	-4.96697	-2.94767	-4.73837	-1.65735	-4.09956	-3.41757	-9.40943	-6.08203	-3.24993	-6.1214	-5.97662	-5.73405
2020-05-27 20:00:00	1.41667	-4.05511	-4.03479	-3.39979	-4.21767	-2.77241	-4.62915	-4.84505	-2.85623	-4.70789	-1.65735	-4.00812	-3.41757	-9.40943	-5.80771	-3.31089	-6.21284	-5.8547	-5.61213
2020-05-27 20:15:00	1.42708	-3.93319	-4.03479	-3.46075	-4.18719	-2.86385	-4.59867	-4.84505	-2.79527	-4.70789	-1.44399	-3.94716	-3.38709	-9.22655	-5.92963	-3.06705	-6.1214	-5.67182	-5.52069
2020-05-27 20:30:00	1.4375	-4.14655	-4.12623	-3.67411	-4.27863	-2.86385	-4.69011	-4.99745	-3.00863	-4.89077	-1.62687	-4.06908	-3.56997	-9.43991	-6.20395	-3.03657	-6.18236	-6.0071	-5.73405
2020-05-27 20:45:00	1.44792	-4.02463	-4.24815	-3.55219	-4.40055	-2.86385	-4.69011	-4.90601	-2.97815	-4.76885	-1.68783	-4.16052	-3.60045	-9.43991	-5.99059	-3.28041	-6.18236	-6.0071	-5.85597
2020-05-27 21:00:00	1.45833	-4.11607	-4.24815	-3.67411	-4.27863	-2.92481	-4.65963	-4.87553	-3.06959	-4.76885	-1.68783	-4.25196	-3.53949	-9.50087	-6.26491	-3.24993	-6.18236	-6.03758	-5.73405
2020-05-27 21:15:00	1.46875	-4.02463	-4.12623	-3.67411	-4.37007	-2.80289	-4.78155	-4.87553	-2.97815	-4.76885	-1.47447	-4.0386	-3.53949	-9.59231	-6.14299	-3.12801	-6.2738	-6.03758	-5.76453
2020-05-27 21:30:00	1.47917	-3.87223	-4.12623	-3.55219	-4.03479	-2.80289	-4.65963	-4.78409	-2.85623	-4.61645	-1.38303	-3.91668	-3.32613	-9.59231	-5.96011	-3.24993	-6.09092	-5.94614	-5.67309
2020-05-27 21:45:00	1.48958	-3.87223	-4.12623	-3.55219	-4.09575	-2.92481	-4.65963	-4.75361	-2.85623	-4.43357	-1.56591	-3.82524	-3.29565	-9.47039	-5.99059	-3.06705	-6.15188	-5.8547	-5.85597
2020-05-27 22:00:00	1.5	-3.87223	-4.21767	-3.55219	-4.18719	-2.83337	-4.75107	-4.96697	-2.94767	-4.52501	-1.65735	-4.13004	-3.38709	-9.47039	-5.99059	-3.28041	-6.24332	-5.82422	-5.94741
2020-05-27 22:15:00	1.51042	-3.99415	-4.21767	-3.55219	-4.30911	-3.01625	-4.84251	-4.75361	-3.06959	-4.61645	-1.74879	-4.00812	-3.50901	-9.47039	-6.20395	-3.37185	-6.39572	-6.06806	-6.06933
2020-05-27 22:30:00	1.52083	-3.99415	-4.21767	-3.55219	-4.37007	-3.01625	-4.75107	-5.05841	-3.06959	-4.43357	-1.74879	-3.91668	-3.38709	-9.56183	-6.11251	-3.37185	-6.39572	-6.06806	-6.06933
2020-05-27 22:45:00	1.53125	-3.93319	-4.27863	-3.55219	-4.37007	-3.01625	-4.96443	-4.84505	-3.16103	-4.73837	-1.74879	-4.00812	-3.60045	-9.47039	-6.17347	-3.28041	-6.39572	-6.1595	-6.25221
2020-05-27 23:00:00	1.54167	-3.93319	-4.15671	-3.61315	-4.15671	-3.01625	-4.84251	-4.84505	-3.06959	-4.43357	-1.84023	-4.13004	-3.53949	-9.53135	-6.17347	-3.21945	-6.2738	-6.06806	-6.25221
2020-05-27 23:15:00	1.55208	-4.14655	-4.27863	-3.70459	-4.33959	-3.22961	-5.05587	-4.84505	-3.25247	-4.73837	-1.87071	-4.00812	-3.63093	-9.50087	-6.26491	-3.18897	-6.5786	-6.37286	-6.34365
2020-05-27 23:30:00	1.5625	-4.05511	-4.18719	-3.61315	-4.18719	-3.13817	-4.72059	-4.93649	-3.03911	-4.43357	-1.68783	-3.79476	-3.50901	-9.50087	-6.14299	-3.31089	-6.2738	-5.91566	-6.13029
2020-05-27 23:45:00	1.57292	-3.93319	-4.30911	-3.55219	-4.30911	-3.13817	-4.81203	-4.93649	-2.94767	-4.61645	-1.87071	-4.00812	-3.60045	-9.59231	-6.14299	-3.18897	-6.21284	-6.12902	-6.31317
2020-05-28	1.58333	-3.93319	-4.24815	-3.55219	-4.43103	-3.13817	-4.72059	-5.02793	-2.94767	-4.52501	-1.68783	-4.09956	-3.53949	-9.65327	-6.26491	-3.34137	-6.30428	-5.91566	-6.40461
2020-05-28 00:15:00	1.59375	-4.14655	-4.33959	-3.73507	-4.40055	-3.22961	-4.87299	-4.93649	-3.16103	-4.61645	-1.68783	-4.0386	-3.41757	-9.77519	-6.26491	-3.46329	-6.60908	-6.12902	-6.40461
2020-05-28 00:30:00	1.60417	-4.14655	-4.33959	-3.82651	-4.21767	-3.13817	-4.87299	-4.72313	-3.19151	-4.67741	-1.96215	-4.0386	-3.44805	-9.68375	-6.26491	-3.37185	-6.45668	-6.22046	-6.52653
2020-05-28 00:45:00	1.61458	-4.05511	-4.40055	-3.88747	-4.30911	-3.13817	-4.99491	-4.93649	-2.97815	-4.67741	-1.77927	-4.16052	-3.60045	-9.83615	-6.35635	-3.37185	-6.54812	-6.3119	-6.52653
2020-05-28 01:00:00	1.625	-3.93319	-4.40055	-3.79603	-4.21767	-3.16865	-4.78155	-4.93649	-2.97815	-4.46405	-1.74879	-3.94716	-3.50901	-9.62279	-6.26491	-3.12801	-6.45668	-6.09854	-6.28269
2020-05-28 01:15:00	1.63542	-4.05511	-4.43103	-3.88747	-4.30911	-3.26009	-4.87299	-5.11937	-3.19151	-4.25069	-1.96215	-4.06908	-3.60045	-10.019	-6.47827	-3.58521	-6.60908	-6.3119	-6.58749
2020-05-28 01:30:00	1.64583	-4.17703	-4.43103	-3.73507	-4.46151	-3.16865	-4.93395	-4.93649	-2.88671	-4.46405	-1.99263	-4.09956	-3.78333	-9.80567	-6.26491	-3.40233	-6.70052	-6.34238	-6.28269
2020-05-28 01:45:00	1.65625	-4.17703	-4.46151	-4.07035	-4.58343	-3.35153	-4.93395	-5.02793	-3.13055	-4.70789	-1.80975	-4.09956	-3.66141	-9.59231	-6.50875	-3.43281	-6.70052	-6.40334	-6.58749
2020-05-28 02:00:00	1.66667	-3.96367	-4.15671	-3.91795	-4.49199	-3.19913	-4.72059	-4.81457	-2.94767	-4.49453	-1.77927	-4.09956	-3.50901	-9.77519	-6.32587	-3.55473	-6.1214	-6.3119	-6.28269
2020-05-28 02:15:00	1.67708	-3.96367	-4.18719	-3.70459	-4.15671	-3.07721	-4.72059	-4.90601	-3.03911	-4.37261	-1.68783	-3.91668	-3.63093	-9.34847	-6.11251	-3.24993	-6.21284	-6.09854	-6.40461
2020-05-28 02:30:00	1.6875	-3.84175	-4.18719	-3.76555	-4.27863	-3.19913	-4.78155	-4.90601	-2.82575	-4.49453	-1.68783	-4.00812	-3.50901	-9.40943	-6.11251	-3.24993	-6.1214	-6.12902	-6.28269
2020-05-28 02:45:00	1.69792	-3.99415	-4.24815	-3.97891	-4.27863	-3.19913	-4.99491	-5.02793	-2.97815	-4.52501	-1.80975	-4.3434	-3.78333	-9.74471	-6.32587	-3.46329	-6.2738	-6.18998	-6.37413
2020-05-28 03:00:00	1.70833	-4.11607	-4.33959	-3.82651	-4.27863	-2.92481	-4.99491	-4.90601	-2.97815	-4.61645	-1.80975	-4.25196	-3.78333	-9.53135	-6.23443	-3.18897	-6.36524	-6.3119	-6.40461
2020-05-28 03:15:00	1.71875	-3.99415	-4.43103	-3.82651	-4.27863	-3.22961	-4.78155	-4.93649	-3.10007	-4.61645	-1.80975	-4.16052	-3.78333	-9.71423	-6.35635	-3.28041	-6.2738	-6.40334	-6.58749
2020-05-28 03:30:00	1.72917	-3.99415	-4.37007	-4.10083	-4.40055	-3.22961	-5.02539	-4.93649	-3.19151	-4.73837	-1.90119	-4.37388	-3.72237	-9.83615	-6.38683	-3.40233	-6.48716	-6.49478	-6.70941
2020-05-28 03:45:00	1.73958	-3.99415	-4.58343	-3.79603	-4.52247	-3.22961	-5.02539	-4.93649	-3.13055	-4.76885	-1.96215	-4.16052	-3.72237	-9.59231	-6.38683	-3.31089	-6.48716	-6.37286	-6.58749
2020-05-28 04:00:00	1.75	-3.99415	-4.37007	-3.79603	-4.30911	-3.22961	-5.05587	-4.93649	-3.13055	-4.64693	-1.96215	-4.28244	-3.63093	-9.68375	-6.38683	-3.34137	-6.48716	-6.37286	-6.67893
2020-05-28 04:15:00	1.76042	-3.90271	-4.43103	-3.73507	-4.33959	-3.26009	-4.84251	-4.93649	-3.03911	-4.55549	-1.65735	-4.191	-3.69189	-9.68375	-6.38683	-3.24993	-5.87756	-6.18998	-6.46557
2020-05-28 04:30:00	1.77083	-4.11607	-4.43103	-3.85699	-4.21767	-3.26009	-4.99491	-4.93649	-3.16103	-4.76885	-1.74879	-4.31292	-3.93573	-9.68375	-6.32587	-3.24993	-6.24332	-6.4643	-6.70941
2020-05-28 04:45:00	1.78125	-3.93319	-4.55295	-3.91795	-4.43103	-3.35153	-4.99491	-5.02793	-3.19151	-4.67741	-1.93167	-4.22148	-3.93573	-9.86663	-6.53923	-3.49377	-6.4262	-6.4643	-6.70941
2020-05-28 05:00:00	1.79167	-3.81127	-4.33959	-3.70459	-4.33959	-3.26009	-4.87299	-4.87553	-3.10007	-4.79933	-1.87071	-4.22148	-3.69189	-9.65327	-6.32587	-3.31089	-6.33476	-6.37286	-6.67893
2020-05-28 05:15:00	1.80208	-4.14655	-4.46151	-3.70459	-4.49199	-3.29057	-4.87299	-4.87553	-2.97815	-4.79933	-1.77927	-4.13004	-3.75285	-9.74471	-6.41731	-3.52425	-6.45668	-6.4643	-6.67893
2020-05-28 05:30:00	1.8125	-4.14655	-4.49199	-4.07035	-4.46151	-3.29057	-5.08635	-5.05841	-3.19151	-4.89077	-1.99263	-4.3434	-3.84429	-9.80567	-6.56971	-3.52425	-6.5786	-6.64718	-6.67893
2020-05-28 05:45:00	1.82292	-4.14655	-4.49199	-3.76555	-4.24815	-3.29057	-5.02539	-4.96697	-3.00863	-4.82981	-1.87071	-4.25196	-3.75285	-9.71423	-6.56971	-3.52425	-6.36524	-6.22046	-6.31317
2020-05-28 06:00:00	1.83333	-4.05511	-4.40055	-3.55219	-4.37007	-3.16865	-5.14731	-4.75361	-3.00863	-4.92125	-1.93167	-4.25196	-3.75285	-9.80567	-6.56971	-3.55473	-6.45668	-6.3119	-6.31317
2020-05-28 06:15:00	1.84375	-4.17703	-4.52247	-3.94843	-4.58343	-3.19913	-5.02539	-4.87553	-3.25247	-4.82981	-1.93167	-4.25196	-3.78333	-9.86663	-6.47827	-3.43281	-6.51764	-6.49478	-6.31317
2020-05-28 06:30:00	1.85417	-3.96367	-4.52247	-3.82651	-4.58343	-3.41249	-4.90347	-4.99745	-3.13055	-4.70789	-1.93167	-4.25196	-3.69189	-9.77519	-6.35635	-3.43281	-6.51764	-6.37286	-6.09981
2020-05-28 06:45:00	1.86458	-4.05511	-4.64439	-3.94843	-4.46151	-3.41249	-5.11683	-4.99745	-3.25247	-4.92125	-2.02311	-4.28244	-3.90525	-9.86663	-6.63067	-3.64617	-6.70052	-6.49478	-6.40461
2020-05-28 07:00:00	1.875	-3.96367	-4.52247	-3.88747	-4.49199	-3.32105	-4.96443	-4.90601	-3.19151	-4.64693	-1.74879	-4.06908	-3.90525	-9.77519	-6.50875	-3.34137	-6.39572	-6.58622	-5.97789
2020-05-28 07:15:00	1.88542	-4.17703	-4.46151	-3.88747	-4.37007	-3.41249	-5.05587	-4.90601	-3.28295	-4.86029	-1.87071	-4.191	-3.93573	-10.0495	-6.50875	-3.58521	-6.51764	-6.49478	-6.06933
2020-05-28 07:30:00	1.89583	-3.96367	-4.67487	-3.88747	-4.64439	-3.44297	-5.05587	-5.08889	-3.19151	-4.95173	-1.96215	-4.191	-4.05765	-9.92759	-6.63067	-3.58521	-6.4262	-6.55574	-6.31317
2020-05-28 07:45:00	1.90625	-3.96367	-4.46151	-3.94843	-4.52247	-3.44297	-5.08635	-4.99745	-3.28295	-4.86029	-1.96215	-4.22148	-3.84429	-9.83615	-6.53923	-3.61569	-6.54812	-6.67766	-6.06933
2020-05-28 08:00:00	1.91667	-3.99415	-4.24815	-3.94843	-4.64439	-3.26009	-5.08635	-5.08889	-2.97815	-4.76885	-1.96215	-4.13004	-3.75285	-9.71423	-6.56971	-3.61569	-6.24332	-6.4643	-6.06933
2020-05-28 08:15:00	1.92708	-4.20751	-4.52247	-3.94843	-4.30911	-3.44297	-4.96443	-5.02793	-3.28295	-4.67741	-1.77927	-4.13004	-3.78333	-9.89711	-6.44779	-3.52425	-6.33476	-6.4643	-6.28269
2020-05-28 08:30:00	1.9375	-3.87223	-4.40055	-3.85699	-4.52247	-3.26009	-4.99491	-4.90601	-3.00863	-4.67741	-1.93167	-4.13004	-3.69189	-9.77519	-6.44779	-3.40233	-6.15188	-6.52526	-5.85597
2020-05-28 08:45:00	1.94792	-3.99415	-4.52247	-3.82651	-4.43103	-3.35153	-4.99491	-4.90601	-3.00863	-4.76885	-1.80975	-4.22148	-3.90525	-9.89711	-6.35635	-3.52425	-6.2738	-6.7691	-5.97789
2020-05-28 09:00:00	1.95833	-4.29895	-4.70535	-3.91795	-4.64439	-3.50393	-5.11683	-5.02793	-3.13055	-5.07365	-2.02311	-4.16052	-3.99669	-9.89711	-6.66115	-3.64617	-6.67004	-6.7691	-5.94741
2020-05-28 09:15:00	1.96875	-4.20751	-4.55295	-4.00939	-4.43103	-3.19913	-5.23875	-4.81457	-3.13055	-4.76885	-1.99263	-4.37388	-3.81381	-9.95807	-6.72211	-3.55473	-6.36524	-6.55574	-5.52069
2020-05-28 09:30:00	1.97917	-4.11607	-4.76631	-4.00939	-4.37007	-3.29057	-5.23875	-4.90601	-3.22199	-4.92125	-1.90119	-4.25196	-3.81381	-9.95807	-6.60019	-3.58521	-6.48716	-6.67766	-5.73405
2020-05-28 09:45:00	1.98958	-4.20751	-4.85775	-4.00939	-4.46151	-3.38201	-5.23875	-5.05841	-3.22199	-5.01269	-1.90119	-4.37388	-3.96621	-9.86663	-6.81355	-3.70713	-6.5786	-6.7691	-5.85597
2020-05-28 10:00:00	2	-4.32943	-4.85775	-4.03987	-4.61391	-3.47345	-5.26923	-5.02793	-3.28295	-4.92125	-1.99263	-4.37388	-3.96621	-9.86663	-6.84403	-3.70713	-6.5786	-6.64718	-5.76453
2020-05-28 10:15:00	2.01042	-4.35991	-4.76631	-4.10083	-4.52247	-3.47345	-5.29971	-5.02793	-3.28295	-5.01269	-1.93167	-4.37388	-3.87477	-9.98855	-6.72211	-3.61569	-6.60908	-6.98246	-5.55117
2020-05-28 10:30:00	2.02083	-4.26847	-4.76631	-3.97891	-4.64439	-3.29057	-5.20827	-5.02793	-3.19151	-5.10413	-2.02311	-4.37388	-3.78333	-9.77519	-6.72211	-3.64617	-6.60908	-6.64718	-5.67309
2020-05-28 10:45:00	2.03125	-4.26847	-4.85775	-4.19227	-4.64439	-3.59537	-5.08635	-5.02793	-3.40487	-4.92125	-2.02311	-4.46532	-4.02717	-10.019	-6.75259	-3.64617	-6.731	-6.89102	-5.45973
2020-05-28 11:00:00	2.04167	-4.14655	-4.76631	-4.19227	-4.43103	-3.41249	-5.08635	-4.81457	-3.19151	-4.92125	-2.02311	-4.40436	-3.81381	-10.019	-6.56971	-3.43281	-6.60908	-6.7691	-5.09397
2020-05-28 11:15:00	2.05208	-4.05511	-4.76631	-4.10083	-4.33959	-3.41249	-5.11683	-4.81457	-3.10007	-5.01269	-1.90119	-4.191	-3.81381	-9.92759	-6.69163	-3.79857	-6.51764	-6.67766	-5.21589
2020-05-28 11:30:00	2.0625	-4.35991	-4.97967	-4.10083	-4.55295	-3.62585	-5.33019	-5.11937	-3.31343	-5.01269	-2.11455	-4.40436	-3.81381	-10.019	-6.69163	-3.67665	-6.60908	-6.79958	-4.78917
2020-05-28 11:45:00	2.07292	-4.17703	-4.67487	-4.19227	-4.55295	-3.62585	-5.11683	-4.81457	-3.10007	-5.04317	-1.99263	-4.31292	-4.05765	-10.019	-6.69163	-3.61569	-6.51764	-6.79958	-4.45389
2020-05-28 12:00:00	2.08333	-4.26847	-4.76631	-4.19227	-4.67487	-3.71729	-5.45211	-5.05841	-3.31343	-5.13461	-2.20599	-4.40436	-3.93573	-10.1409	-6.78307	-3.61569	-6.60908	-7.01294	-4.36245
2020-05-28 12:15:00	2.09375	-4.17703	-4.67487	-4.00939	-4.61391	-3.59537	-5.23875	-4.93649	-3.22199	-5.04317	-1.99263	-4.31292	-3.84429	-9.92759	-6.69163	-3.64617	-6.60908	-6.9215	-4.05765
2020-05-28 12:30:00	2.10417	-4.29895	-4.88823	-4.22275	-4.76631	-3.80873	-5.36067	-5.14985	-3.52679	-5.34797	-2.29743	-4.43484	-3.96621	-10.0495	-6.90499	-3.64617	-6.731	-7.10438	-5.06349
2020-05-28 12:45:00	2.11458	-4.29895	-4.88823	-4.16179	-4.76631	-3.71729	-5.26923	-5.02793	-3.43535	-5.13461	-2.17551	-4.43484	-4.08813	-10.1714	-6.90499	-3.67665	-6.82244	-7.16534	-4.85013
2020-05-28 13:00:00	2.125	-4.29895	-4.67487	-4.16179	-4.64439	-3.80873	-5.39115	-5.14985	-3.43535	-5.34797	-2.08407	-4.52628	-3.99669	-10.08	-7.02691	-3.92049	-6.79196	-7.16534	-5.73405
2020-05-28 13:15:00	2.13542	-4.17703	-4.73583	-4.16179	-4.67487	-3.59537	-5.51307	-5.11937	-3.34391	-5.13461	-2.14503	-4.40436	-4.02717	-10.08	-6.93547	-3.82905	-6.8834	-7.0739	-6.19125
2020-05-28 13:30:00	2.14583	-4.51231	-4.85775	-4.25323	-5.01015	-3.71729	-5.57403	-5.24129	-3.55727	-5.31749	-2.26695	-4.61772	-4.36245	-10.2933	-7.02691	-3.95097	-6.8834	-7.31774	-6.83133
2020-05-28 13:45:00	2.15625	-4.42087	-4.73583	-4.25323	-4.91871	-3.71729	-5.60451	-5.21081	-3.55727	-5.19557	-2.05359	-4.4958	-4.14909	-10.2019	-7.02691	-3.85953	-7.00532	-7.19582	-6.73989
2020-05-28 14:00:00	2.16667	-4.20751	-4.73583	-4.00939	-4.58343	-3.47345	-5.26923	-5.02793	-3.34391	-5.01269	-2.05359	-4.31292	-3.90525	-9.98855	-6.93547	-3.52425	-6.8834	-6.89102	-6.52653
2020-05-28 14:15:00	2.17708	-4.42087	-4.70535	-4.10083	-4.82727	-3.65633	-5.39115	-5.21081	-3.52679	-5.10413	-2.14503	-4.40436	-3.90525	-10.0495	-7.14883	-3.70713	-7.00532	-7.2263	-6.55701
2020-05-28 14:30:00	2.1875	-4.32943	-4.91871	-4.10083	-4.85775	-3.56489	-5.60451	-5.11937	-3.52679	-5.10413	-2.11455	-4.31292	-4.02717	-10.0495	-7.14883	-3.73761	-6.8834	-7.13486	-6.80085
2020-05-28 14:45:00	2.19792	-4.42087	-5.01015	-4.03987	-4.85775	-3.77825	-5.51307	-5.21081	-3.52679	-5.19557	-2.23647	-4.4958	-4.05765	-9.95807	-7.14883	-3.76809	-6.85292	-7.13486	-6.58749
2020-05-28 15:00:00	2.20833	-4.42087	-4.97967	-4.16179	-4.76631	-3.47345	-5.26923	-5.11937	-3.34391	-5.10413	-2.23647	-4.4958	-3.78333	-10.1105	-7.05739	-3.76809	-6.85292	-7.13486	-6.49605
2020-05-28 15:15:00	2.21875	-4.54279	-4.97967	-4.25323	-4.85775	-3.65633	-5.60451	-5.21081	-3.34391	-5.37845	-2.41935	-4.58724	-4.11861	-10.2324	-7.36219	-4.01193	-7.06628	-7.19582	-6.83133
2020-05-28 15:30:00	2.22917	-4.42087	-4.73583	-4.10083	-4.79679	-3.53441	-5.51307	-5.27177	-3.40487	-5.16509	-2.14503	-4.40436	-3.93573	-10.1409	-7.17931	-3.70713	-6.94436	-7.2263	-6.86181
2020-05-28 15:45:00	2.23958	-4.23799	-4.73583	-4.10083	-4.91871	-3.41249	-5.39115	-5.05841	-3.31343	-5.25653	-2.23647	-4.46532	-3.78333	-10.08	-7.14883	-3.79857	-6.94436	-7.10438	-6.89229
2020-05-28 16:00:00	2.25	-4.29895	-4.79679	-4.16179	-4.79679	-3.62585	-5.48259	-5.36321	-3.52679	-5.25653	-2.23647	-4.46532	-4.11861	-10.08	-7.02691	-3.79857	-6.70052	-7.2263	-6.80085
2020-05-28 16:15:00	2.26042	-4.29895	-4.88823	-4.16179	-4.76631	-3.53441	-5.60451	-5.27177	-3.40487	-5.22605	-2.23647	-4.46532	-3.90525	-10.08	-7.02691	-3.79857	-6.91388	-7.16534	-6.89229
2020-05-28 16:30:00	2.27083	-3.99415	-4.55295	-3.85699	-4.52247	-3.16865	-5.14731	-4.96697	-3.03911	-4.92125	-1.90119	-4.13004	-3.63093	-9.71423	-6.72211	-3.46329	-6.5786	-6.83006	-6.58749
2020-05-28 16:45:00	2.28125	-3.99415	-4.33959	-3.67411	-4.43103	-2.98577	-4.99491	-4.66217	-3.16103	-4.73837	-1.90119	-4.00812	-3.41757	-9.50087	-6.63067	-3.43281	-6.15188	-6.6167	-6.28269
2020-05-28 17:00:00	2.29167	-3.87223	-4.30911	-3.49123	-4.21767	-2.77241	-4.90347	-4.78409	-2.94767	-4.58597	-1.71831	-3.79476	-3.35661	-9.19607	-6.47827	-3.09753	-6.09092	-6.52526	-5.85597
2020-05-28 17:15:00	2.30208	-3.78079	-4.21767	-3.61315	-4.12623	-2.65049	-4.81203	-4.23545	-2.70383	-4.28117	-1.68783	-3.67284	-3.17373	-9.10463	-6.14299	-3.12801	-5.78612	-6.12902	-5.76453
2020-05-28 17:30:00	2.3125	-3.65887	-4.06527	-3.33883	-4.12623	-2.65049	-4.78155	-4.41833	-2.70383	-4.18973	-1.53543	-3.5814	-3.17373	-8.95223	-6.26491	-3.12801	-5.6642	-6.34238	-5.79501
2020-05-28 17:45:00	2.32292	-3.65887	-4.18719	-3.33883	-4.12623	-2.65049	-4.69011	-4.32689	-2.82575	-4.15925	-1.53543	-3.55092	-3.14325	-9.07415	-6.17347	-3.00609	-5.75564	-6.28142	-5.79501
2020-05-28 18:00:00	2.33333	-3.75031	-4.15671	-3.27787	-4.09575	-2.49809	-4.69011	-4.32689	-2.76479	-4.25069	-1.62687	-3.67284	-2.92989	-9.01319	-6.11251	-3.12801	-5.969	-6.28142	-5.70357
2020-05-28 18:15:00	2.34375	-3.75031	-4.15671	-3.61315	-4.21767	-2.80289	-4.75107	-4.29641	-2.76479	-4.25069	-1.59639	-3.85572	-3.26517	-9.13511	-6.32587	-3.24993	-5.969	-6.40334	-5.73405
2020-05-28 18:30:00	2.35417	-3.41503	-4.15671	-3.24739	-4.12623	-2.49809	-4.65963	-4.38785	-2.58191	-4.22021	-1.47447	-3.52044	-3.02133	-8.92175	-6.23443	-3.00609	-5.84708	-6.12902	-5.61213
2020-05-28 18:45:00	2.36458	-3.62839	-4.09575	-3.43027	-4.21767	-2.68097	-4.87299	-4.50977	-2.73431	-4.22021	-1.68783	-3.7338	-3.11277	-9.07415	-6.17347	-3.21945	-5.84708	-6.34238	-5.73405
2020-05-28 19:00:00	2.375	-3.53695	-4.09575	-3.43027	-4.03479	-2.46761	-4.53771	-4.20497	-2.42951	-3.91541	-1.47447	-3.52044	-2.92989	-8.86079	-6.08203	-2.91465	-5.63372	-6.25094	-5.67309
2020-05-28 19:15:00	2.38542	-3.41503	-4.00431	-3.27787	-4.12623	-2.46761	-4.62915	-4.29641	-2.55143	-3.88493	-1.44399	-3.39852	-2.86893	-8.86079	-5.99059	-2.97561	-5.72516	-6.18998	-5.42925
2020-05-28 19:30:00	2.39583	-3.62839	-4.00431	-3.39979	-4.00431	-2.46761	-4.62915	-4.26593	-2.64287	-3.97637	-1.32207	-3.61188	-2.99085	-8.86079	-5.99059	-2.97561	-5.69468	-6.3119	-5.55117
2020-05-28 19:45:00	2.40625	-3.71983	-4.27863	-3.49123	-4.21767	-2.77241	-4.75107	-4.44881	-2.61239	-4.37261	-1.62687	-3.70332	-2.99085	-9.01319	-6.35635	-3.21945	-5.8166	-6.40334	-5.67309
2020-05-28 20:00:00	2.41667	-3.59791	-4.06527	-3.27787	-3.88239	-2.43713	-4.62915	-4.26593	-2.61239	-4.18973	-1.32207	-3.39852	-2.99085	-9.13511	-6.17347	-2.97561	-5.69468	-6.3119	-5.67309
2020-05-28 20:15:00	2.42708	-3.50647	-4.06527	-3.33883	-4.09575	-2.62001	-4.72059	-4.35737	-2.70383	-4.09829	-1.38303	-3.61188	-2.96037	-9.13511	-6.17347	-3.18897	-5.8166	-6.34238	-5.67309
2020-05-28 20:30:00	2.4375	-3.59791	-4.06527	-3.43027	-4.09575	-2.52857	-4.59867	-4.35737	-2.49047	-4.15925	-1.20015	-3.5814	-2.83845	-8.92175	-6.05155	-2.82321	-5.60324	-6.22046	-5.58165
2020-05-28 20:45:00	2.44792	-3.50647	-4.18719	-3.33883	-3.97383	-2.43713	-4.38531	-4.32689	-2.61239	-4.03733	-1.20015	-3.5814	-2.83845	-8.92175	-5.89915	-2.82321	-5.75564	-6.0071	-5.36829
2020-05-28 21:00:00	2.45833	-3.41503	-3.97383	-3.21691	-3.85191	-2.34569	-4.38531	-4.14401	-2.45999	-4.03733	-1.29159	-3.45948	-2.83845	-8.86079	-5.89915	-2.94513	-5.45084	-6.12902	-5.45973
2020-05-28 21:15:00	2.46875	-3.50647	-4.15671	-3.30835	-3.94335	-2.40665	-4.69011	-4.44881	-2.67335	-4.34213	-1.38303	-3.45948	-3.05181	-8.83031	-6.11251	-3.03657	-5.6642	-6.43382	-5.76453
2020-05-28 21:30:00	2.47917	-3.35407	-3.97383	-3.21691	-4.03479	-2.40665	-4.56819	-4.44881	-2.67335	-4.06781	-1.41351	-3.33756	-2.80797	-8.83031	-5.80771	-2.91465	-5.57276	-6.3119	-5.55117
2020-05-28 21:45:00	2.48958	-3.35407	-4.06527	-3.43027	-4.03479	-2.40665	-4.47675	-4.23545	-2.76479	-4.25069	-1.35255	-3.55092	-2.92989	-8.73887	-6.11251	-3.03657	-5.6642	-6.43382	-5.55117
2020-05-28 22:00:00	2.5	-3.47599	-4.06527	-3.30835	-3.60807	-2.40665	-4.47675	-4.23545	-2.55143	-4.15925	-1.35255	-3.33756	-2.59461	-8.73887	-5.99059	-2.88417	-5.75564	-6.43382	-5.55117
2020-05-28 22:15:00	2.51042	-3.47599	-4.06527	-3.21691	-3.69951	-2.49809	-4.56819	-4.14401	-2.55143	-4.34213	-1.35255	-3.55092	-2.68605	-8.73887	-6.17347	-2.88417	-5.75564	-6.25094	-5.45973
2020-05-28 22:30:00	2.52083	-3.56743	-4.15671	-3.30835	-3.88239	-2.62001	-4.62915	-4.32689	-2.64287	-4.25069	-1.47447	-3.55092	-2.77749	-8.92175	-6.17347	-2.94513	-5.87756	-6.4643	-5.76453
2020-05-28 22:45:00	2.53125	-3.56743	-4.06527	-3.30835	-3.88239	-2.49809	-4.62915	-4.20497	-2.76479	-4.37261	-1.38303	-3.55092	-2.89941	-8.83031	-6.05155	-3.18897	-5.75564	-6.34238	-5.64261
2020-05-28 23:00:00	2.54167	-3.35407	-4.15671	-3.30835	-3.76047	-2.40665	-4.50723	-4.20497	-2.55143	-4.25069	-1.47447	-3.45948	-2.86893	-8.92175	-6.05155	-3.06705	-5.75564	-6.43382	-5.73405
2020-05-28 23:15:00	2.55208	-3.65887	-4.15671	-3.27787	-3.85191	-2.40665	-4.53771	-4.32689	-2.76479	-4.37261	-1.47447	-3.55092	-2.86893	-8.79983	-6.17347	-3.06705	-5.75564	-6.34238	-5.73405
2020-05-28 23:30:00	2.5625	-3.35407	-4.06527	-3.27787	-3.63855	-2.49809	-4.53771	-4.20497	-2.42951	-4.37261	-1.47447	-3.64236	-2.86893	-8.98271	-6.26491	-2.82321	-5.69468	-6.43382	-5.70357
2020-05-28 23:45:00	2.57292	-3.53695	-4.30911	-3.46075	-3.60807	-2.40665	-4.53771	-4.20497	-2.73431	-4.37261	-1.47447	-3.55092	-2.86893	-9.07415	-6.14299	-3.03657	-5.78612	-6.58622	-5.82549
2020-05-29	2.58333	-3.53695	-4.18719	-3.46075	-3.72999	-2.49809	-4.65963	-4.32689	-2.64287	-4.37261	-1.38303	-3.76428	-2.86893	-8.98271	-6.35635	-3.03657	-5.69468	-6.6167	-5.91693
2020-05-29 00:15:00	2.59375	-3.53695	-4.21767	-3.36931	-3.85191	-2.49809	-4.65963	-4.32689	-2.64287	-4.25069	-1.47447	-3.45948	-2.99085	-8.76935	-6.26491	-2.94513	-5.69468	-6.49478	-5.94741
2020-05-29 00:30:00	2.60417	-3.41503	-4.21767	-3.33883	-3.63855	-2.40665	-4.56819	-4.20497	-2.55143	-4.15925	-1.26111	-3.36804	-2.80797	-8.86079	-6.26491	-2.73177	-5.48132	-6.52526	-5.82549
2020-05-29 00:45:00	2.61458	-3.41503	-4.21767	-3.43027	-3.97383	-2.40665	-4.78155	-4.41833	-2.79527	-4.46405	-1.38303	-3.5814	-3.02133	-9.07415	-6.35635	-3.06705	-5.78612	-6.6167	-5.82549
2020-05-29 01:00:00	2.625	-3.53695	-4.33959	-3.52171	-3.97383	-2.49809	-4.87299	-4.41833	-2.79527	-4.37261	-1.65735	-3.48996	-3.14325	-9.13511	-6.47827	-3.21945	-5.93852	-6.73862	-6.25221
2020-05-29 01:15:00	2.63542	-3.41503	-4.33959	-3.43027	-3.63855	-2.62001	-4.65963	-4.32689	-2.79527	-4.37261	-1.38303	-3.48996	-3.14325	-8.92175	-6.38683	-3.00609	-5.84708	-6.6167	-5.91693
2020-05-29 01:30:00	2.64583	-3.84175	-4.43103	-3.43027	-3.97383	-2.52857	-4.87299	-4.32689	-2.88671	-4.49453	-1.71831	-3.5814	-3.26517	-9.04367	-6.35635	-3.21945	-5.93852	-6.73862	-6.00837
2020-05-29 01:45:00	2.65625	-3.65887	-4.46151	-3.39979	-3.88239	-2.52857	-4.78155	-4.41833	-2.88671	-4.49453	-1.50495	-3.5814	-3.14325	-9.04367	-6.47827	-3.09753	-5.93852	-6.73862	-5.91693
2020-05-29 02:00:00	2.66667	-3.47599	-4.24815	-3.27787	-3.88239	-2.52857	-4.72059	-4.20497	-2.91719	-4.18973	-1.41351	-3.39852	-2.99085	-8.95223	-6.38683	-3.00609	-5.84708	-6.70814	-6.03885
2020-05-29 02:15:00	2.67708	-3.65887	-4.58343	-3.49123	-3.88239	-2.52857	-4.81203	-4.41833	-2.88671	-4.40309	-1.59639	-3.7338	-3.08229	-9.19607	-6.38683	-3.09753	-5.969	-6.79958	-6.13029
2020-05-29 02:30:00	2.6875	-3.65887	-4.37007	-3.39979	-3.63855	-2.34569	-4.90347	-4.41833	-2.79527	-4.40309	-1.32207	-3.52044	-2.96037	-8.98271	-6.29539	-3.09753	-5.969	-6.58622	-6.00837
2020-05-29 02:45:00	2.69792	-3.78079	-4.58343	-3.64363	-3.97383	-2.65049	-4.81203	-4.60121	-2.82575	-4.61645	-1.59639	-3.7338	-3.29565	-9.10463	-6.63067	-3.34137	-6.06044	-6.9215	-6.00837
2020-05-29 03:00:00	2.70833	-3.47599	-4.37007	-3.46075	-3.88239	-2.43713	-4.72059	-4.54025	-2.73431	-4.49453	-1.50495	-3.61188	-3.20421	-9.10463	-6.53923	-3.12801	-5.87756	-6.70814	-6.00837
2020-05-29 03:15:00	2.71875	-3.56743	-4.61391	-3.76555	-4.00431	-2.65049	-4.59867	-4.32689	-2.82575	-4.52501	-1.59639	-3.67284	-3.26517	-9.07415	-6.53923	-2.94513	-5.969	-6.70814	-6.31317
2020-05-29 03:30:00	2.72917	-3.78079	-4.43103	-3.46075	-4.00431	-2.55905	-4.59867	-4.44881	-2.73431	-4.52501	-1.44399	-3.429	-3.05181	-9.07415	-6.53923	-3.06705	-5.8166	-6.55574	-6.22173
2020-05-29 03:45:00	2.73958	-3.47599	-4.30911	-3.61315	-3.79095	-2.37617	-4.65963	-4.44881	-2.85623	-4.43357	-1.53543	-3.76428	-3.17373	-8.98271	-6.41731	-2.97561	-5.90804	-6.55574	-6.13029
2020-05-29 04:00:00	2.75	-3.35407	-4.30911	-3.61315	-3.79095	-2.46761	-4.65963	-4.23545	-2.64287	-4.43357	-1.35255	-3.55092	-3.05181	-8.98271	-6.41731	-2.97561	-5.69468	-6.4643	-6.00837
2020-05-29 04:15:00	2.76042	-3.47599	-4.46151	-3.52171	-4.00431	-2.55905	-4.75107	-4.44881	-2.88671	-4.52501	-1.62687	-3.76428	-3.26517	-9.28751	-6.63067	-3.18897	-5.99948	-6.67766	-6.09981
2020-05-29 04:30:00	2.77083	-3.56743	-4.46151	-3.52171	-3.91287	-2.46761	-4.53771	-4.32689	-2.79527	-4.43357	-1.35255	-3.8862	-2.99085	-9.04367	-6.56971	-3.09753	-5.90804	-6.67766	-6.22173
2020-05-29 04:45:00	2.78125	-3.68935	-4.55295	-3.67411	-3.82143	-2.37617	-4.65963	-4.23545	-2.88671	-4.55549	-1.32207	-3.91668	-2.99085	-9.16559	-6.47827	-3.12801	-5.93852	-6.58622	-6.31317
2020-05-29 05:00:00	2.79167	-3.47599	-4.37007	-3.67411	-3.69951	-2.37617	-4.65963	-4.02209	-2.58191	-4.64693	-1.32207	-3.79476	-2.99085	-9.04367	-6.35635	-3.12801	-5.93852	-6.7691	-6.31317
2020-05-29 05:15:00	2.80208	-3.71983	-4.46151	-3.67411	-3.79095	-2.40665	-4.69011	-4.32689	-2.88671	-4.86029	-1.44399	-3.70332	-3.11277	-9.04367	-6.56971	-3.21945	-5.93852	-6.64718	-6.31317
2020-05-29 05:30:00	2.8125	-3.71983	-4.58343	-3.67411	-4.00431	-2.58953	-4.90347	-4.35737	-2.88671	-4.76885	-1.68783	-3.8862	-3.20421	-9.22655	-6.69163	-3.43281	-6.06044	-6.95198	-6.40461
2020-05-29 05:45:00	2.82292	-3.59791	-4.58343	-3.67411	-3.91287	-2.58953	-4.78155	-4.35737	-2.88671	-4.76885	-1.59639	-3.8862	-3.23469	-9.31799	-6.56971	-3.31089	-5.93852	-6.6167	-6.37413
2020-05-29 06:00:00	2.83333	-3.71983	-4.58343	-3.73507	-3.79095	-2.58953	-4.56819	-4.35737	-2.67335	-4.76885	-1.38303	-3.70332	-3.11277	-9.07415	-6.56971	-3.21945	-5.93852	-6.73862	-6.49605
2020-05-29 06:15:00	2.84375	-3.68935	-4.58343	-3.73507	-4.00431	-2.71145	-4.56819	-4.35737	-2.82575	-4.86029	-1.50495	-3.82524	-3.11277	-9.19607	-6.56971	-3.18897	-5.969	-6.95198	-6.58749
2020-05-29 06:30:00	2.85417	-3.50647	-4.43103	-3.64363	-3.94335	-2.49809	-4.26339	-4.26593	-2.82575	-4.70789	-1.38303	-3.82524	-3.11277	-8.98271	-6.50875	-3.34137	-6.09092	-6.79958	-6.49605
2020-05-29 06:45:00	2.86458	-3.59791	-4.52247	-3.64363	-4.03479	-2.49809	-4.47675	-4.17449	-2.82575	-4.79933	-1.38303	-3.82524	-3.11277	-9.19607	-6.50875	-3.12801	-5.969	-6.67766	-6.49605
2020-05-29 07:00:00	2.875	-3.50647	-4.43103	-3.67411	-4.03479	-2.65049	-4.35483	-4.17449	-2.82575	-4.79933	-1.20015	-3.7338	-3.11277	-9.16559	-6.50875	-3.12801	-5.969	-6.67766	-6.37413
2020-05-29 07:15:00	2.88542	-3.59791	-4.64439	-3.79603	-4.15671	-2.65049	-4.50723	-4.47929	-3.03911	-5.01269	-1.50495	-3.82524	-3.05181	-9.25703	-6.72211	-3.34137	-6.18236	-6.9215	-6.80085
2020-05-29 07:30:00	2.89583	-3.50647	-4.43103	-3.67411	-3.82143	-2.74193	-4.38531	-4.17449	-2.82575	-5.01269	-1.38303	-3.82524	-3.17373	-9.04367	-6.72211	-3.12801	-6.09092	-6.79958	-6.58749
2020-05-29 07:45:00	2.90625	-3.71983	-4.52247	-3.79603	-4.03479	-2.74193	-4.72059	-4.50977	-2.82575	-5.01269	-1.62687	-3.94716	-3.17373	-9.16559	-6.84403	-3.34137	-6.09092	-7.01294	-6.67893
2020-05-29 08:00:00	2.91667	-3.50647	-4.27863	-3.70459	-3.85191	-2.62001	-4.29387	-4.29641	-2.73431	-4.58597	-1.32207	-3.76428	-3.08229	-9.04367	-6.63067	-3.15849	-5.8166	-6.70814	-6.49605
2020-05-29 08:15:00	2.92708	-3.62839	-4.37007	-3.76555	-4.03479	-2.65049	-4.59867	-4.38785	-2.85623	-4.82981	-1.53543	-3.85572	-3.26517	-9.25703	-6.72211	-3.37185	-6.21284	-7.10438	-6.67893
2020-05-29 08:30:00	2.9375	-3.71983	-4.46151	-3.85699	-3.94335	-2.83337	-4.50723	-4.29641	-2.97815	-4.82981	-1.53543	-3.85572	-3.17373	-9.25703	-6.75259	-3.28041	-6.1214	-7.10438	-6.58749
2020-05-29 08:45:00	2.94792	-3.71983	-4.46151	-3.94843	-4.15671	-2.74193	-4.59867	-4.20497	-2.94767	-5.04317	-1.62687	-3.76428	-3.26517	-9.31799	-6.75259	-3.49377	-6.33476	-7.19582	-6.80085
2020-05-29 09:00:00	2.95833	-3.71983	-4.46151	-3.94843	-3.91287	-2.74193	-4.59867	-4.29641	-2.85623	-4.92125	-1.84023	-3.85572	-2.92989	-9.31799	-6.75259	-3.34137	-6.1214	-6.98246	-6.67893
2020-05-29 09:15:00	2.96875	-3.62839	-4.46151	-3.76555	-3.91287	-2.68097	-4.59867	-4.29641	-2.73431	-4.82981	-1.53543	-3.76428	-3.20421	-9.31799	-6.75259	-3.37185	-6.02996	-7.0739	-6.46557
2020-05-29 09:30:00	2.97917	-3.84175	-4.67487	-3.94843	-3.91287	-2.98577	-4.72059	-4.69265	-3.06959	-5.13461	-1.84023	-3.94716	-3.29565	-9.31799	-6.96595	-3.58521	-6.33476	-7.19582	-6.77037
2020-05-29 09:45:00	2.98958	-3.93319	-4.79679	-3.97891	-4.06527	-2.98577	-4.81203	-4.38785	-3.06959	-5.31749	-1.71831	-3.85572	-3.20421	-9.31799	-6.96595	-3.37185	-6.21284	-7.31774	-6.89229
2020-05-29 10:00:00	3	-3.75031	-4.58343	-3.85699	-4.09575	-2.86385	-4.62915	-4.29641	-3.06959	-5.01269	-1.65735	-3.76428	-3.23469	-9.43991	-6.87451	-3.31089	-6.21284	-7.10438	-6.89229
2020-05-29 10:15:00	3.01042	-3.84175	-4.79679	-3.97891	-4.00431	-2.86385	-4.65963	-4.47929	-2.97815	-5.13461	-1.74879	-3.97764	-3.23469	-9.34847	-6.99643	-3.43281	-6.33476	-7.13486	-6.92277
2020-05-29 10:30:00	3.02083	-3.53695	-4.46151	-3.88747	-4.03479	-2.77241	-4.47675	-4.38785	-2.88671	-5.01269	-1.35255	-3.70332	-3.26517	-9.25703	-6.78307	-3.34137	-6.02996	-7.04342	-6.70941
2020-05-29 10:45:00	3.03125	-3.75031	-4.73583	-3.97891	-4.03479	-2.86385	-4.65963	-4.69265	-2.97815	-5.13461	-1.65735	-4.00812	-3.17373	-9.37895	-6.99643	-3.58521	-6.21284	-7.04342	-6.92277
2020-05-29 11:00:00	3.04167	-3.75031	-4.70535	-3.88747	-3.94335	-2.65049	-4.65963	-4.69265	-3.00863	-5.13461	-1.65735	-3.91668	-3.29565	-9.16559	-6.90499	-3.49377	-6.21284	-7.04342	-6.83133
2020-05-29 11:15:00	3.05208	-3.87223	-4.70535	-4.19227	-4.27863	-2.86385	-4.93395	-4.69265	-3.10007	-5.31749	-1.93167	-4.00812	-3.53949	-9.37895	-7.20979	-3.73761	-6.4262	-7.3787	-7.04469
2020-05-29 11:30:00	3.0625	-3.65887	-4.58343	-3.88747	-4.06527	-2.55905	-4.56819	-4.50977	-3.00863	-5.13461	-1.71831	-3.79476	-3.11277	-9.40943	-7.05739	-3.43281	-6.24332	-7.0739	-6.67893
2020-05-29 11:45:00	3.07292	-3.65887	-4.79679	-4.10083	-4.30911	-2.77241	-4.69011	-4.60121	-3.13055	-5.13461	-1.80975	-3.79476	-3.20421	-9.40943	-6.96595	-3.55473	-6.33476	-7.19582	-6.67893
2020-05-29 12:00:00	3.08333	-3.65887	-4.70535	-4.10083	-4.18719	-2.65049	-4.47675	-4.69265	-3.00863	-5.13461	-1.80975	-3.67284	-3.56997	-9.50087	-7.05739	-3.55473	-6.4262	-7.31774	-7.01421
2020-05-29 12:15:00	3.09375	-3.87223	-4.88823	-4.10083	-4.18719	-2.65049	-4.90347	-4.60121	-3.13055	-5.22605	-1.80975	-3.79476	-3.44805	-9.62279	-7.17931	-3.67665	-6.4262	-7.31774	-7.01421
2020-05-29 12:30:00	3.10417	-3.87223	-4.70535	-3.97891	-4.09575	-2.74193	-4.81203	-4.60121	-3.25247	-5.31749	-1.80975	-3.79476	-3.44805	-9.53135	-7.11835	-3.58521	-6.4262	-7.31774	-6.80085
2020-05-29 12:45:00	3.11458	-4.11607	-5.01015	-4.19227	-4.43103	-2.86385	-4.93395	-4.69265	-3.34391	-5.31749	-1.99263	-3.8862	-3.47853	-9.56183	-7.39267	-4.07289	-6.54812	-7.43966	-6.80085
2020-05-29 13:00:00	3.125	-3.99415	-4.76631	-4.25323	-4.43103	-2.86385	-5.02539	-4.78409	-3.34391	-5.22605	-1.99263	-3.97764	-3.41757	-9.80567	-7.24027	-3.82905	-6.51764	-7.5311	-7.01421
2020-05-29 13:15:00	3.13542	-3.99415	-4.64439	-4.03987	-4.12623	-2.86385	-4.84251	-4.69265	-3.13055	-5.22605	-1.77927	-3.8862	-3.32613	-9.59231	-7.24027	-3.70713	-6.39572	-7.43966	-6.83133
2020-05-29 13:30:00	3.14583	-4.02463	-4.97967	-4.25323	-4.49199	-2.95529	-4.84251	-4.87553	-3.37439	-5.53085	-1.87071	-4.22148	-3.47853	-9.62279	-7.66699	-3.95097	-6.70052	-7.47014	-7.28853
2020-05-29 13:45:00	3.15625	-3.90271	-4.82727	-4.03987	-4.52247	-2.95529	-5.08635	-4.57073	-3.28295	-5.50037	-1.84023	-4.09956	-3.38709	-9.62279	-7.48411	-3.89001	-6.82244	-7.65302	-7.19709
2020-05-29 14:00:00	3.16667	-3.90271	-4.82727	-3.88747	-4.40055	-2.80289	-4.84251	-4.63169	-3.37439	-5.37845	-1.90119	-3.8862	-3.50901	-9.80567	-7.36219	-3.89001	-6.5786	-7.65302	-7.13613
2020-05-29 14:15:00	3.17708	-4.14655	-4.82727	-4.10083	-4.43103	-2.92481	-4.84251	-4.81457	-3.55727	-5.50037	-1.80975	-4.191	-3.69189	-9.68375	-7.48411	-3.92049	-6.79196	-7.77494	-7.13613
2020-05-29 14:30:00	3.1875	-4.05511	-4.79679	-4.22275	-4.46151	-2.92481	-4.99491	-4.72313	-3.25247	-5.59181	-1.87071	-4.09956	-3.75285	-9.71423	-7.48411	-4.07289	-6.8834	-7.80542	-7.28853
2020-05-29 14:45:00	3.19792	-3.93319	-4.79679	-3.94843	-4.40055	-2.80289	-4.90347	-4.90601	-3.37439	-5.59181	-1.96215	-4.00812	-3.56997	-9.56183	-7.51459	-4.13385	-6.76148	-7.77494	-7.10565
2020-05-29 15:00:00	3.20833	-4.05511	-4.76631	-4.16179	-4.30911	-2.58953	-4.87299	-4.90601	-3.28295	-5.56133	-1.74879	-3.85572	-3.32613	-9.68375	-7.63651	-3.89001	-6.85292	-7.77494	-7.22757
2020-05-29 15:15:00	3.21875	-4.05511	-4.82727	-4.10083	-4.52247	-2.77241	-4.99491	-4.90601	-3.34391	-5.65277	-1.93167	-4.06908	-3.53949	-9.95807	-7.69747	-4.13385	-6.91388	-8.01878	-7.16661
2020-05-29 15:30:00	3.22917	-3.96367	-4.82727	-4.03987	-4.43103	-2.68097	-4.81203	-4.99745	-3.25247	-5.56133	-1.96215	-3.85572	-3.56997	-9.77519	-7.48411	-4.04241	-6.82244	-7.86638	-7.28853
2020-05-29 15:45:00	3.23958	-3.93319	-4.70535	-3.94843	-4.33959	-2.65049	-4.78155	-4.78409	-3.37439	-5.50037	-1.77927	-3.7338	-3.32613	-9.71423	-7.60603	-4.04241	-6.70052	-7.77494	-7.10565
2020-05-29 16:00:00	3.25	-4.05511	-4.55295	-3.97891	-4.33959	-2.52857	-4.69011	-4.93649	-3.22199	-5.71373	-1.84023	-3.91668	-3.32613	-9.74471	-7.60603	-4.07289	-6.8834	-7.8359	-7.04469
2020-05-29 16:15:00	3.26042	-4.14655	-4.73583	-3.82651	-4.55295	-2.62001	-4.75107	-4.75361	-3.13055	-5.68325	-1.99263	-4.0386	-3.32613	-9.77519	-7.57555	-4.07289	-6.85292	-7.8359	-6.92277
2020-05-29 16:30:00	3.27083	-4.17703	-4.61391	-3.88747	-4.46151	-2.52857	-4.78155	-4.84505	-3.19151	-5.68325	-1.90119	-4.00812	-3.38709	-9.95807	-7.78891	-3.95097	-6.85292	-7.89686	-7.19709
2020-05-29 16:45:00	3.28125	-4.14655	-4.58343	-3.97891	-4.37007	-2.40665	-4.62915	-4.72313	-3.28295	-5.65277	-1.99263	-4.00812	-3.38709	-9.74471	-7.69747	-4.07289	-6.731	-7.89686	-7.01421
2020-05-29 17:00:00	3.29167	-4.23799	-4.76631	-4.00939	-4.33959	-2.49809	-4.84251	-4.90601	-3.34391	-5.86613	-1.96215	-4.06908	-3.47853	-9.89711	-7.97179	-4.25577	-7.00532	-7.92734	-7.44093
2020-05-29 17:15:00	3.30208	-4.23799	-4.61391	-3.76555	-4.37007	-2.34569	-4.81203	-5.02793	-3.25247	-5.74421	-1.93167	-3.97764	-3.47853	-9.83615	-8.06323	-4.25577	-7.00532	-8.04926	-7.04469
2020-05-29 17:30:00	3.3125	-4.45135	-4.73583	-3.79603	-4.43103	-2.46761	-4.72059	-4.99745	-3.37439	-5.92709	-1.93167	-4.25196	-3.66141	-9.95807	-7.91083	-4.01193	-7.06628	-7.86638	-7.04469
2020-05-29 17:45:00	3.32292	-4.11607	-4.58343	-3.79603	-4.46151	-2.22377	-4.78155	-5.08889	-3.22199	-5.89661	-1.68783	-4.00812	-3.41757	-9.89711	-7.81939	-4.13385	-6.82244	-7.86638	-7.07517
2020-05-29 18:00:00	3.33333	-4.32943	-4.76631	-3.85699	-4.55295	-2.31521	-4.78155	-5.08889	-3.31343	-5.89661	-1.90119	-4.13004	-3.50901	-9.80567	-8.03275	-4.34721	-6.94436	-7.80542	-6.98373
2020-05-29 18:15:00	3.34375	-4.32943	-4.61391	-3.79603	-4.46151	-2.19329	-4.75107	-5.05841	-3.28295	-5.86613	-1.84023	-4.09956	-3.47853	-9.83615	-7.88035	-4.34721	-6.8834	-8.04926	-7.10565
2020-05-29 18:30:00	3.35417	-4.08559	-4.49199	-3.79603	-4.43103	-1.88849	-4.65963	-4.84505	-3.19151	-5.74421	-1.84023	-3.97764	-3.17373	-9.68375	-7.78891	-4.13385	-6.8834	-7.89686	-7.04469
2020-05-29 18:45:00	3.36458	-4.20751	-4.58343	-3.85699	-4.43103	-2.07137	-4.72059	-4.93649	-3.25247	-5.83565	-1.93167	-4.16052	-3.35661	-9.98855	-7.84987	-4.43865	-6.85292	-7.9883	-7.04469
2020-05-29 19:00:00	3.375	-3.87223	-4.37007	-3.67411	-4.33959	-1.73609	-4.41579	-4.72313	-3.03911	-5.83565	-1.68783	-3.94716	-3.20421	-9.74471	-7.63651	-4.01193	-6.63956	-7.80542	-6.70941
2020-05-29 19:15:00	3.38542	-4.05511	-4.52247	-3.79603	-4.30911	-1.94945	-4.59867	-4.81457	-3.22199	-5.80517	-1.71831	-3.82524	-3.38709	-9.77519	-7.69747	-4.16433	-6.91388	-7.89686	-6.92277
2020-05-29 19:30:00	3.39583	-4.26847	-4.52247	-3.61315	-4.27863	-2.10185	-4.65963	-4.90601	-3.31343	-5.89661	-1.87071	-4.13004	-3.56997	-9.86663	-7.91083	-4.25577	-6.82244	-7.92734	-7.16661
2020-05-29 19:45:00	3.40625	-3.93319	-4.18719	-3.61315	-4.15671	-1.82753	-4.35483	-4.57073	-2.97815	-5.89661	-1.56591	-3.8862	-3.23469	-9.71423	-7.66699	-4.04241	-6.70052	-7.74446	-6.83133
2020-05-29 20:00:00	3.41667	-3.81127	-4.27863	-3.55219	-4.15671	-1.76657	-4.44627	-4.57073	-3.06959	-5.65277	-1.65735	-3.8862	-3.23469	-9.71423	-7.66699	-4.13385	-6.79196	-7.77494	-6.86181
2020-05-29 20:15:00	3.42708	-4.14655	-4.37007	-3.64363	-4.46151	-1.97993	-4.53771	-4.87553	-3.16103	-5.95757	-1.71831	-4.00812	-3.29565	-9.80567	-7.97179	-4.10337	-7.00532	-7.86638	-7.19709
2020-05-29 20:30:00	3.4375	-4.32943	-4.55295	-3.70459	-4.46151	-1.97993	-4.62915	-5.05841	-3.00863	-6.04901	-1.71831	-3.97764	-3.41757	-10.08	-7.94131	-4.19481	-6.97484	-8.11022	-7.31901
2020-05-29 20:45:00	3.44792	-4.35991	-4.46151	-3.82651	-4.37007	-1.94945	-4.50723	-4.96697	-3.13055	-6.04901	-1.77927	-3.97764	-3.32613	-9.98855	-7.94131	-4.25577	-7.15772	-7.71398	-7.22757
2020-05-29 21:00:00	3.45833	-3.78079	-4.33959	-3.49123	-4.15671	-1.64465	-4.32435	-4.50977	-3.03911	-5.92709	-1.62687	-3.76428	-3.29565	-9.77519	-7.75843	-4.01193	-6.85292	-7.8359	-6.92277
2020-05-29 21:15:00	3.46875	-4.11607	-4.52247	-3.70459	-4.37007	-1.73609	-4.62915	-4.90601	-3.16103	-6.04901	-1.93167	-3.94716	-3.29565	-10.0495	-7.91083	-4.13385	-7.06628	-8.07974	-7.04469
2020-05-29 21:30:00	3.47917	-4.11607	-4.33959	-3.67411	-4.27863	-1.55321	-4.44627	-4.90601	-3.22199	-5.98805	-1.93167	-4.0386	-3.32613	-9.95807	-7.91083	-4.16433	-6.85292	-7.9883	-7.04469
2020-05-29 21:45:00	3.48958	-3.81127	-4.12623	-3.33883	-4.15671	-1.40081	-4.29387	-4.69265	-2.79527	-5.80517	-1.62687	-3.64236	-3.11277	-9.74471	-7.81939	-3.89001	-6.67004	-7.86638	-6.95325
2020-05-29 22:00:00	3.5	-4.08559	-4.33959	-3.46075	-4.15671	-1.52273	-4.50723	-4.69265	-3.13055	-5.89661	-1.59639	-3.94716	-3.20421	-10.0495	-7.75843	-4.01193	-6.82244	-8.01878	-7.04469
2020-05-29 22:15:00	3.51042	-3.87223	-4.21767	-3.67411	-4.12623	-1.40081	-4.41579	-4.57073	-3.00863	-5.89661	-1.47447	-3.7338	-2.96037	-9.83615	-7.75843	-4.13385	-6.731	-7.80542	-6.95325
2020-05-29 22:30:00	3.52083	-3.99415	-4.21767	-3.46075	-3.97383	-1.40081	-4.38531	-4.57073	-3.10007	-6.01853	-1.50495	-3.85572	-3.05181	-9.92759	-7.75843	-4.10337	-6.94436	-7.89686	-7.04469
2020-05-29 22:45:00	3.53125	-3.99415	-4.52247	-3.76555	-3.97383	-1.70561	-4.50723	-4.69265	-3.06959	-6.10997	-1.59639	-3.94716	-3.05181	-9.83615	-7.88035	-3.98145	-7.0358	-7.89686	-6.92277
2020-05-29 23:00:00	3.54167	-3.93319	-4.33959	-3.55219	-3.97383	-1.70561	-4.38531	-4.69265	-2.94767	-6.01853	-1.59639	-3.7338	-2.92989	-9.83615	-7.66699	-3.98145	-6.94436	-7.89686	-6.80085
2020-05-29 23:15:00	3.55208	-4.05511	-4.33959	-3.55219	-4.09575	-1.49225	-4.38531	-4.66217	-3.06959	-6.01853	-1.50495	-3.7338	-3.14325	-9.83615	-7.60603	-4.07289	-6.85292	-7.89686	-7.01421
2020-05-29 23:30:00	3.5625	-3.93319	-4.52247	-3.64363	-4.15671	-1.58369	-4.38531	-4.96697	-3.06959	-6.20141	-1.65735	-3.82524	-3.26517	-9.83615	-7.72795	-4.04241	-7.15772	-7.89686	-6.92277
2020-05-29 23:45:00	3.57292	-4.05511	-4.43103	-3.55219	-4.15671	-1.49225	-4.38531	-4.66217	-2.94767	-6.01853	-1.56591	-3.7338	-3.14325	-9.71423	-7.72795	-4.04241	-6.85292	-7.9883	-6.92277
2020-05-30	3.58333	-4.05511	-4.33959	-3.64363	-4.03479	-1.58369	-4.47675	-4.84505	-3.06959	-6.10997	-1.47447	-3.7338	-3.23469	-9.80567	-7.81939	-4.04241	-6.97484	-7.9883	-7.10565
2020-05-30 00:15:00	3.59375	-4.05511	-4.43103	-3.76555	-4.03479	-1.67513	-4.47675	-4.66217	-3.16103	-6.10997	-1.74879	-3.82524	-3.38709	-9.80567	-7.94131	-4.13385	-6.97484	-8.11022	-7.22757
2020-05-30 00:30:00	3.60417	-3.84175	-4.24815	-3.70459	-3.97383	-1.27889	-4.29387	-4.54025	-2.85623	-6.20141	-1.53543	-3.7338	-3.32613	-9.71423	-7.84987	-3.82905	-6.85292	-7.89686	-7.01421
2020-05-30 00:45:00	3.61458	-3.93319	-4.37007	-3.61315	-4.18719	-1.37033	-4.59867	-4.66217	-3.06959	-6.20141	-1.44399	-3.85572	-3.29565	-9.71423	-7.94131	-4.19481	-6.97484	-7.89686	-7.01421
2020-05-30 01:00:00	3.625	-3.93319	-4.46151	-3.70459	-4.18719	-1.49225	-4.38531	-4.75361	-3.06959	-6.20141	-1.65735	-3.7338	-3.29565	-9.92759	-7.94131	-4.04241	-7.09676	-7.89686	-7.10565
2020-05-30 01:15:00	3.63542	-4.17703	-4.58343	-3.91795	-4.46151	-1.37033	-4.72059	-4.93649	-3.28295	-6.20141	-1.84023	-4.16052	-3.41757	-9.98855	-7.94131	-4.22529	-7.1882	-8.20166	-7.19709
2020-05-30 01:30:00	3.64583	-3.93319	-4.37007	-3.82651	-4.15671	-1.37033	-4.38531	-4.75361	-3.10007	-6.10997	-1.74879	-3.7338	-3.20421	-9.77519	-7.84987	-4.10337	-7.00532	-7.95782	-7.10565
2020-05-30 01:45:00	3.65625	-4.02463	-4.40055	-3.76555	-4.12623	-1.49225	-4.17195	-4.66217	-3.00863	-6.10997	-1.44399	-3.55092	-3.23469	-9.68375	-7.81939	-3.98145	-7.00532	-7.95782	-6.86181
2020-05-30 02:00:00	3.66667	-4.23799	-4.61391	-3.85699	-4.21767	-1.91897	-4.47675	-4.75361	-3.19151	-6.32333	-1.65735	-3.97764	-3.41757	-9.95807	-7.91083	-4.28625	-7.12724	-8.04926	-7.28853
2020-05-30 02:15:00	3.67708	-3.81127	-4.40055	-3.46075	-3.91287	-1.52273	-4.38531	-4.44881	-3.00863	-6.04901	-1.35255	-3.76428	-3.20421	-9.71423	-7.81939	-3.82905	-6.731	-7.8359	-7.04469
2020-05-30 02:30:00	3.6875	-4.11607	-4.73583	-3.85699	-4.30911	-1.91897	-4.59867	-5.05841	-3.19151	-6.44525	-1.87071	-3.97764	-3.41757	-10.019	-8.03275	-4.13385	-7.24916	-8.1407	-7.34949
2020-05-30 02:45:00	3.69792	-4.02463	-4.64439	-3.82651	-4.33959	-1.70561	-4.50723	-4.96697	-3.19151	-6.23189	-1.80975	-3.97764	-3.35661	-9.92759	-7.91083	-4.16433	-7.0358	-8.11022	-7.47141
2020-05-30 03:00:00	3.70833	-4.23799	-4.94919	-4.13131	-4.67487	-1.82753	-4.93395	-5.14985	-3.52679	-6.75005	-2.20599	-4.28244	-3.60045	-10.3543	-8.27659	-4.53009	-7.37108	-8.4455	-7.68477
2020-05-30 03:15:00	3.71875	-4.05511	-4.46151	-3.61315	-4.24815	-1.52273	-4.41579	-4.75361	-3.03911	-6.32333	-1.77927	-3.79476	-3.17373	-10.019	-8.00227	-4.10337	-7.06628	-7.92734	-7.25805
2020-05-30 03:30:00	3.72917	-4.05511	-4.37007	-3.67411	-4.37007	-1.40081	-4.41579	-4.75361	-3.03911	-6.26237	-1.50495	-3.8862	-3.29565	-9.89711	-7.88035	-4.01193	-7.1882	-8.01878	-7.13613
2020-05-30 03:45:00	3.73958	-3.93319	-4.37007	-3.67411	-4.03479	-1.40081	-4.32435	-4.66217	-2.94767	-6.35381	-1.59639	-3.79476	-3.08229	-9.77519	-7.75843	-4.13385	-6.8834	-7.80542	-7.13613
2020-05-30 04:00:00	3.75	-4.05511	-4.40055	-3.67411	-4.21767	-1.82753	-4.41579	-4.57073	-3.03911	-6.26237	-1.41351	-3.67284	-3.29565	-9.92759	-7.97179	-4.19481	-7.09676	-7.71398	-7.31901
2020-05-30 04:15:00	3.76042	-4.14655	-4.49199	-3.82651	-4.21767	-1.64465	-4.41579	-4.57073	-3.00863	-6.38429	-1.62687	-3.82524	-3.26517	-10.019	-7.84987	-4.40817	-7.09676	-8.04926	-7.28853
2020-05-30 04:30:00	3.77083	-3.93319	-4.49199	-3.64363	-4.09575	-1.55321	-4.32435	-4.47929	-2.94767	-6.26237	-1.53543	-3.70332	-3.08229	-9.80567	-7.75843	-3.95097	-6.82244	-7.8359	-7.28853
2020-05-30 04:45:00	3.78125	-3.93319	-4.55295	-3.94843	-4.40055	-1.85801	-4.50723	-4.78409	-3.16103	-6.59765	-1.87071	-4.00812	-3.41757	-10.019	-8.09371	-4.40817	-7.12724	-8.04926	-7.47141
2020-05-30 05:00:00	3.79167	-3.71983	-4.33959	-3.79603	-3.97383	-1.64465	-4.32435	-4.47929	-2.85623	-6.20141	-1.47447	-3.82524	-3.20421	-9.86663	-7.91083	-4.19481	-6.97484	-7.89686	-7.28853
2020-05-30 05:15:00	3.80208	-3.93319	-4.55295	-3.79603	-4.06527	-2.04089	-4.53771	-4.69265	-3.16103	-6.41477	-1.68783	-4.0386	-3.38709	-10.08	-8.09371	-4.16433	-7.1882	-8.07974	-7.34949
2020-05-30 05:30:00	3.8125	-4.02463	-4.67487	-3.79603	-4.37007	-1.94945	-4.41579	-4.60121	-3.03911	-6.50621	-1.77927	-4.0386	-3.53949	-9.95807	-8.00227	-4.13385	-7.1882	-7.95782	-7.44093
2020-05-30 05:45:00	3.82292	-3.81127	-4.46151	-3.94843	-4.00431	-2.10185	-4.41579	-4.63169	-2.97815	-6.32333	-1.50495	-3.82524	-3.38709	-9.98855	-7.88035	-4.22529	-7.21868	-8.04926	-7.28853
2020-05-30 06:00:00	3.83333	-3.90271	-4.58343	-3.94843	-4.12623	-2.10185	-4.50723	-4.63169	-3.16103	-6.62813	-1.62687	-3.7338	-3.60045	-9.98855	-7.97179	-4.22529	-7.27964	-8.17118	-7.59333
2020-05-30 06:15:00	3.84375	-3.90271	-4.61391	-3.94843	-4.30911	-2.28473	-4.38531	-4.72313	-3.16103	-6.53669	-1.87071	-4.06908	-3.38709	-10.08	-8.12419	-4.31673	-7.24916	-8.20166	-7.56285
2020-05-30 06:30:00	3.85417	-4.05511	-4.70535	-3.88747	-4.12623	-2.28473	-4.59867	-4.54025	-2.94767	-6.53669	-1.65735	-3.85572	-3.29565	-10.019	-8.21563	-4.10337	-7.1882	-8.20166	-7.56285
2020-05-30 06:45:00	3.86458	-4.14655	-4.70535	-4.10083	-4.33959	-2.52857	-4.84251	-4.81457	-3.19151	-6.68909	-1.87071	-3.94716	-3.66141	-10.2324	-8.30707	-4.19481	-7.493	-8.41502	-7.77621
2020-05-30 07:00:00	3.875	-3.93319	-4.64439	-4.03987	-4.24815	-2.31521	-4.62915	-4.63169	-2.88671	-6.47573	-1.65735	-4.09956	-3.47853	-10.1409	-8.12419	-4.13385	-7.3406	-8.07974	-7.74573
2020-05-30 07:15:00	3.88542	-4.05511	-4.73583	-4.16179	-4.33959	-2.31521	-4.62915	-4.96697	-3.10007	-6.78053	-1.62687	-4.191	-3.47853	-10.2019	-8.30707	-4.46913	-7.43204	-8.47598	-7.83717
2020-05-30 07:30:00	3.89583	-3.93319	-4.58343	-4.10083	-4.12623	-2.22377	-4.53771	-4.75361	-2.91719	-6.62813	-1.53543	-3.8862	-3.47853	-9.98855	-8.15467	-4.25577	-7.21868	-8.26262	-7.83717
2020-05-30 07:45:00	3.90625	-4.14655	-4.88823	-4.10083	-4.30911	-2.62001	-4.62915	-5.05841	-3.13055	-6.81101	-1.74879	-4.09956	-3.60045	-10.3848	-8.45947	-4.31673	-7.43204	-8.47598	-7.92861
2020-05-30 08:00:00	3.91667	-3.90271	-4.67487	-4.00939	-4.30911	-2.58953	-4.62915	-4.75361	-3.13055	-6.81101	-1.84023	-4.13004	-3.60045	-10.3543	-8.24611	-4.34721	-7.3406	-8.2931	-8.02005
2020-05-30 08:15:00	3.92708	-4.05511	-4.70535	-4.03987	-4.21767	-2.46761	-4.62915	-4.66217	-3.13055	-6.65861	-1.68783	-4.00812	-3.35661	-10.2324	-8.12419	-4.34721	-7.3406	-8.2931	-7.80669
2020-05-30 08:30:00	3.9375	-4.26847	-4.91871	-4.25323	-4.30911	-2.68097	-4.75107	-4.90601	-3.25247	-6.84149	-1.90119	-4.00812	-3.72237	-10.4457	-8.15467	-4.43865	-7.43204	-8.38454	-8.11149
2020-05-30 08:45:00	3.94792	-3.93319	-4.61391	-4.03987	-4.33959	-2.58953	-4.65963	-4.69265	-3.16103	-6.53669	-1.59639	-4.00812	-3.26517	-10.1714	-8.06323	-4.31673	-7.21868	-8.35406	-7.89813
2020-05-30 09:00:00	3.95833	-4.05511	-4.94919	-4.31419	-4.30911	-2.80289	-4.96443	-4.81457	-3.34391	-6.96341	-1.80975	-4.13004	-3.56997	-10.4762	-8.36803	-4.65201	-7.43204	-8.65886	-8.29437
2020-05-30 09:15:00	3.96875	-4.14655	-4.94919	-4.31419	-4.27863	-2.71145	-4.84251	-4.90601	-3.46583	-6.99389	-2.11455	-4.25196	-3.72237	-10.5677	-8.45947	-4.62153	-7.52348	-8.53694	-8.29437
2020-05-30 09:30:00	3.97917	-4.23799	-5.04063	-4.31419	-4.64439	-2.80289	-4.96443	-5.02793	-3.37439	-7.08533	-2.05359	-4.25196	-3.93573	-10.4153	-8.45947	-4.62153	-7.73684	-8.7503	-8.50773
2020-05-30 09:45:00	3.98958	-4.39039	-5.19303	-4.46659	-4.52247	-2.92481	-4.90347	-5.21081	-3.49631	-7.29869	-2.14503	-4.4958	-3.72237	-10.7505	-8.61187	-4.86537	-7.73684	-8.93318	-8.59917
2020-05-30 10:00:00	4	-4.17703	-5.10159	-4.67995	-4.52247	-3.10769	-4.99491	-5.05841	-3.37439	-7.17677	-2.05359	-4.4958	-4.05765	-10.5372	-8.61187	-4.74345	-7.73684	-9.0551	-8.50773
2020-05-30 10:15:00	4.01042	-4.26847	-5.19303	-4.49707	-4.64439	-3.13817	-4.90347	-5.05841	-3.49631	-7.17677	-2.05359	-4.4958	-3.96621	-10.6286	-8.73379	-4.92633	-7.82828	-8.93318	-8.50773
2020-05-30 10:30:00	4.02083	-4.17703	-4.97967	-4.49707	-4.46151	-2.95529	-4.69011	-5.14985	-3.40487	-7.20725	-2.02311	-4.28244	-3.81381	-10.3848	-8.73379	-4.71297	-7.73684	-8.96366	-8.32485
2020-05-30 10:45:00	4.03125	-4.29895	-5.10159	-4.28371	-4.46151	-2.95529	-4.69011	-4.84505	-3.40487	-7.20725	-1.99263	-4.28244	-3.78333	-10.5067	-8.55091	-4.71297	-7.73684	-8.84174	-8.50773
2020-05-30 11:00:00	4.04167	-4.39039	-5.19303	-4.49707	-4.79679	-3.04673	-4.99491	-5.05841	-3.43535	-7.42061	-2.20599	-4.40436	-4.11861	-10.5981	-8.97763	-4.92633	-7.82828	-9.11606	-8.62965
2020-05-30 11:15:00	4.05208	-4.39039	-4.97967	-4.37515	-4.58343	-2.95529	-4.90347	-5.14985	-3.43535	-7.42061	-2.08407	-4.40436	-3.90525	-10.5981	-8.88619	-4.92633	-7.73684	-9.14654	-8.50773
2020-05-30 11:30:00	4.0625	-4.39039	-5.28447	-4.37515	-4.79679	-3.04673	-4.93395	-5.27177	-3.55727	-7.51205	-2.08407	-4.40436	-4.02717	-10.7201	-8.97763	-5.04825	-7.9502	-9.14654	-8.75157
2020-05-30 11:45:00	4.07292	-4.51231	-5.19303	-4.67995	-4.58343	-2.95529	-5.02539	-5.05841	-3.34391	-7.63397	-2.26695	-4.52628	-4.02717	-10.842	-9.19099	-5.07873	-8.04164	-9.14654	-8.96493
2020-05-30 12:00:00	4.08333	-4.51231	-5.16255	-4.49707	-4.61391	-3.04673	-4.93395	-5.27177	-3.43535	-7.90829	-2.26695	-4.61772	-4.27101	-10.9334	-9.19099	-5.20065	-8.255	-9.14654	-8.96493
2020-05-30 12:15:00	4.09375	-4.51231	-5.25399	-4.64947	-4.73583	-2.95529	-5.05587	-5.27177	-3.55727	-7.81685	-2.35839	-4.52628	-4.17957	-10.9639	-9.31291	-5.07873	-8.16356	-9.26846	-8.96493
2020-05-30 12:30:00	4.10417	-4.51231	-5.25399	-4.52755	-4.64439	-2.95529	-5.05587	-5.24129	-3.67919	-7.72541	-2.35839	-4.6482	-4.17957	-10.9029	-9.43483	-5.23113	-8.255	-9.39038	-9.08685
2020-05-30 12:45:00	4.11458	-4.51231	-5.13207	-4.58851	-4.64439	-3.04673	-4.84251	-5.05841	-3.61823	-7.81685	-2.14503	-4.40436	-3.96621	-10.8115	-9.22147	-5.13969	-8.13308	-9.39038	-8.81253
2020-05-30 13:00:00	4.125	-4.60375	-5.13207	-4.37515	-4.64439	-3.22961	-4.93395	-5.36321	-3.40487	-7.90829	-2.35839	-4.40436	-3.96621	-10.9029	-9.43483	-5.10921	-8.43788	-9.39038	-9.11733
2020-05-30 13:15:00	4.13542	-4.51231	-5.19303	-4.52755	-4.85775	-3.04673	-5.05587	-5.24129	-3.52679	-8.12165	-2.23647	-4.61772	-4.05765	-10.9639	-9.43483	-5.35305	-8.43788	-9.45134	-9.05637
2020-05-30 13:30:00	4.14583	-4.51231	-5.25399	-4.34467	-5.07111	-3.10769	-4.93395	-5.36321	-3.61823	-8.12165	-2.35839	-4.61772	-4.14909	-10.9639	-9.43483	-5.47497	-8.4074	-9.54278	-8.93445
2020-05-30 13:45:00	4.15625	-4.72567	-5.43687	-4.55803	-5.07111	-3.19913	-5.23875	-5.45465	-3.70967	-8.30453	-2.44983	-4.67868	-4.27101	-11.0249	-9.64819	-5.56641	-8.59028	-9.6647	-9.30021
2020-05-30 14:00:00	4.16667	-4.72567	-5.13207	-4.61899	-4.76631	-3.01625	-5.11683	-5.45465	-3.58775	-8.21309	-2.29743	-4.58724	-4.02717	-11.1773	-9.73963	-5.47497	-8.46836	-9.72566	-9.30021
2020-05-30 14:15:00	4.17708	-4.63423	-5.10159	-4.46659	-4.88823	-2.98577	-5.11683	-5.33273	-3.46583	-8.39597	-2.38887	-4.77012	-4.11861	-11.2992	-9.92251	-5.47497	-8.43788	-9.84758	-9.36117
2020-05-30 14:30:00	4.1875	-4.69519	-5.16255	-4.49707	-4.91871	-2.98577	-5.11683	-5.39369	-3.67919	-8.36549	-2.35839	-4.77012	-4.24053	-11.1468	-9.83107	-5.59689	-8.65124	-9.84758	-9.57453
2020-05-30 14:45:00	4.19792	-4.72567	-5.22351	-4.34467	-4.91871	-2.83337	-5.11683	-5.51561	-3.74015	-8.57885	-2.44983	-4.52628	-4.17957	-11.2992	-9.83107	-5.47497	-8.62076	-9.8171	-9.51357
2020-05-30 15:00:00	4.20833	-4.72567	-5.19303	-4.49707	-5.13207	-3.04673	-5.17779	-5.51561	-3.74015	-8.73125	-2.60223	-4.83108	-4.14909	-11.5125	-10.1054	-5.56641	-8.77316	-10.0305	-9.63549
2020-05-30 15:15:00	4.21875	-4.78663	-5.04063	-4.22275	-5.13207	-2.89433	-5.08635	-5.39369	-3.83159	-8.63981	-2.51079	-4.61772	-4.14909	-11.4821	-10.014	-5.68833	-8.77316	-9.9695	-9.45261
2020-05-30 15:30:00	4.22917	-4.90855	-5.22351	-4.28371	-5.01015	-3.01625	-5.14731	-5.48513	-3.92303	-8.73125	-2.57175	-4.89204	-4.33197	-11.5125	-10.1054	-5.77977	-8.95604	-9.90854	-9.78789
2020-05-30 15:45:00	4.23958	-4.90855	-5.28447	-4.43611	-5.13207	-2.98577	-5.33019	-5.57657	-3.77063	-9.00557	-2.57175	-4.98348	-4.42341	-11.4516	-10.2883	-5.74929	-8.92556	-9.99998	-9.69645
2020-05-30 16:00:00	4.25	-4.87807	-5.34543	-4.52755	-5.13207	-2.77241	-5.23875	-5.57657	-3.95351	-9.09701	-2.60223	-4.86156	-4.14909	-11.7869	-10.2883	-5.96265	-9.10844	-10.1829	-9.60501
2020-05-30 16:15:00	4.26042	-4.87807	-5.07111	-4.55803	-5.19303	-2.74193	-5.08635	-5.45465	-3.80111	-9.09701	-2.60223	-4.70916	-4.11861	-11.3906	-10.2578	-6.05409	-8.98652	-10.0609	-9.84885
2020-05-30 16:30:00	4.27083	-4.84759	-5.22351	-4.52755	-5.19303	-2.80289	-5.26923	-5.63753	-3.92303	-9.24941	-2.57175	-4.92252	-4.42341	-11.6649	-10.3492	-6.29793	-9.26084	-10.3353	-9.84885
2020-05-30 16:45:00	4.28125	-5.06095	-5.19303	-4.55803	-5.19303	-2.80289	-5.26923	-5.60705	-3.77063	-9.46277	-2.57175	-5.01396	-4.27101	-11.604	-10.3188	-6.14553	-9.23036	-10.1524	-9.87933
2020-05-30 17:00:00	4.29167	-4.72567	-5.16255	-4.28371	-5.19303	-2.34569	-5.14731	-5.60705	-3.83159	-9.31037	-2.23647	-4.77012	-4.11861	-11.5735	-10.3188	-5.90169	-9.017	-10.2743	-9.72693
2020-05-30 17:15:00	4.30208	-5.03047	-5.22351	-4.43611	-5.37591	-2.43713	-5.29971	-5.82041	-4.04495	-9.61517	-2.48031	-5.13588	-4.39293	-11.8173	-10.5931	-6.23697	-9.29132	-10.5181	-10.0317
2020-05-30 17:30:00	4.3125	-4.78663	-5.22351	-4.37515	-5.40639	-2.22377	-5.33019	-5.66801	-3.80111	-9.58469	-2.48031	-4.83108	-4.39293	-11.8478	-10.5016	-6.11505	-9.35228	-10.4267	-9.97077
2020-05-30 17:45:00	4.32292	-4.78663	-5.10159	-4.43611	-5.16255	-2.28473	-5.08635	-5.57657	-3.67919	-9.58469	-2.41935	-4.92252	-4.14909	-11.5735	-10.4711	-6.08457	-9.26084	-10.4877	-9.97077
2020-05-30 18:00:00	4.33333	-4.90855	-5.25399	-4.28371	-5.16255	-1.94945	-5.14731	-5.72897	-3.86207	-9.67613	-2.35839	-4.98348	-4.36245	-11.7259	-10.6236	-6.08457	-9.10844	-10.5486	-9.87933
2020-05-30 18:15:00	4.34375	-4.87807	-5.13207	-4.58851	-5.34543	-1.85801	-5.14731	-5.72897	-3.83159	-9.73709	-2.35839	-4.89204	-4.21005	-11.8478	-10.6236	-6.29793	-9.19988	-10.6401	-9.90981
2020-05-30 18:30:00	4.35417	-4.75615	-4.91871	-4.22275	-5.25399	-1.70561	-4.90347	-5.69849	-3.92303	-9.82853	-2.41935	-4.86156	-4.17957	-11.6649	-10.6236	-6.08457	-9.29132	-10.5791	-9.94029
2020-05-30 18:45:00	4.36458	-4.75615	-4.97967	-4.28371	-5.10159	-1.61417	-4.90347	-5.69849	-3.70967	-9.82853	-2.20599	-4.6482	-4.11861	-11.7259	-10.2883	-5.81025	-9.1694	-10.4877	-9.94029
2020-05-30 19:00:00	4.375	-4.72567	-5.07111	-4.37515	-5.10159	-1.67513	-4.96443	-5.66801	-3.77063	-9.88949	-2.26695	-4.83108	-4.45389	-11.7259	-10.3492	-6.11505	-9.04748	-10.5181	-9.94029
2020-05-30 19:15:00	4.38542	-4.69519	-4.94919	-4.31419	-5.07111	-1.58369	-5.08635	-5.48513	-3.64871	-9.91997	-2.29743	-4.70916	-4.30149	-11.6649	-10.4407	-5.99313	-9.23036	-10.6096	-9.81837
2020-05-30 19:30:00	4.39583	-4.69519	-5.16255	-4.40563	-5.04063	-1.76657	-5.02539	-5.78993	-3.58775	-9.98093	-2.23647	-4.67868	-4.24053	-11.6345	-10.6236	-5.93217	-9.3218	-10.6096	-9.94029
2020-05-30 19:45:00	4.40625	-4.87807	-5.01015	-4.40563	-5.13207	-1.76657	-5.02539	-5.63753	-3.70967	-9.98093	-2.35839	-4.98348	-4.33197	-11.7869	-10.5931	-6.02361	-9.23036	-10.5486	-10.1536
2020-05-30 20:00:00	4.41667	-4.87807	-4.91871	-4.25323	-4.88823	-1.64465	-4.81203	-5.54609	-3.58775	-10.0724	-2.20599	-4.89204	-4.24053	-11.6954	-10.5931	-6.02361	-9.29132	-10.762	-10.0622
2020-05-30 20:15:00	4.42708	-4.87807	-5.22351	-4.16179	-5.10159	-1.61417	-4.99491	-5.63753	-3.67919	-10.0419	-2.41935	-4.86156	-4.30149	-11.6649	-10.4711	-5.99313	-9.19988	-10.762	-9.94029
2020-05-30 20:30:00	4.4375	-4.66471	-5.01015	-4.16179	-5.10159	-1.73609	-4.87299	-5.42417	-3.55727	-10.1638	-2.20599	-4.86156	-4.17957	-11.6649	-10.4711	-5.87121	-9.07796	-10.762	-9.94029
2020-05-30 20:45:00	4.44792	-4.54279	-4.70535	-4.03987	-4.82727	-1.52273	-4.87299	-5.33273	-3.55727	-10.1638	-2.17551	-4.6482	-4.05765	-11.4516	-10.4711	-5.99313	-9.19988	-10.701	-9.94029
2020-05-30 21:00:00	4.45833	-4.72567	-5.13207	-4.34467	-5.04063	-1.61417	-4.96443	-5.63753	-3.74015	-10.2552	-2.17551	-4.86156	-4.05765	-11.7259	-10.5321	-5.93217	-9.29132	-10.7925	-10.1536
2020-05-30 21:15:00	4.46875	-4.51231	-4.91871	-4.13131	-4.91871	-1.49225	-4.75107	-5.30225	-3.64871	-10.0419	-2.17551	-4.6482	-3.81381	-11.604	-10.2883	-5.81025	-9.19988	-10.6705	-10.1232
2020-05-30 21:30:00	4.47917	-4.72567	-5.01015	-4.25323	-4.97967	-1.79705	-4.84251	-5.51561	-3.61823	-10.2552	-2.20599	-4.73964	-3.99669	-11.6954	-10.6236	-6.11505	-9.19988	-10.762	-10.1232
2020-05-30 21:45:00	4.48958	-4.60375	-4.79679	-4.13131	-4.94919	-1.58369	-4.59867	-5.42417	-3.61823	-10.0419	-2.02311	-4.61772	-3.90525	-11.5125	-10.3797	-5.77977	-9.07796	-10.5181	-10.2146
2020-05-30 22:00:00	4.5	-4.57327	-4.94919	-4.28371	-5.04063	-1.88849	-4.81203	-5.51561	-3.70967	-10.3467	-2.23647	-4.83108	-4.08813	-11.7259	-10.6845	-6.17601	-9.3218	-10.701	-10.4889
2020-05-30 22:15:00	4.51042	-4.57327	-5.04063	-4.40563	-4.91871	-1.70561	-4.81203	-5.42417	-3.70967	-10.2552	-2.08407	-4.61772	-4.21005	-11.604	-10.5626	-5.84073	-9.3218	-10.701	-10.367
2020-05-30 22:30:00	4.52083	-4.57327	-4.94919	-4.37515	-4.88823	-1.88849	-4.69011	-5.48513	-3.70967	-10.3467	-2.08407	-4.70916	-4.08813	-11.6954	-10.4407	-5.93217	-9.3218	-10.4877	-10.4889
2020-05-30 22:45:00	4.53125	-4.78663	-5.16255	-4.55803	-5.07111	-1.91897	-4.99491	-5.60705	-3.80111	-10.4991	-2.38887	-4.83108	-4.45389	-12.0307	-10.5321	-6.02361	-9.56564	-10.7925	-10.6413
2020-05-30 23:00:00	4.54167	-4.57327	-4.85775	-4.43611	-4.85775	-1.91897	-4.69011	-5.60705	-3.74015	-10.4991	-2.29743	-4.83108	-4.02717	-11.6345	-10.654	-5.93217	-9.38276	-10.762	-10.5499
2020-05-30 23:15:00	4.55208	-4.57327	-4.85775	-4.40563	-4.85775	-1.82753	-4.78155	-5.51561	-3.64871	-10.2857	-2.08407	-4.6482	-4.05765	-11.8783	-10.4407	-5.81025	-9.41324	-10.6401	-10.5194
2020-05-30 23:30:00	4.5625	-4.87807	-5.10159	-4.71043	-4.94919	-2.13233	-5.02539	-5.78993	-3.89255	-10.621	-2.54127	-5.04444	-4.45389	-11.8478	-10.654	-6.11505	-9.65708	-10.9449	-10.9156
2020-05-30 23:45:00	4.57292	-4.57327	-5.25399	-4.55803	-4.97967	-2.04089	-4.93395	-5.60705	-3.89255	-10.5296	-2.32791	-4.86156	-4.39293	-11.8173	-10.5321	-5.93217	-9.50468	-10.8534	-10.7328
2020-05-31	4.58333	-4.66471	-4.94919	-4.34467	-4.85775	-2.04089	-4.81203	-5.60705	-3.74015	-10.56	-2.23647	-4.73964	-4.48437	-11.8173	-10.5931	-5.96265	-9.53516	-10.701	-10.7937
2020-05-31 00:15:00	4.59375	-4.78663	-5.19303	-4.49707	-4.94919	-2.13233	-4.90347	-5.69849	-4.07543	-10.6515	-2.44983	-4.98348	-4.60629	-12.0612	-10.5626	-6.05409	-9.68756	-10.9144	-10.9766
2020-05-31 00:30:00	4.60417	-4.78663	-5.31495	-4.61899	-4.94919	-2.07137	-4.96443	-5.51561	-3.80111	-10.8039	-2.35839	-4.98348	-4.69773	-12.1221	-10.7759	-6.14553	-9.6266	-10.9144	-11.068
2020-05-31 00:45:00	4.61458	-4.66471	-5.13207	-4.64947	-4.94919	-1.97993	-4.84251	-5.54609	-3.86207	-10.682	-2.29743	-5.01396	-4.66725	-11.9697	-10.6845	-5.93217	-9.65708	-10.701	-11.129
2020-05-31 01:00:00	4.625	-4.66471	-5.19303	-4.61899	-4.82727	-2.16281	-4.93395	-5.51561	-3.83159	-10.8344	-2.38887	-4.70916	-4.78917	-12.1221	-10.6845	-6.17601	-9.59612	-10.7315	-11.0985
2020-05-31 01:15:00	4.63542	-4.66471	-5.25399	-4.55803	-4.94919	-2.19329	-4.75107	-5.33273	-3.98399	-10.7734	-2.23647	-4.89204	-4.54533	-12.1831	-10.5626	-6.14553	-9.65708	-10.7315	-11.19
2020-05-31 01:30:00	4.64583	-4.57327	-5.34543	-4.61899	-4.91871	-2.52857	-4.84251	-5.54609	-4.16687	-10.9868	-2.51079	-4.92252	-4.94157	-12.1221	-10.9284	-6.26745	-9.6266	-11.0058	-11.4643
2020-05-31 01:45:00	4.65625	-4.87807	-5.49783	-4.89331	-5.13207	-2.86385	-5.05587	-5.54609	-4.13639	-11.1696	-2.44983	-4.953	-4.91109	-12.4574	-10.8979	-6.35889	-9.99236	-11.2192	-11.6472
2020-05-31 02:00:00	4.66667	-4.57327	-5.37591	-4.52755	-5.01015	-2.58953	-4.87299	-5.36321	-4.01447	-10.9868	-2.38887	-4.89204	-4.75869	-12.1831	-10.8369	-6.23697	-9.74852	-10.9753	-11.6167
2020-05-31 02:15:00	4.67708	-4.87807	-5.61975	-4.89331	-5.22351	-2.92481	-5.05587	-5.66801	-4.28879	-11.2306	-2.57175	-5.1054	-4.94157	-12.5184	-10.9284	-6.38937	-10.1143	-11.0363	-11.7996
2020-05-31 02:30:00	4.6875	-4.90855	-5.71119	-5.10667	-5.22351	-2.95529	-5.20827	-5.69849	-4.47167	-11.3525	-2.66319	-5.22732	-5.03301	-12.5793	-11.0807	-6.51129	-10.1752	-11.1582	-12.0739
2020-05-31 02:45:00	4.69792	-4.81711	-5.74167	-4.95427	-4.97967	-3.07721	-5.08635	-5.78993	-4.44119	-11.383	-2.69367	-5.07492	-5.03301	-12.6403	-11.1112	-6.54177	-10.1448	-11.3106	-12.2568
2020-05-31 03:00:00	4.70833	-4.81711	-5.71119	-5.07619	-4.91871	-3.10769	-5.02539	-5.57657	-4.31927	-11.322	-2.72415	-5.01396	-4.97205	-12.6403	-10.8064	-6.29793	-10.1752	-11.1582	-12.1044
2020-05-31 03:15:00	4.71875	-4.75615	-5.68071	-5.07619	-4.88823	-3.16865	-5.05587	-5.69849	-4.38023	-11.2611	-2.63271	-5.16636	-5.00253	-12.5793	-10.9284	-6.23697	-10.1448	-11.3106	-12.1653
2020-05-31 03:30:00	4.72917	-4.96951	-5.86359	-5.16763	-4.97967	-3.50393	-5.02539	-5.72897	-4.34975	-11.383	-2.84607	-5.07492	-4.94157	-12.7013	-10.9588	-6.57225	-10.1752	-11.2497	-12.2263
2020-05-31 03:45:00	4.73958	-4.78663	-5.46735	-5.16763	-4.76631	-3.32105	-4.96443	-5.51561	-4.22783	-11.5354	-2.81559	-5.1054	-5.15493	-12.6403	-10.9588	-6.29793	-9.99236	-11.3106	-12.1958
2020-05-31 04:00:00	4.75	-5.03047	-5.43687	-5.28955	-4.88823	-3.56489	-4.96443	-5.42417	-4.41071	-11.6573	-2.90703	-5.16636	-5.06349	-12.6708	-11.1112	-6.57225	-10.0533	-11.4935	-12.2873
2020-05-31 04:15:00	4.76042	-4.93903	-5.83311	-5.62483	-5.19303	-3.71729	-5.20827	-5.78993	-4.59359	-11.7792	-2.90703	-5.4102	-5.24637	-12.9146	-11.2636	-6.78561	-10.3276	-11.6459	-12.5616
2020-05-31 04:30:00	4.77083	-4.96951	-5.77215	-5.53339	-4.88823	-3.86969	-5.23875	-5.66801	-4.53263	-11.9317	-2.90703	-5.22732	-5.15493	-12.9146	-11.2941	-6.60273	-10.1448	-11.7069	-12.4397
2020-05-31 04:45:00	4.78125	-4.87807	-5.74167	-5.53339	-5.01015	-3.80873	-5.14731	-5.48513	-4.50215	-11.6268	-2.96799	-5.16636	-5.24637	-12.7622	-11.2027	-6.63321	-10.0838	-11.6459	-12.4701
2020-05-31 05:00:00	4.79167	-4.99999	-5.89407	-5.56387	-4.88823	-3.96113	-5.17779	-5.60705	-4.41071	-11.8707	-2.84607	-5.22732	-5.24637	-12.7622	-11.2027	-6.51129	-10.1448	-11.5545	-12.653
2020-05-31 05:15:00	4.80208	-5.03047	-5.65023	-5.41147	-4.97967	-4.08305	-5.17779	-5.63753	-4.38023	-11.6878	-2.84607	-5.13588	-5.39877	-12.8537	-11.2332	-6.54177	-10.1752	-11.6154	-12.714
2020-05-31 05:30:00	4.8125	-5.15239	-5.74167	-5.71627	-5.01015	-4.11353	-5.20827	-5.66801	-4.53263	-11.9317	-2.99847	-5.37972	-5.52069	-12.8537	-11.3551	-6.75513	-10.3276	-11.6459	-12.7749
2020-05-31 05:45:00	4.82292	-5.27431	-5.98551	-5.68579	-5.13207	-4.17449	-5.20827	-5.91185	-4.56311	-11.9621	-3.08991	-5.4102	-5.42925	-13.067	-11.3855	-6.63321	-10.3581	-11.7069	-12.9578
2020-05-31 06:00:00	4.83333	-5.09143	-5.92455	-5.62483	-5.01015	-4.29641	-5.23875	-5.72897	-4.56311	-11.9621	-3.05943	-5.31876	-5.42925	-13.189	-11.3855	-6.78561	-10.2972	-11.8897	-12.9273
2020-05-31 06:15:00	4.84375	-5.12191	-5.95503	-5.86867	-5.13207	-4.54025	-5.11683	-5.72897	-4.68503	-11.9926	-2.99847	-5.44068	-5.36829	-13.0061	-11.416	-6.66369	-10.5105	-12.0117	-12.9883
2020-05-31 06:30:00	4.85417	-5.33527	-5.89407	-5.71627	-5.01015	-4.57073	-5.23875	-5.78993	-4.62407	-12.145	-3.12039	-5.47116	-5.27685	-13.0975	-11.5684	-6.69417	-10.4191	-12.0726	-13.1712
2020-05-31 06:45:00	4.86458	-5.15239	-5.92455	-5.77723	-5.01015	-4.50977	-5.23875	-6.00329	-4.59359	-12.145	-3.18135	-5.4102	-5.27685	-13.1585	-11.5989	-6.81609	-10.6629	-12.1031	-13.1407
2020-05-31 07:00:00	4.875	-5.39623	-5.95503	-5.89915	-5.13207	-4.72313	-5.36067	-5.82041	-4.62407	-12.1755	-3.15087	-5.44068	-5.39877	-13.189	-11.5684	-6.90753	-10.602	-12.0726	-13.3236
2020-05-31 07:15:00	4.88542	-5.39623	-6.25983	-6.05155	-5.34543	-4.66217	-5.48259	-6.06425	-4.77647	-12.3888	-3.36423	-5.5626	-5.49021	-13.2804	-11.9342	-6.93801	-10.8458	-12.3469	-13.3845
2020-05-31 07:30:00	4.89583	-5.48767	-6.25983	-6.02107	-5.31495	-4.75361	-5.51307	-6.00329	-4.77647	-12.4193	-3.42519	-5.715	-5.52069	-13.3413	-11.9647	-7.18185	-10.7239	-12.4079	-13.5979
2020-05-31 07:45:00	4.90625	-5.42671	-6.16839	-5.96011	-5.46735	-4.75361	-5.51307	-6.09473	-4.89839	-12.4498	-3.24231	-5.62356	-5.55117	-13.4328	-11.7513	-7.05993	-10.8763	-12.5603	-13.3541
2020-05-31 08:00:00	4.91667	-5.42671	-6.25983	-5.96011	-5.43687	-4.75361	-5.54355	-6.03377	-4.71551	-12.5412	-3.39471	-5.8674	-5.64261	-13.5852	-12.0866	-7.15137	-10.6934	-12.5298	-13.6284
2020-05-31 08:15:00	4.92708	-5.54863	-6.41223	-5.96011	-5.74167	-4.84505	-5.72643	-6.24713	-4.98983	-12.7851	-3.48615	-5.8674	-6.00837	-13.4937	-12.0866	-7.36473	-10.9677	-12.6822	-13.9027
2020-05-31 08:30:00	4.9375	-5.54863	-6.22935	-5.68579	-5.52831	-4.84505	-5.75691	-6.18617	-5.02031	-12.7851	-3.39471	-5.65404	-5.58165	-13.3413	-12.0256	-7.36473	-10.8153	-12.7737	-13.8112
2020-05-31 08:45:00	4.94792	-5.64007	-6.38175	-5.92963	-5.52831	-4.90601	-5.87883	-6.58241	-5.14223	-12.7851	-3.51663	-5.74548	-5.91693	-13.7071	-12.2085	-7.45617	-11.0592	-12.8651	-13.9332
2020-05-31 09:00:00	4.95833	-5.64007	-6.13791	-5.86867	-5.61975	-4.90601	-5.87883	-6.30809	-4.98983	-12.7851	-3.45567	-5.65404	-5.76453	-13.3718	-12.3304	-7.33425	-10.7544	-12.6517	-13.9332
2020-05-31 09:15:00	4.96875	-5.54863	-6.13791	-5.80771	-5.52831	-4.84505	-5.75691	-6.12521	-4.89839	-12.7546	-3.45567	-5.77596	-5.70357	-13.3109	-12.1171	-7.30377	-10.6934	-12.5908	-14.0551
2020-05-31 09:30:00	4.97917	-5.60959	-6.25983	-5.86867	-5.61975	-4.87553	-5.97027	-6.43001	-5.14223	-12.9375	-3.45567	-5.715	-5.70357	-13.3718	-12.3304	-7.48665	-10.9068	-12.8956	-13.9636
2020-05-31 09:45:00	4.98958	-5.67055	-6.53415	-5.92963	-5.49783	-4.96697	-6.06171	-6.43001	-4.89839	-13.1204	-3.51663	-5.80644	-5.73405	-13.5242	-12.4219	-7.33425	-10.9372	-12.8346	-14.0856
2020-05-31 10:00:00	5	-5.88391	-6.44271	-6.17347	-5.58927	-5.02793	-6.18363	-6.52145	-5.14223	-13.2118	-3.54711	-5.98932	-5.85597	-13.5852	-12.7571	-7.54761	-10.9068	-13.1699	-14.116
2020-05-31 10:15:00	5.01042	-5.45719	-6.19887	-5.96011	-5.58927	-4.93649	-5.93979	-6.15569	-4.71551	-13.3337	-3.36423	-5.65404	-5.67309	-13.4328	-12.5743	-7.30377	-10.7848	-12.7737	-14.1465
2020-05-31 10:30:00	5.02083	-5.51815	-6.25983	-6.11251	-5.83311	-5.02793	-5.93979	-6.55193	-4.95935	-13.4861	-3.39471	-5.74548	-5.73405	-13.4937	-12.5743	-7.39521	-10.8458	-13.1394	-14.177
2020-05-31 10:45:00	5.03125	-5.51815	-6.35127	-6.11251	-5.61975	-5.02793	-6.06171	-6.33857	-4.83743	-13.3032	-3.33375	-5.74548	-5.58165	-13.4328	-12.6962	-7.39521	-10.8153	-12.9565	-14.0856
2020-05-31 11:00:00	5.04167	-5.51815	-6.22935	-5.83819	-5.61975	-4.93649	-5.97027	-6.33857	-4.89839	-13.5776	-3.30327	-5.92836	-5.70357	-13.4633	-12.7876	-7.51713	-10.8763	-12.987	-13.9941
2020-05-31 11:15:00	5.05208	-5.51815	-6.10743	-6.05155	-5.61975	-4.93649	-5.97027	-6.33857	-4.74599	-13.3642	-3.39471	-5.715	-5.55117	-13.3718	-12.6962	-7.36473	-10.9677	-12.987	-14.116
2020-05-31 11:30:00	5.0625	-5.70103	-6.53415	-6.20395	-5.83311	-5.14985	-6.18363	-6.55193	-4.92887	-13.5471	-3.33375	-6.0198	-5.64261	-13.5242	-13.001	-7.48665	-11.0287	-13.3223	-14.3599
2020-05-31 11:45:00	5.07292	-5.60959	-6.38175	-5.99059	-5.74167	-5.14985	-5.84835	-6.55193	-4.71551	-13.7604	-3.33375	-5.98932	-5.70357	-13.6461	-12.9095	-7.48665	-11.0287	-13.1394	-14.3599
2020-05-31 12:00:00	5.08333	-5.82295	-6.50367	-6.14299	-5.95503	-5.24129	-6.06171	-6.67385	-4.98983	-13.9738	-3.39471	-5.98932	-5.88645	-13.7376	-13.1229	-7.60857	-11.1201	-13.3833	-14.6037
2020-05-31 12:15:00	5.09375	-5.73151	-6.50367	-6.14299	-5.92455	-5.33273	-6.18363	-6.67385	-4.98983	-14.0652	-3.36423	-5.98932	-5.88645	-13.7071	-13.2448	-7.48665	-11.2116	-13.3833	-14.8171
2020-05-31 12:30:00	5.10417	-5.60959	-6.47319	-5.99059	-5.71119	-5.11937	-6.00075	-6.46049	-4.95935	-14.0652	-3.18135	-5.77596	-5.88645	-13.7071	-13.2448	-7.60857	-11.0896	-13.4442	-14.878
2020-05-31 12:45:00	5.11458	-5.64007	-6.47319	-6.08203	-5.92455	-5.30225	-5.97027	-6.55193	-5.08127	-14.2481	-3.27279	-5.89788	-5.70357	-13.6461	-13.2448	-7.76097	-11.0896	-13.5661	-15.0914
2020-05-31 13:00:00	5.125	-5.82295	-6.53415	-5.92963	-5.92455	-5.30225	-6.06171	-6.58241	-5.14223	-14.5529	-3.45567	-6.11124	-5.94741	-13.8595	-13.4582	-7.85241	-11.364	-13.5661	-15.2133
2020-05-31 13:15:00	5.13542	-5.70103	-6.50367	-5.99059	-5.86359	-5.30225	-6.00075	-6.58241	-4.92887	-14.431	-3.21183	-5.95884	-5.70357	-13.7985	-13.4582	-7.79145	-11.242	-13.7185	-15.3657
2020-05-31 13:30:00	5.14583	-5.70103	-6.50367	-6.08203	-5.98551	-5.30225	-5.87883	-6.58241	-4.92887	-14.6444	-3.39471	-6.08076	-5.67309	-13.7071	-13.4887	-7.63905	-11.303	-13.749	-15.4876
2020-05-31 13:45:00	5.15625	-5.73151	-6.44271	-6.11251	-5.98551	-5.24129	-5.97027	-6.58241	-5.11175	-14.7968	-3.39471	-6.08076	-6.00837	-14.1033	-13.6411	-7.88289	-11.5164	-13.8709	-15.7315
2020-05-31 14:00:00	5.16667	-5.82295	-6.41223	-5.96011	-5.89407	-5.14985	-5.97027	-6.67385	-5.02031	-14.9187	-3.18135	-5.95884	-5.76453	-13.89	-13.6715	-7.79145	-11.3944	-13.9014	-15.8839
2020-05-31 14:15:00	5.17708	-5.73151	-6.38175	-6.02107	-6.01599	-5.14985	-5.93979	-6.67385	-4.95935	-15.0101	-3.33375	-6.05028	-5.82549	-13.9509	-13.763	-8.15721	-11.4859	-13.9319	-16.0972
2020-05-31 14:30:00	5.1875	-6.03631	-6.62559	-6.26491	-6.19887	-5.51561	-6.24459	-6.97865	-5.35559	-15.4978	-3.51663	-6.23316	-6.09981	-14.1948	-13.9763	-8.21817	-11.8516	-14.3586	-16.4325
2020-05-31 14:45:00	5.19792	-5.79247	-6.29031	-5.77723	-6.01599	-5.30225	-5.90931	-6.64337	-4.92887	-15.2844	-3.21183	-6.0198	-5.79501	-14.0119	-13.9763	-8.00481	-11.7297	-14.3891	-16.3411
2020-05-31 15:00:00	5.20833	-5.91439	-6.56463	-6.14299	-6.01599	-5.39369	-6.12267	-6.82625	-5.20319	-15.6502	-3.27279	-6.20268	-5.97789	-14.0424	-14.1592	-8.30961	-11.8212	-14.5415	-16.7068
2020-05-31 15:15:00	5.21875	-6.00583	-6.44271	-5.80771	-6.13791	-5.27177	-6.09219	-6.82625	-5.17271	-15.7416	-3.36423	-6.11124	-5.82549	-13.9814	-14.3421	-8.09625	-11.8821	-14.6329	-16.9202
2020-05-31 15:30:00	5.22917	-6.12775	-6.59511	-6.05155	-6.07695	-5.45465	-6.09219	-6.82625	-5.26415	-16.1379	-3.42519	-6.1722	-6.00837	-14.1948	-14.3421	-8.27913	-11.9736	-14.8463	-17.0421
2020-05-31 15:45:00	5.23958	-6.09727	-6.56463	-6.32587	-6.19887	-5.63753	-6.15315	-7.03961	-5.32511	-16.2293	-3.42519	-6.38556	-6.06933	-14.2557	-14.4031	-8.49249	-12.065	-14.9987	-17.164
2020-05-31 16:00:00	5.25	-6.06679	-6.83895	-6.23443	-6.41223	-5.82041	-6.33603	-7.00913	-5.17271	-16.4427	-3.39471	-6.35508	-6.34365	-14.2862	-14.6164	-8.34009	-12.3393	-14.9987	-17.4993
2020-05-31 16:15:00	5.26042	-5.97535	-6.47319	-5.99059	-6.32079	-5.39369	-6.03123	-7.00913	-5.20319	-16.4122	-3.36423	-6.20268	-6.00837	-14.2557	-14.4945	-8.37057	-12.126	-15.0597	-17.4993
2020-05-31 16:30:00	5.27083	-5.94487	-6.44271	-5.83819	-6.19887	-5.39369	-6.09219	-6.88721	-5.26415	-16.6256	-3.33375	-6.11124	-5.94741	-14.2253	-14.7079	-8.34009	-12.0955	-15.0597	-17.5298
2020-05-31 16:45:00	5.28125	-6.15823	-6.62559	-6.08203	-6.38175	-5.45465	-6.15315	-6.97865	-5.32511	-16.8999	-3.42519	-6.38556	-6.25221	-14.4996	-14.8907	-8.55345	-12.1564	-15.3035	-17.7432
2020-05-31 17:00:00	5.29167	-6.03631	-6.68655	-5.92963	-6.38175	-5.51561	-6.27507	-6.97865	-5.32511	-17.0828	-3.48615	-6.29412	-6.09981	-14.3472	-15.0736	-8.67537	-12.3698	-15.4254	-17.7736
2020-05-31 17:15:00	5.30208	-6.03631	-6.53415	-5.96011	-6.50367	-5.51561	-6.12267	-6.97865	-5.29463	-17.3876	-3.48615	-6.35508	-6.16077	-14.4386	-15.0736	-8.43153	-12.4308	-15.5473	-18.1089
2020-05-31 17:30:00	5.3125	-6.12775	-6.62559	-5.89915	-6.47319	-5.39369	-6.00075	-6.94817	-5.23367	-17.479	-3.51663	-6.53796	-6.03885	-14.4996	-15.1955	-8.52297	-12.4308	-15.4864	-18.3223
2020-05-31 17:45:00	5.32292	-6.21919	-6.62559	-6.05155	-6.50367	-5.36321	-6.00075	-6.73481	-5.35559	-17.5704	-3.51663	-6.44652	-6.09981	-14.4996	-15.3479	-8.55345	-12.4003	-15.6083	-18.3832
2020-05-31 18:00:00	5.33333	-6.34111	-6.68655	-6.05155	-6.50367	-5.54609	-6.18363	-6.91769	-5.41655	-17.9667	-3.45567	-6.50748	-6.09981	-14.6825	-15.4699	-8.61441	-12.7051	-15.8217	-18.688
2020-05-31 18:15:00	5.34375	-6.18871	-6.77799	-5.99059	-6.47319	-5.51561	-6.30555	-6.88721	-5.32511	-18.0581	-3.60807	-6.72084	-6.19125	-14.8958	-15.5308	-8.94969	-12.827	-15.7607	-18.9014
2020-05-31 18:30:00	5.35417	-5.97535	-6.65607	-5.83819	-6.38175	-5.42417	-6.06171	-6.79577	-5.29463	-18.1496	-3.42519	-6.477	-6.03885	-14.7434	-15.4394	-8.73633	-12.7965	-15.8826	-18.9319
2020-05-31 18:45:00	5.36458	-6.09727	-6.83895	-5.96011	-6.68655	-5.27177	-6.15315	-7.00913	-5.26415	-18.3629	-3.51663	-6.477	-6.13029	-14.8349	-15.5308	-8.70585	-12.6746	-15.9741	-19.1452
2020-05-31 19:00:00	5.375	-6.28015	-6.71703	-5.83819	-6.53415	-5.18033	-6.15315	-6.85673	-5.23367	-18.4544	-3.27279	-6.38556	-5.97789	-14.7739	-14.3726	-8.43153	-11.9736	-15.9741	-19.1452
2020-05-31 19:15:00	5.38542	-6.15823	-6.59511	-5.89915	-6.41223	-5.27177	-6.12267	-6.88721	-5.32511	-4.79933	-3.39471	-6.35508	-4.72821	-14.7739	-8.94715	-7.18185	-6.60908	-9.5123	-10.4889
2020-05-31 19:30:00	5.39583	-6.15823	-6.59511	-5.77723	-6.53415	-5.24129	-6.21411	-6.97865	-5.23367	-2.36093	-3.18135	-6.23316	-4.63677	-14.7434	-8.94715	-7.15137	-6.51764	-9.63422	-10.367
2020-05-31 19:45:00	5.40625	-6.21919	-6.80847	-5.99059	-6.56463	-5.36321	-6.30555	-6.85673	-5.38607	-1.96469	-3.45567	-6.65988	-4.88061	-14.8349	-9.13003	-7.45617	-6.82244	-9.60374	-10.7632
2020-05-31 20:00:00	5.41667	-6.12775	-6.71703	-5.99059	-6.44271	-5.36321	-6.30555	-6.85673	-5.17271	-1.99517	-3.45567	-6.44652	-4.91109	-14.8349	-9.03859	-7.33425	-6.63956	-9.8171	-10.8547
2020-05-31 20:15:00	5.42708	-5.91439	-6.71703	-5.86867	-6.44271	-5.36321	-6.09219	-7.03961	-5.17271	-1.69037	-3.36423	-6.41604	-4.91109	-14.9568	-9.13003	-7.21233	-6.79196	-9.69518	-10.6413
2020-05-31 20:30:00	5.4375	-6.00583	-6.74751	-5.86867	-6.41223	-5.27177	-6.15315	-6.94817	-5.32511	-1.69037	-3.36423	-6.50748	-4.94157	-14.7129	-9.00811	-7.18185	-6.85292	-9.69518	-10.8242
2020-05-31 20:45:00	5.44792	-6.09727	-6.77799	-6.14299	-6.50367	-5.33273	-6.12267	-7.03961	-5.29463	-1.72085	-3.57759	-6.44652	-4.81965	-14.8044	-9.22147	-7.12089	-6.79196	-9.78662	-10.8852
2020-05-31 21:00:00	5.45833	-6.09727	-6.80847	-6.29539	-6.47319	-5.36321	-6.06171	-7.03961	-5.35559	-1.87325	-3.45567	-6.75132	-5.12445	-15.1092	-8.91667	-7.36473	-6.94436	-9.87806	-10.8547
2020-05-31 21:15:00	5.46875	-5.97535	-6.68655	-5.92963	-6.25983	-5.27177	-5.93979	-6.82625	-5.20319	-1.59893	-3.18135	-6.41604	-4.88061	-14.7434	-8.91667	-7.09041	-6.82244	-9.72566	-10.8242
2020-05-31 21:30:00	5.47917	-6.15823	-6.96087	-6.20395	-6.32079	-5.45465	-6.12267	-6.94817	-5.32511	-1.72085	-3.24231	-6.65988	-4.91109	-14.8958	-9.09955	-7.30377	-6.85292	-9.75614	-11.0985
2020-05-31 21:45:00	5.48958	-6.06679	-6.86943	-6.20395	-6.29031	-5.39369	-6.03123	-6.94817	-5.26415	-1.65989	-3.21183	-6.477	-5.06349	-14.9568	-9.13003	-7.27329	-7.0358	-9.78662	-11.068
2020-05-31 22:00:00	5.5	-6.06679	-6.96087	-6.32587	-6.25983	-5.42417	-6.03123	-6.85673	-5.32511	-1.69037	-3.48615	-6.59892	-5.09397	-14.7739	-9.00811	-7.18185	-7.09676	-10.0609	-11.129
2020-05-31 22:15:00	5.51042	-6.06679	-6.93039	-6.38683	-6.35127	-5.57657	-6.03123	-6.85673	-5.44703	-1.84277	-3.39471	-6.53796	-5.24637	-14.8653	-9.09955	-7.27329	-6.85292	-9.99998	-11.19
2020-05-31 22:30:00	5.52083	-6.06679	-6.74751	-6.41731	-6.01599	-5.39369	-5.81787	-6.67385	-5.41655	-1.69037	-3.39471	-6.44652	-5.09397	-15.1701	-9.03859	-7.30377	-7.0358	-9.9695	-11.0376
2020-05-31 22:45:00	5.53125	-6.18871	-6.80847	-6.50875	-6.29031	-5.72897	-6.03123	-6.97865	-5.53847	-2.05613	-3.57759	-6.59892	-5.49021	-15.353	-9.37387	-7.51713	-7.27964	-10.2133	-11.5252
2020-05-31 23:00:00	5.54167	-6.21919	-6.83895	-6.63067	-6.29031	-5.78993	-6.09219	-6.76529	-5.50799	-1.90373	-3.66903	-6.69036	-5.15493	-15.2006	-9.28243	-7.33425	-7.12724	-10.1829	-11.3119
2020-05-31 23:15:00	5.55208	-6.03631	-6.93039	-6.44779	-6.19887	-5.82041	-6.21411	-6.76529	-5.47751	-1.87325	-3.63855	-6.72084	-5.12445	-15.3225	-9.31291	-7.36473	-7.21868	-10.2438	-11.5862
2020-05-31 23:30:00	5.5625	-6.24967	-6.96087	-6.66115	-6.50367	-5.94233	-6.21411	-6.97865	-5.62991	-1.99517	-3.91287	-6.87324	-5.42925	-15.353	-9.52627	-7.60857	-7.24916	-10.1829	-11.6776
2020-05-31 23:45:00	5.57292	-6.18871	-7.02183	-6.56971	-6.41223	-6.00329	-6.15315	-6.82625	-5.59943	-1.93421	-3.69951	-6.59892	-5.39877	-15.5969	-9.46531	-7.66953	-7.27964	-10.3048	-11.7691
2020-06-01	5.58333	-6.12775	-6.99135	-6.66115	-6.38175	-5.91185	-6.33603	-6.91769	-5.62991	-1.87325	-3.76047	-6.81228	-5.42925	-15.5359	-9.49579	-7.57809	-7.21868	-10.0305	-11.6167
2020-06-01 00:15:00	5.59375	-6.24967	-7.02183	-6.78307	-6.47319	-6.15569	-6.36651	-6.91769	-5.81279	-1.93421	-3.82143	-6.84276	-5.49021	-15.4445	-9.37387	-7.60857	-7.37108	-10.3048	-11.7996
2020-06-01 00:30:00	5.60417	-6.40207	-7.11327	-6.78307	-6.50367	-6.12521	-6.51891	-7.03961	-5.84327	-2.08661	-3.88239	-6.99516	-5.52069	-15.5969	-9.52627	-7.73049	-7.43204	-10.3657	-11.9825
2020-06-01 00:45:00	5.61458	-6.18871	-6.93039	-6.60019	-6.53415	-6.15569	-6.54939	-6.94817	-5.90423	-2.11709	-3.72999	-6.90372	-5.49021	-15.7188	-9.43483	-7.73049	-7.46252	-10.4267	-11.952
2020-06-01 01:00:00	5.625	-6.12775	-6.86943	-6.63067	-6.29031	-6.09473	-6.45795	-6.85673	-5.72135	-1.84277	-3.79095	-6.72084	-5.42925	-15.5664	-9.34339	-7.70001	-7.31012	-10.3962	-12.0434
2020-06-01 01:15:00	5.63542	-6.15823	-6.96087	-6.63067	-6.32079	-6.12521	-6.51891	-6.79577	-5.66039	-1.93421	-3.63855	-6.87324	-5.55117	-15.5054	-9.49579	-7.70001	-7.43204	-10.3657	-12.0129
2020-06-01 01:30:00	5.64583	-6.15823	-6.99135	-6.81355	-6.32079	-6.15569	-6.67131	-6.70433	-5.78231	-1.87325	-3.91287	-6.99516	-5.52069	-15.6578	-9.25195	-7.82193	-7.37108	-10.3048	-12.0739
2020-06-01 01:45:00	5.65625	-6.31063	-6.83895	-6.93547	-6.35127	-6.39953	-6.39699	-6.94817	-5.72135	-1.99517	-3.85191	-6.9342	-5.39877	-15.7188	-9.40435	-7.48665	-7.21868	-10.2743	-12.1653
2020-06-01 02:00:00	5.66667	-6.31063	-6.96087	-6.87451	-6.47319	-6.24713	-6.76275	-6.97865	-5.87375	-2.11709	-4.03479	-6.84276	-5.45973	-15.8712	-9.43483	-7.82193	-7.43204	-10.5486	-12.2263
2020-06-01 02:15:00	5.67708	-6.52399	-7.35711	-7.14883	-6.68655	-6.49097	-6.67131	-7.19201	-6.14807	-2.23901	-4.18719	-7.17804	-5.70357	-15.9017	-9.64819	-7.97433	-7.58444	-10.701	-12.5006
2020-06-01 02:30:00	5.6875	-6.43255	-7.29615	-7.17931	-6.62559	-6.52145	-6.94563	-7.22249	-5.99567	-2.17805	-4.24815	-7.20852	-5.76453	-15.9626	-9.67867	-8.00481	-7.70636	-10.6401	-12.5006
2020-06-01 02:45:00	5.69792	-6.37159	-7.23519	-6.93547	-6.77799	-6.55193	-6.97611	-7.10057	-5.78231	-2.11709	-4.18719	-7.239	-5.70357	-15.8102	-9.61771	-7.94385	-7.6454	-10.7315	-12.4701
2020-06-01 03:00:00	5.70833	-6.40207	-7.17423	-7.20979	-6.89991	-6.58241	-7.00659	-7.25297	-6.05663	-2.14757	-4.15671	-7.239	-5.73405	-15.9931	-9.52627	-7.94385	-7.70636	-10.8839	-12.5921
2020-06-01 03:15:00	5.71875	-6.52399	-7.14375	-7.17931	-6.68655	-6.61289	-6.82371	-7.16153	-6.20903	-2.02565	-4.15671	-7.17804	-5.67309	-16.0541	-9.77011	-7.97433	-7.73684	-10.6401	-12.5616
2020-06-01 03:30:00	5.72917	-6.24967	-6.99135	-6.90499	-6.59511	-6.36905	-6.76275	-6.88721	-6.11759	-1.87325	-3.91287	-6.99516	-5.61213	-15.7797	-9.58723	-7.66953	-7.31012	-10.701	-12.4397
2020-06-01 03:45:00	5.73958	-6.58495	-7.32663	-7.17931	-6.83895	-6.70433	-7.03707	-7.10057	-6.23951	-2.20853	-4.24815	-7.11708	-5.73405	-16.0541	-9.67867	-8.00481	-7.67588	-10.8534	-12.5006
2020-06-01 04:00:00	5.75	-6.49351	-7.14375	-7.24027	-6.74751	-6.64337	-7.06755	-7.22249	-6.17855	-2.23901	-4.03479	-7.239	-5.79501	-16.115	-9.73963	-8.03529	-7.493	-10.8229	-12.6835
2020-06-01 04:15:00	5.76042	-6.43255	-7.08279	-7.17931	-6.77799	-6.67385	-7.09803	-7.16153	-6.11759	-1.96469	-3.97383	-7.14756	-5.70357	-16.0541	-9.64819	-7.70001	-7.6454	-10.8229	-12.6835
2020-06-01 04:30:00	5.77083	-6.55447	-7.23519	-7.33171	-6.89991	-6.67385	-7.09803	-7.19201	-6.23951	-2.08661	-4.33959	-7.0866	-5.82549	-16.0846	-9.67867	-8.03529	-7.58444	-10.9144	-12.7445
2020-06-01 04:45:00	5.78125	-6.43255	-7.08279	-7.17931	-6.71703	-6.49097	-7.09803	-7.13105	-6.08711	-2.02565	-4.06527	-7.11708	-5.67309	-16.0541	-9.67867	-7.94385	-7.61492	-11.0058	-12.714
2020-06-01 05:00:00	5.79167	-6.58495	-7.20471	-7.24027	-7.02183	-6.64337	-7.12851	-7.03961	-6.23951	-2.05613	-4.09575	-7.11708	-5.91693	-15.9931	-9.83107	-7.85241	-7.6454	-11.0668	-12.8054
2020-06-01 05:15:00	5.80208	-6.49351	-7.14375	-7.42315	-6.83895	-6.67385	-7.15899	-7.07009	-6.17855	-2.17805	-4.06527	-7.33044	-5.64261	-15.9931	-9.73963	-8.09625	-7.70636	-10.7925	-12.8054
2020-06-01 05:30:00	5.8125	-6.52399	-7.08279	-7.45363	-6.74751	-6.61289	-7.18947	-7.19201	-6.20903	-1.99517	-4.21767	-7.05612	-5.79501	-16.176	-9.77011	-8.00481	-7.52348	-10.7925	-12.7749
2020-06-01 05:45:00	5.82292	-6.85927	-7.23519	-7.51459	-6.86943	-6.76529	-7.18947	-7.34441	-6.45287	-2.33045	-4.27863	-7.3914	-5.91693	-16.2065	-10.1359	-8.24865	-7.73684	-11.0668	-12.9578
2020-06-01 06:00:00	5.83333	-6.67639	-7.17423	-7.48411	-6.89991	-6.58241	-7.12851	-7.16153	-6.17855	-2.26949	-4.24815	-7.29996	-5.73405	-16.0846	-10.0444	-8.15721	-7.67588	-10.9144	-13.0493
2020-06-01 06:15:00	5.84375	-6.58495	-7.32663	-7.36219	-6.86943	-6.70433	-7.15899	-7.31393	-6.20903	-2.29997	-4.30911	-7.20852	-5.76453	-16.1455	-10.0444	-8.18769	-7.67588	-10.8839	-12.9273
2020-06-01 06:30:00	5.85417	-6.67639	-7.14375	-7.42315	-6.77799	-6.73481	-7.28091	-7.22249	-6.42239	-2.29997	-4.37007	-7.36092	-5.85597	-16.4198	-9.98347	-8.15721	-7.70636	-10.9449	-13.2017
2020-06-01 06:45:00	5.86458	-6.70687	-7.14375	-7.60603	-6.89991	-6.94817	-7.40283	-7.34441	-6.36143	-2.33045	-4.49199	-7.239	-5.94741	-16.3589	-10.2273	-8.15721	-7.73684	-11.1277	-13.2017
2020-06-01 07:00:00	5.875	-6.73735	-7.38759	-7.60603	-6.77799	-6.85673	-7.34187	-7.19201	-6.36143	-2.33045	-4.33959	-7.3914	-5.97789	-16.3589	-9.89203	-8.15721	-7.6454	-11.0058	-12.9578
2020-06-01 07:15:00	5.88542	-6.73735	-7.38759	-7.69747	-7.02183	-6.76529	-7.46379	-7.40537	-6.39191	-2.42189	-4.37007	-7.57428	-5.85597	-16.2979	-10.0444	-8.40105	-7.73684	-11.2801	-13.1407
2020-06-01 07:30:00	5.89583	-6.85927	-7.35711	-7.78891	-7.11327	-6.88721	-7.34187	-7.46633	-6.48335	-2.48285	-4.52247	-7.3914	-6.13029	-16.3894	-10.1359	-8.15721	-7.76732	-11.1277	-13.1407
2020-06-01 07:45:00	5.90625	-6.85927	-7.44855	-7.84987	-7.26567	-7.07009	-7.55523	-7.58825	-6.57479	-2.48285	-4.79679	-7.60476	-5.97789	-16.4808	-10.3797	-8.46201	-7.76732	-11.2192	-13.3236
2020-06-01 08:00:00	5.91667	-6.85927	-7.44855	-7.88035	-7.23519	-7.19201	-7.55523	-7.71017	-6.48335	-2.57429	-4.70535	-7.6962	-6.09981	-16.5722	-10.2883	-8.58393	-7.91972	-11.3106	-13.3236
2020-06-01 08:15:00	5.92708	-6.85927	-7.50951	-7.88035	-7.23519	-6.97865	-7.61619	-7.64921	-6.48335	-2.57429	-4.61391	-7.60476	-6.19125	-16.4808	-10.3797	-8.55345	-7.85876	-11.3106	-13.4455
2020-06-01 08:30:00	5.9375	-7.07263	-7.57047	-7.94131	-7.32663	-7.13105	-7.58571	-7.83209	-6.63575	-2.63525	-4.64439	-7.6962	-6.28269	-16.7856	-10.4102	-8.52297	-7.9502	-11.2801	-13.5369
2020-06-01 08:45:00	5.94792	-6.82879	-7.50951	-7.66699	-7.29615	-7.03961	-7.55523	-7.64921	-6.63575	-2.51333	-4.73583	-7.45236	-6.22173	-16.6027	-10.3188	-8.52297	-7.85876	-11.3106	-13.3236
2020-06-01 09:00:00	5.95833	-7.10311	-7.57047	-7.72795	-7.29615	-7.22249	-7.73811	-7.77113	-6.69671	-2.69621	-4.91871	-7.66572	-6.22173	-16.6637	-10.4102	-8.58393	-7.98068	-11.5545	-13.415
2020-06-01 09:15:00	5.96875	-6.98119	-7.66191	-8.00227	-7.38759	-6.97865	-7.58571	-7.86257	-6.60527	-2.75717	-4.88823	-7.5438	-6.40461	-16.6942	-10.4102	-8.46201	-7.98068	-11.463	-13.2321
2020-06-01 09:30:00	5.97917	-6.98119	-7.47903	-7.75843	-7.41807	-6.97865	-7.46379	-7.67969	-6.57479	-2.60477	-4.67487	-7.63524	-6.31317	-16.6332	-10.4102	-8.52297	-7.70636	-11.524	-13.2626
2020-06-01 09:45:00	5.98958	-7.04215	-7.72287	-8.00227	-7.38759	-7.13105	-7.64667	-7.95401	-6.57479	-2.72669	-4.79679	-7.72668	-6.34365	-16.6942	-10.6236	-8.52297	-7.85876	-11.463	-13.1712
2020-06-01 10:00:00	6	-6.82879	-7.47903	-7.72795	-7.29615	-7.00913	-7.52475	-7.86257	-6.51383	-2.51333	-4.64439	-7.6962	-6.22173	-16.4503	-10.4407	-8.52297	-7.67588	-11.1887	-13.0188
2020-06-01 10:15:00	6.01042	-7.01167	-7.44855	-7.88035	-7.50951	-7.00913	-7.58571	-7.83209	-6.63575	-2.66573	-4.52247	-7.78764	-6.37413	-16.6637	-10.654	-8.61441	-7.73684	-11.524	-13.1407
2020-06-01 10:30:00	6.02083	-7.01167	-7.63143	-7.81939	-7.41807	-7.16153	-7.67715	-7.92353	-6.54431	-2.72669	-4.76631	-7.66572	-6.40461	-16.6027	-10.6236	-8.61441	-7.88924	-11.5849	-13.2931
2020-06-01 10:45:00	6.03125	-6.88975	-7.26567	-7.63651	-7.26567	-6.94817	-7.64667	-7.71017	-6.26999	-2.51333	-4.49199	-7.66572	-6.16077	-16.5722	-10.6236	-8.37057	-7.6454	-11.3106	-12.9883
2020-06-01 11:00:00	6.04167	-6.85927	-7.41807	-7.78891	-7.29615	-6.94817	-7.61619	-7.71017	-6.45287	-2.48285	-4.58343	-7.63524	-6.28269	-16.5113	-10.8369	-8.37057	-7.61492	-11.2497	-13.2321
2020-06-01 11:15:00	6.05208	-6.76783	-7.44855	-7.72795	-7.41807	-6.82625	-7.40283	-7.67969	-6.30047	-2.42189	-4.43103	-7.63524	-6.25221	-16.5113	-10.5321	-8.46201	-7.67588	-11.2801	-13.1712
2020-06-01 11:30:00	6.0625	-6.95071	-7.50951	-7.72795	-7.50951	-7.00913	-7.61619	-7.86257	-6.45287	-2.48285	-4.52247	-7.6962	-6.34365	-16.6637	-10.6236	-8.58393	-7.73684	-11.4325	-13.1712
2020-06-01 11:45:00	6.07292	-6.92023	-7.60095	-7.78891	-7.29615	-6.97865	-7.46379	-7.77113	-6.54431	-2.48285	-4.27863	-7.72668	-6.06933	-16.6332	-10.7455	-8.46201	-7.493	-11.463	-13.2017
2020-06-01 12:00:00	6.08333	-6.92023	-7.57047	-7.78891	-7.41807	-6.88721	-7.43331	-7.86257	-6.39191	-2.54381	-4.40055	-7.6962	-6.16077	-16.7551	-10.6236	-8.46201	-7.70636	-11.4021	-13.2321
2020-06-01 12:15:00	6.09375	-7.13359	-7.63143	-7.81939	-7.66191	-6.97865	-7.67715	-8.04545	-6.57479	-2.75717	-4.73583	-8.001	-6.37413	-16.8161	-10.8369	-8.70585	-7.85876	-11.5545	-13.3845
2020-06-01 12:30:00	6.10417	-7.13359	-7.63143	-8.03275	-7.75335	-7.03961	-7.76859	-7.95401	-6.57479	-2.87909	-4.61391	-7.90956	-6.28269	-16.9685	-11.0503	-8.70585	-7.82828	-11.5849	-13.5065
2020-06-01 12:45:00	6.11458	-7.13359	-7.60095	-7.88035	-7.69239	-6.94817	-7.55523	-8.04545	-6.54431	-2.60477	-4.46151	-7.87908	-6.25221	-16.877	-10.9588	-8.61441	-7.82828	-11.6459	-13.5369
2020-06-01 13:00:00	6.125	-7.01167	-7.57047	-7.81939	-7.72287	-6.91769	-7.21995	-7.92353	-6.63575	-2.72669	-4.55295	-7.87908	-6.34365	-16.938	-10.8674	-8.64489	-7.7978	-11.6764	-13.2626
2020-06-01 13:15:00	6.13542	-7.22503	-7.44855	-7.81939	-7.63143	-6.88721	-7.55523	-7.89305	-6.63575	-2.78765	-4.58343	-8.06196	-6.31317	-16.9075	-10.9284	-8.67537	-7.76732	-11.6154	-13.5065
2020-06-01 13:30:00	6.14583	-7.01167	-7.63143	-7.84987	-7.66191	-6.97865	-7.43331	-8.07593	-6.72719	-2.78765	-4.46151	-8.18388	-6.19125	-17.0294	-10.9284	-8.67537	-7.85876	-11.9812	-13.6588
2020-06-01 13:45:00	6.15625	-7.22503	-7.60095	-8.00227	-7.78383	-7.03961	-7.55523	-7.98449	-6.72719	-2.94005	-4.40055	-8.03148	-6.34365	-16.999	-11.1722	-8.82777	-7.91972	-11.7069	-13.7808
2020-06-01 14:00:00	6.16667	-7.22503	-7.66191	-7.94131	-7.93623	-6.94817	-7.55523	-7.95401	-6.69671	-2.94005	-4.58343	-8.27532	-6.31317	-17.0599	-11.3246	-9.07161	-8.1026	-11.8288	-13.8417
2020-06-01 14:15:00	6.17708	-7.22503	-7.50951	-7.78891	-7.72287	-6.85673	-7.55523	-7.95401	-6.69671	-2.84861	-4.37007	-8.12292	-6.40461	-16.999	-11.3551	-8.73633	-8.01116	-11.8897	-13.8417
2020-06-01 14:30:00	6.1875	-6.24967	-7.08279	-7.30123	-8.02767	-5.82041	-6.97611	-7.34441	-5.90423	-2.81813	-4.03479	-7.51332	-5.24637	-15.2616	-9.22147	-8.40105	-6.21284	-9.48182	-10.4889
2020-06-01 14:45:00	6.19792	-1.64719	-3.82143	-3.46075	-5.25399	-0.30353	-3.25755	-2.68097	-1.42367	-2.69621	-0.62103	-3.429	-0.00381	-7.27583	-3.58267	-2.79273	-2.58572	-2.28854	-4.94157
2020-06-01 15:00:00	6.20833	-2.07391	-3.97383	-2.75971	-1.90119	-0.30353	-2.61747	-3.93065	-0.02159	-2.78765	1.36017	-1.11252	0.05715	-7.33679	-3.91795	-1.14681	-2.64668	-2.5019	-4.97205
2020-06-01 15:15:00	6.21875	-1.92151	-3.91287	-2.69875	-1.68783	-0.05969	-2.58699	-3.62585	0.03937	-2.78765	1.26873	-0.9906	-0.03429	-7.15391	-3.91795	-0.59817	-2.4638	-2.56286	-4.88061
2020-06-01 15:30:00	6.22917	-1.83007	-3.88239	-2.63779	-1.62687	-0.12065	-2.43459	-3.53441	0.13081	-2.54381	1.36017	-0.96012	-0.03429	-7.24535	-3.76555	-0.59817	-2.43332	-2.28854	-4.81965
2020-06-01 15:45:00	6.23958	-2.04343	-4.06527	-2.69875	-1.68783	-0.33401	-2.76987	-3.80873	-0.14351	-2.81813	1.14681	-1.08204	0.02667	-7.39775	-4.10083	-0.96393	-2.67716	-2.5019	-5.03301
2020-06-01 16:00:00	6.25	-2.01295	-4.03479	-2.66827	-1.84023	-0.30353	-2.73939	-3.68681	-0.17399	-2.90957	1.29921	-1.02108	0.02667	-7.39775	-4.16179	-0.84201	-2.43332	-2.22758	-4.97205
2020-06-01 16:15:00	6.26042	-2.04343	-3.88239	-2.60731	-1.74879	-0.24257	-2.61747	-3.59537	-0.02159	-2.87909	1.32969	-1.02108	0.17907	-7.36727	-4.16179	-0.62865	-2.43332	-2.47142	-4.66725
2020-06-01 16:30:00	6.27083	-2.22631	-4.03479	-2.45491	-1.62687	-0.05969	-2.58699	-3.68681	0.19177	-2.84861	1.26873	-0.89916	-0.06477	-7.30631	-3.82651	-0.84201	-2.40284	-2.28854	-4.91109
2020-06-01 16:45:00	6.28125	-2.10439	-3.91287	-2.66827	-1.71831	-0.02921	-2.61747	-3.83921	0.10033	-2.94005	1.29921	-0.86868	0.20955	-7.30631	-4.13131	-0.75057	-2.4638	-2.53238	-4.91109
2020-06-01 17:00:00	6.29167	-1.98247	-4.09575	-2.48539	-1.84023	-0.21209	-2.58699	-3.83921	-0.11303	-2.90957	1.23825	-1.08204	-0.09525	-7.36727	-4.00939	-0.84201	-2.58572	-2.47142	-4.85013
2020-06-01 17:15:00	6.30208	-2.10439	-3.97383	-2.54635	-1.87071	-0.09017	-2.70891	-3.62585	-0.08255	-2.87909	1.36017	-1.17348	-0.00381	-7.48919	-4.00939	-0.87249	-2.64668	-2.41046	-4.97205
2020-06-01 17:30:00	6.3125	-2.40919	-4.12623	-2.69875	-1.96215	-0.18161	-2.67843	-3.68681	-0.29591	-3.06197	1.11633	-1.05156	0.02667	-7.42823	-4.07035	-0.96393	-2.64668	-2.53238	-5.00253
2020-06-01 17:45:00	6.32292	-2.19583	-3.94335	-2.57683	-1.77927	-0.15113	-2.58699	-3.68681	-0.02159	-2.94005	1.23825	-1.17348	0.14859	-7.33679	-3.88747	-0.75057	-2.52476	-2.44094	-4.91109
2020-06-01 18:00:00	6.33333	-2.19583	-3.91287	-2.63779	-1.90119	0.06223	-2.55651	-3.68681	0.16129	-2.94005	1.32969	-0.92964	0.24003	-7.18439	-3.97891	-0.75057	-2.52476	-2.62382	-4.72821
2020-06-01 18:15:00	6.34375	-2.07391	-3.85191	-2.57683	-1.77927	-0.02921	-2.55651	-3.68681	0.06985	-3.00101	1.48209	-1.05156	0.05715	-7.18439	-4.03987	-0.75057	-2.67716	-2.41046	-4.60629
2020-06-01 18:30:00	6.35417	-2.16535	-3.97383	-2.66827	-1.84023	-0.12065	-2.61747	-3.65633	0.00889	-3.09245	1.26873	-0.89916	-0.03429	-7.42823	-4.16179	-0.87249	-2.67716	-2.44094	-4.85013
2020-06-01 18:45:00	6.36458	-2.25679	-3.91287	-2.51587	-1.74879	-0.12065	-2.52603	-3.65633	-0.02159	-2.97053	1.32969	-1.02108	0.08763	-7.33679	-4.00939	-0.96393	-2.55524	-2.3495	-4.88061
2020-06-01 19:00:00	6.375	-2.04343	-3.82143	-2.60731	-1.96215	-0.12065	-2.58699	-3.74777	0.03937	-2.94005	1.32969	-1.02108	-0.00381	-7.45871	-4.00939	-0.84201	-2.64668	-2.37998	-4.85013
2020-06-01 19:15:00	6.38542	-2.22631	-3.82143	-2.45491	-1.74879	0.12319	-2.58699	-3.53441	0.13081	-2.94005	1.32969	-0.86868	0.14859	-7.06247	-3.91795	-0.62865	-2.55524	-2.25806	-4.66725
2020-06-01 19:30:00	6.39583	-2.34823	-3.97383	-2.66827	-1.80975	-0.18161	-2.58699	-3.71729	-0.05207	-2.90957	1.36017	-1.08204	-0.06477	-7.48919	-4.07035	-0.90297	-2.49428	-2.47142	-4.97205
2020-06-01 19:45:00	6.40625	-2.34823	-3.88239	-2.66827	-1.80975	-0.09017	-2.64795	-3.71729	0.03937	-3.00101	1.45161	-1.08204	0.08763	-7.27583	-3.94843	-0.90297	-2.6162	-2.41046	-4.88061
2020-06-01 20:00:00	6.41667	-2.34823	-4.00431	-2.54635	-1.93167	-0.05969	-2.67843	-3.71729	0.06985	-3.00101	1.48209	-0.9906	0.08763	-7.30631	-4.07035	-0.81153	-2.6162	-2.41046	-4.78917
2020-06-01 20:15:00	6.42708	-2.10439	-3.88239	-2.54635	-1.71831	0.06223	-2.46507	-3.62585	0.06985	-2.87909	1.60401	-0.74676	0.30099	-7.21487	-3.82651	-0.81153	-2.37236	-2.53238	-4.78917
2020-06-01 20:30:00	6.4375	-2.22631	-3.79095	-2.45491	-1.80975	-0.02921	-2.55651	-3.59537	0.06985	-2.97053	1.51257	-0.74676	0.05715	-7.12343	-3.91795	-0.68961	-2.58572	-2.31902	-4.91109
2020-06-01 20:45:00	6.44792	-2.01295	-3.79095	-2.45491	-1.59639	0.15367	-2.37363	-3.38201	0.28321	-2.66573	1.63449	-0.74676	0.33147	-7.00151	-3.73507	-0.81153	-2.37236	-2.13614	-4.78917
2020-06-01 21:00:00	6.45833	-2.19583	-3.79095	-2.54635	-1.80975	0.06223	-2.46507	-3.50393	0.06985	-2.84861	1.51257	-0.8382	0.08763	-7.06247	-3.91795	-0.90297	-2.58572	-2.3495	-4.69773
2020-06-01 21:15:00	6.46875	-2.10439	-3.79095	-2.51587	-1.68783	0.15367	-2.19075	-3.50393	0.19177	-2.72669	1.60401	-0.74676	0.02667	-6.94055	-3.88747	-0.78105	-2.37236	-2.22758	-4.69773
2020-06-01 21:30:00	6.47917	-2.31775	-3.88239	-2.57683	-1.56591	-0.02921	-2.34315	-3.50393	0.28321	-2.72669	1.66497	-0.8382	0.24003	-7.15391	-3.88747	-0.87249	-2.4638	-2.1971	-4.75869
2020-06-01 21:45:00	6.48958	-2.19583	-3.82143	-2.57683	-1.53543	-0.02921	-2.43459	-3.47345	0.25273	-2.72669	1.66497	-0.8382	-0.06477	-7.21487	-3.88747	-0.72009	-2.49428	-2.25806	-4.75869
2020-06-01 22:00:00	6.5	-2.19583	-3.91287	-2.69875	-1.50495	-0.09017	-2.43459	-3.56489	0.22225	-2.97053	1.54305	-0.74676	-0.03429	-7.18439	-3.85699	-0.81153	-2.55524	-2.22758	-4.72821
2020-06-01 22:15:00	6.51042	-2.16535	-3.79095	-2.88163	-1.71831	0.03175	-2.55651	-3.68681	0.19177	-2.97053	1.54305	-0.86868	-0.12573	-7.21487	-3.85699	-0.81153	-2.58572	-2.22758	-5.00253
2020-06-01 22:30:00	6.52083	-2.07391	-3.82143	-2.79019	-1.47447	0.09271	-2.25171	-3.38201	0.25273	-2.69621	1.72593	-0.6858	0.02667	-7.27583	-3.70459	-0.56769	-2.34188	-2.10566	-4.78917
2020-06-01 22:45:00	6.53125	-2.16535	-3.97383	-2.82067	-1.47447	-0.15113	-2.46507	-3.47345	0.10033	-2.84861	1.54305	-0.92964	-0.21717	-7.51967	-3.91795	-0.99441	-2.79908	-2.5019	-5.27685
2020-06-01 23:00:00	6.54167	-2.19583	-4.06527	-2.82067	-1.44399	-0.24257	-2.40411	-3.47345	0.00889	-2.87909	1.48209	-0.96012	-0.18669	-7.45871	-3.91795	-0.87249	-2.73812	-2.3495	-5.12445
2020-06-01 23:15:00	6.55208	-2.28727	-4.21767	-2.88163	-1.44399	-0.27305	-2.49555	-3.59537	-0.17399	-2.90957	1.39065	-0.9906	-0.24765	-7.48919	-3.91795	-0.90297	-2.70764	-2.71526	-5.30733
2020-06-01 23:30:00	6.5625	-2.37871	-4.15671	-3.00355	-1.77927	-0.42545	-2.52603	-3.59537	-0.20447	-3.15341	1.32969	-1.11252	-0.30861	-7.55015	-4.00939	-0.90297	-2.921	-2.6543	-5.52069
2020-06-01 23:45:00	6.57292	-2.22631	-4.00431	-3.03403	-1.68783	-0.36449	-2.58699	-3.59537	-0.17399	-2.97053	1.39065	-0.96012	-0.27813	-7.61111	-3.82651	-0.84201	-2.89052	-2.62382	-5.49021
2020-06-02	6.58333	-2.31775	-4.12623	-3.09499	-1.80975	-0.36449	-2.61747	-3.59537	-0.11303	-3.00101	1.32969	-1.08204	-0.24765	-7.64159	-4.07035	-0.96393	-2.82956	-2.47142	-5.45973
2020-06-02 00:15:00	6.59375	-2.25679	-3.97383	-3.06451	-1.71831	-0.18161	-2.55651	-3.47345	-0.17399	-2.84861	1.29921	-1.02108	-0.43053	-7.61111	-3.97891	-0.90297	-2.89052	-2.44094	-5.45973
2020-06-02 00:30:00	6.60417	-2.28727	-3.82143	-3.03403	-1.71831	-0.30353	-2.55651	-3.50393	-0.11303	-2.97053	1.36017	-1.05156	-0.49149	-7.79399	-4.00939	-1.05537	-2.921	-2.53238	-5.55117
2020-06-02 00:45:00	6.61458	-2.37871	-4.06527	-3.06451	-1.71831	-0.24257	-2.70891	-3.50393	-0.05207	-3.00101	1.42113	-0.96012	-0.30861	-7.73303	-4.00939	-0.84201	-2.95148	-2.5019	-5.64261
2020-06-02 01:00:00	6.625	-2.53111	-4.12623	-2.91211	-1.96215	-0.24257	-2.73939	-3.41249	-0.29591	-3.09245	1.36017	-1.17348	-0.58293	-7.67207	-4.03987	-1.11633	-2.89052	-2.56286	-5.82549
2020-06-02 01:15:00	6.63542	-2.62255	-4.06527	-2.97307	-1.74879	-0.48641	-2.86131	-3.74777	-0.35687	-3.12293	1.39065	-1.11252	-0.27813	-7.85495	-3.94843	-1.26873	-3.01244	-2.74574	-5.91693
2020-06-02 01:30:00	6.64583	-2.43967	-3.97383	-2.82067	-1.77927	-0.33401	-2.58699	-3.53441	-0.29591	-3.06197	1.20777	-1.143	-0.30861	-7.64159	-4.00939	-0.96393	-3.0734	-2.71526	-5.70357
2020-06-02 01:45:00	6.65625	-2.59207	-4.21767	-3.09499	-1.77927	-0.51689	-2.83083	-3.74777	-0.44831	-3.27533	1.05537	-1.05156	-0.46101	-7.91591	-4.19227	-1.20777	-3.10388	-3.08102	-5.88645
2020-06-02 02:00:00	6.66667	-2.47015	-4.15671	-2.75971	-1.93167	-0.45593	-2.86131	-3.56489	-0.17399	-3.21437	1.29921	-1.08204	-0.27813	-7.88543	-4.13131	-1.14681	-3.04292	-2.86766	-5.88645
2020-06-02 02:15:00	6.67708	-2.40919	-4.40055	-2.82067	-1.87071	-0.48641	-2.92227	-3.56489	-0.32639	-3.12293	1.17729	-1.08204	-0.46101	-7.94639	-4.03987	-1.05537	-3.0734	-2.92862	-5.88645
2020-06-02 02:30:00	6.6875	-2.43967	-4.12623	-2.88163	-1.65735	-0.30353	-2.52603	-3.38201	-0.26543	-3.03149	1.42113	-1.02108	-0.30861	-7.82447	-3.97891	-0.87249	-2.7686	-2.8067	-5.76453
2020-06-02 02:45:00	6.69792	-2.53111	-4.24815	-3.06451	-1.80975	-0.42545	-2.76987	-3.59537	-0.26543	-3.06197	1.17729	-1.26492	-0.46101	-7.97687	-4.22275	-1.23825	-3.01244	-2.98958	-5.85597
2020-06-02 03:00:00	6.70833	-2.59207	-4.27863	-3.03403	-1.71831	-0.45593	-2.83083	-3.50393	-0.20447	-3.09245	1.02489	-1.26492	-0.24765	-7.97687	-4.13131	-1.17729	-3.04292	-3.08102	-6.06933
2020-06-02 03:15:00	6.71875	-2.47015	-4.43103	-2.82067	-1.87071	-0.48641	-2.76987	-3.71729	-0.47879	-3.21437	1.14681	-1.17348	-0.30861	-8.12927	-4.19227	-1.20777	-3.0734	-3.14198	-6.19125
2020-06-02 03:30:00	6.72917	-2.50063	-4.15671	-2.97307	-1.87071	-0.39497	-2.70891	-3.65633	-0.41783	-3.12293	0.99441	-1.20396	-0.36957	-8.03783	-4.19227	-1.23825	-3.01244	-3.1115	-6.16077
2020-06-02 03:45:00	6.73958	-2.83591	-4.18719	-3.03403	-1.90119	-0.51689	-2.83083	-3.83921	-0.44831	-3.12293	1.05537	-1.23444	-0.40005	-8.09879	-4.22275	-1.36017	-3.13436	-2.98958	-6.03885
2020-06-02 04:00:00	6.75	-2.68351	-4.33959	-3.12547	-1.84023	-0.54737	-2.89179	-3.74777	-0.60071	-3.15341	1.08585	-1.26492	-0.58293	-8.06831	-4.34467	-1.29921	-3.10388	-3.08102	-6.16077
2020-06-02 04:15:00	6.76042	-2.68351	-4.27863	-2.97307	-1.62687	-0.54737	-2.92227	-3.77825	-0.50927	-3.21437	1.17729	-1.2954	-0.61341	-8.22071	-4.37515	-1.45161	-3.2258	-3.2639	-6.25221
2020-06-02 04:30:00	6.77083	-2.77495	-4.37007	-3.15595	-1.99263	-0.60833	-3.04419	-3.86969	-0.66167	-3.33629	0.84201	-1.2954	-0.52197	-8.19023	-4.43611	-1.48209	-3.2258	-3.23342	-6.34365
2020-06-02 04:45:00	6.78125	-2.71399	-4.09575	-3.09499	-1.68783	-0.51689	-2.86131	-3.68681	-0.26543	-3.12293	1.08585	-1.20396	-0.58293	-7.76351	-4.22275	-1.26873	-3.16484	-3.20294	-6.09981
2020-06-02 05:00:00	6.79167	-2.74447	-4.33959	-3.27787	-1.93167	-0.51689	-3.01371	-3.80873	-0.63119	-3.15341	0.90297	-1.32588	-0.64389	-8.03783	-4.25323	-1.42113	-3.10388	-3.2639	-6.31317
2020-06-02 05:15:00	6.80208	-2.62255	-4.24815	-3.15595	-1.80975	-0.66929	-2.89179	-3.83921	-0.41783	-3.15341	1.02489	-1.4478	-0.61341	-7.91591	-4.25323	-1.54305	-3.10388	-3.2639	-6.19125
2020-06-02 05:30:00	6.8125	-2.53111	-4.40055	-3.12547	-1.84023	-0.66929	-2.92227	-3.83921	-0.66167	-3.18389	1.05537	-1.23444	-0.67437	-7.76351	-4.40563	-1.54305	-2.95148	-3.20294	-6.19125
2020-06-02 05:45:00	6.82292	-2.77495	-4.49199	-3.24739	-1.93167	-0.69977	-2.98323	-3.86969	-0.66167	-3.18389	0.96393	-1.38684	-0.67437	-7.88543	-4.40563	-1.45161	-3.25628	-3.20294	-6.37413
2020-06-02 06:00:00	6.83333	-2.68351	-4.52247	-3.24739	-1.99263	-0.69977	-3.07467	-3.96113	-0.57023	-3.30581	1.08585	-1.2954	-0.67437	-7.94639	-4.43611	-1.60401	-3.13436	-3.4163	-6.37413
2020-06-02 06:15:00	6.84375	-2.68351	-4.43103	-3.30835	-1.77927	-0.63881	-2.98323	-3.90017	-0.72263	-3.03149	1.02489	-1.20396	-0.67437	-7.85495	-4.34467	-1.39065	-3.13436	-3.53822	-6.19125
2020-06-02 06:30:00	6.85417	-2.71399	-4.33959	-3.21691	-1.93167	-0.54737	-3.22707	-3.80873	-0.50927	-3.33629	1.05537	-1.32588	-0.85725	-7.94639	-4.40563	-1.54305	-3.13436	-3.32486	-6.49605
2020-06-02 06:45:00	6.86458	-2.71399	-4.27863	-3.21691	-1.93167	-0.63881	-3.13563	-3.90017	-0.50927	-3.12293	1.05537	-1.32588	-0.64389	-7.94639	-4.40563	-1.54305	-3.13436	-3.50774	-6.40461
2020-06-02 07:00:00	6.875	-2.83591	-4.27863	-3.30835	-2.05359	-0.73025	-3.13563	-4.02209	-0.63119	-3.21437	0.90297	-1.53924	-0.58293	-8.12927	-4.49707	-1.69545	-3.25628	-3.59918	-6.49605
2020-06-02 07:15:00	6.88542	-2.71399	-4.46151	-3.15595	-2.08407	-0.63881	-3.13563	-3.93065	-0.72263	-3.21437	0.81153	-1.32588	-0.70485	-8.25119	-4.64947	-1.48209	-3.13436	-3.50774	-6.40461
2020-06-02 07:30:00	6.89583	-2.74447	-4.37007	-3.24739	-1.99263	-0.54737	-2.95275	-3.71729	-0.60071	-3.12293	0.90297	-1.32588	-0.67437	-7.97687	-4.34467	-1.51257	-3.13436	-3.44678	-6.22173
2020-06-02 07:45:00	6.90625	-3.04927	-4.58343	-3.39979	-2.20599	-0.85217	-3.16611	-4.02209	-0.69215	-3.33629	0.81153	-1.53924	-0.76581	-8.19023	-4.64947	-1.60401	-3.34772	-3.53822	-6.31317
2020-06-02 08:00:00	6.91667	-2.74447	-4.49199	-3.18643	-2.02311	-0.63881	-3.01371	-3.93065	-0.57023	-3.30581	0.90297	-1.23444	-0.52197	-8.19023	-4.46659	-1.63449	-3.31724	-3.38582	-6.22173
2020-06-02 08:15:00	6.92708	-2.74447	-4.33959	-3.12547	-1.93167	-0.54737	-2.92227	-3.83921	-0.38735	-3.30581	0.72009	-1.08204	-0.46101	-7.91591	-4.46659	-1.51257	-3.16484	-3.2639	-6.00837
2020-06-02 08:30:00	6.9375	-2.65303	-4.43103	-3.15595	-2.02311	-0.54737	-3.10515	-4.05257	-0.60071	-3.30581	0.90297	-1.2954	-0.61341	-8.00735	-4.55803	-1.60401	-3.28676	-3.29438	-6.09981
2020-06-02 08:45:00	6.94792	-3.01879	-4.43103	-3.33883	-2.23647	-0.60833	-3.16611	-3.96113	-0.78359	-3.58013	0.84201	-1.47828	-0.67437	-8.03783	-4.74091	-1.69545	-3.34772	-3.50774	-6.22173
2020-06-02 09:00:00	6.95833	-3.01879	-4.70535	-3.39979	-2.11455	-0.60833	-3.28803	-4.05257	-0.72263	-3.45821	0.75057	-1.4478	-0.73533	-7.94639	-4.74091	-1.81737	-3.19532	-3.53822	-6.31317
2020-06-02 09:15:00	6.96875	-3.11023	-4.61391	-3.43027	-2.32791	-0.79121	-3.25755	-4.05257	-0.78359	-3.58013	0.65913	-1.47828	-0.91821	-7.97687	-4.74091	-1.69545	-3.31724	-3.81254	-6.25221
2020-06-02 09:30:00	6.97917	-2.98831	-4.49199	-3.15595	-2.14503	-0.76073	-3.16611	-3.86969	-0.57023	-3.33629	0.90297	-1.32588	-0.46101	-8.09879	-4.64947	-1.60401	-3.0734	-3.4163	-6.06933
2020-06-02 09:45:00	6.98958	-3.11023	-4.67487	-3.27787	-2.38887	-0.66929	-3.28803	-4.23545	-0.75311	-3.64109	0.81153	-1.23444	-0.64389	-7.94639	-4.80187	-1.81737	-3.25628	-3.4163	-5.97789
2020-06-02 10:00:00	7	-3.07975	-4.46151	-3.30835	-2.29743	-0.63881	-3.13563	-3.96113	-0.72263	-3.48869	0.75057	-1.41732	-0.61341	-8.19023	-4.61899	-1.75641	-3.25628	-3.35534	-6.09981
2020-06-02 10:15:00	7.01042	-2.86639	-4.55295	-3.24739	-2.20599	-0.54737	-3.25755	-3.93065	-0.69215	-3.48869	0.99441	-1.50876	-0.58293	-7.97687	-4.67995	-1.75641	-3.13436	-3.38582	-6.00837
2020-06-02 10:30:00	7.02083	-2.83591	-4.52247	-3.09499	-2.17551	-0.42545	-3.10515	-3.93065	-0.57023	-3.61061	0.90297	-1.2954	-0.46101	-8.00735	-4.77139	-1.63449	-3.10388	-3.29438	-5.91693
2020-06-02 10:45:00	7.03125	-3.26263	-4.58343	-3.27787	-2.38887	-0.51689	-3.22707	-4.23545	-0.53975	-3.54965	0.87249	-1.38684	-0.76581	-8.25119	-4.67995	-1.75641	-3.16484	-3.23342	-5.82549
2020-06-02 11:00:00	7.04167	-2.83591	-4.49199	-3.12547	-2.20599	-0.51689	-3.19659	-3.93065	-0.60071	-3.45821	1.02489	-1.26492	-0.27813	-7.85495	-4.67995	-1.63449	-3.04292	-3.2639	-5.76453
2020-06-02 11:15:00	7.05208	-2.92735	-4.64439	-3.46075	-2.29743	-0.73025	-3.25755	-3.93065	-0.57023	-3.64109	0.81153	-1.47828	-0.58293	-8.12927	-4.67995	-1.84785	-3.43916	-3.4163	-5.88645
2020-06-02 11:30:00	7.0625	-3.01879	-4.85775	-3.36931	-2.17551	-0.48641	-3.16611	-3.99161	-0.78359	-3.64109	0.78105	-1.4478	-0.49149	-8.12927	-5.01523	-1.84785	-3.3782	-3.35534	-5.88645
2020-06-02 11:45:00	7.07292	-3.01879	-4.61391	-3.21691	-2.17551	-0.48641	-3.13563	-3.99161	-0.53975	-3.48869	0.90297	-1.4478	-0.33909	-8.09879	-4.92379	-1.75641	-3.28676	-3.35534	-5.70357
2020-06-02 12:00:00	7.08333	-3.11023	-4.73583	-3.30835	-2.41935	-0.57785	-3.25755	-4.08305	-0.50927	-3.70205	0.75057	-1.69164	-0.52197	-8.31215	-4.92379	-1.96977	-3.34772	-3.47726	-5.70357
2020-06-02 12:15:00	7.09375	-3.20167	-4.82727	-3.24739	-2.44983	-0.42545	-3.28803	-4.08305	-0.50927	-3.70205	0.87249	-1.4478	-0.64389	-7.91591	-5.01523	-1.75641	-3.25628	-3.4163	-5.64261
2020-06-02 12:30:00	7.10417	-3.20167	-4.79679	-3.46075	-2.44983	-0.42545	-3.28803	-4.26593	-0.47879	-3.70205	0.93345	-1.53924	-0.73533	-8.03783	-5.04571	-1.87833	-3.43916	-3.32486	-5.85597
2020-06-02 12:45:00	7.11458	-2.89687	-4.58343	-3.46075	-2.32791	-0.54737	-3.37947	-4.08305	-0.47879	-3.45821	1.02489	-1.4478	-0.64389	-8.00735	-4.92379	-1.78689	-3.2258	-3.38582	-5.45973
2020-06-02 13:00:00	7.125	-2.77495	-4.58343	-3.18643	-2.14503	-0.51689	-3.16611	-3.96113	-0.47879	-3.45821	0.93345	-1.4478	-0.46101	-7.91591	-4.95427	-1.69545	-3.28676	-3.29438	-5.49021
2020-06-02 13:15:00	7.13542	-2.89687	-4.70535	-3.52171	-2.38887	-0.51689	-3.50139	-4.14401	-0.44831	-3.64109	0.87249	-1.53924	-0.64389	-7.85495	-4.92379	-1.72593	-3.40868	-3.32486	-5.52069
2020-06-02 13:30:00	7.14583	-2.89687	-4.55295	-3.21691	-2.17551	-0.33401	-3.19659	-3.96113	-0.47879	-3.45821	1.02489	-1.41732	-0.58293	-7.88543	-4.80187	-1.72593	-3.19532	-3.23342	-5.55117
2020-06-02 13:45:00	7.15625	-3.11023	-4.76631	-3.43027	-2.41935	-0.57785	-3.31851	-4.14401	-0.57023	-3.73253	0.75057	-1.41732	-0.85725	-7.97687	-5.01523	-1.84785	-3.46964	-3.38582	-5.97789
2020-06-02 14:00:00	7.16667	-2.92735	-4.67487	-3.36931	-2.32791	-0.57785	-3.01371	-4.14401	-0.47879	-3.70205	0.84201	-1.53924	-0.67437	-8.00735	-4.92379	-1.78689	-3.34772	-3.29438	-5.79501
2020-06-02 14:15:00	7.17708	-2.80543	-4.43103	-3.15595	-2.38887	-0.27305	-3.13563	-4.11353	-0.35687	-3.61061	0.96393	-1.35636	-0.61341	-7.85495	-4.83235	-1.72593	-3.25628	-3.32486	-5.61213
2020-06-02 14:30:00	7.1875	-3.11023	-4.52247	-3.39979	-2.26695	-0.39497	-3.13563	-4.23545	-0.44831	-3.70205	0.78105	-1.41732	-0.79629	-8.09879	-4.95427	-1.69545	-3.31724	-3.44678	-5.61213
2020-06-02 14:45:00	7.19792	-3.11023	-4.61391	-3.21691	-2.38887	-0.57785	-3.25755	-4.23545	-0.57023	-3.61061	0.93345	-1.53924	-0.70485	-8.09879	-4.95427	-1.72593	-3.31724	-3.35534	-5.64261
2020-06-02 15:00:00	7.20833	-3.32359	-4.70535	-3.61315	-2.75463	-0.57785	-3.59283	-4.41833	-0.69215	-4.00685	0.65913	-1.63068	-0.94869	-8.22071	-5.16763	-2.18313	-3.62204	-3.50774	-5.67309
2020-06-02 15:15:00	7.21875	-3.04927	-4.70535	-3.24739	-2.35839	-0.36449	-3.07467	-4.20497	-0.44831	-3.67157	0.87249	-1.63068	-0.61341	-8.09879	-5.10667	-2.03073	-3.2258	-3.44678	-5.61213
2020-06-02 15:30:00	7.22917	-3.14071	-4.55295	-3.24739	-2.35839	-0.45593	-3.37947	-4.20497	-0.57023	-3.76301	0.78105	-1.6002	-0.61341	-8.09879	-4.95427	-1.93929	-3.28676	-3.44678	-5.61213
2020-06-02 15:45:00	7.23958	-3.14071	-4.67487	-3.39979	-2.38887	-0.54737	-3.04419	-4.38785	-0.66167	-3.88493	0.78105	-1.63068	-0.79629	-8.19023	-5.04571	-2.06121	-3.3782	-3.5687	-5.52069
2020-06-02 16:00:00	7.25	-3.04927	-4.67487	-3.30835	-2.29743	-0.33401	-3.19659	-4.26593	-0.41783	-3.97637	0.90297	-1.50876	-0.52197	-7.94639	-4.95427	-1.96977	-3.3782	-3.59918	-5.33781
2020-06-02 16:15:00	7.26042	-3.04927	-4.73583	-3.36931	-2.35839	-0.33401	-3.22707	-4.32689	-0.57023	-3.85445	0.87249	-1.63068	-0.55245	-7.97687	-4.98475	-1.90881	-3.25628	-3.47726	-5.58165
2020-06-02 16:30:00	7.27083	-3.26263	-4.94919	-3.36931	-2.44983	-0.51689	-3.40995	-4.32689	-0.66167	-4.03733	0.68961	-1.72212	-0.73533	-8.22071	-5.19811	-2.03073	-3.46964	-3.59918	-5.61213
2020-06-02 16:45:00	7.28125	-3.14071	-4.58343	-3.18643	-2.57175	-0.33401	-3.22707	-4.32689	-0.44831	-3.73253	0.81153	-1.41732	-0.43053	-8.06831	-4.98475	-1.84785	-3.34772	-3.38582	-5.30733
2020-06-02 17:00:00	7.29167	-3.04927	-4.61391	-3.18643	-2.38887	-0.18161	-3.22707	-4.11353	-0.41783	-3.82397	1.02489	-1.50876	-0.43053	-7.97687	-4.89331	-1.75641	-3.2258	-3.4163	-5.36829
2020-06-02 17:15:00	7.30208	-3.17119	-4.55295	-3.12547	-2.38887	-0.09017	-3.10515	-4.11353	-0.41783	-3.82397	1.02489	-1.6002	-0.43053	-7.70255	-4.95427	-1.84785	-3.43916	-3.35534	-5.24637
2020-06-02 17:30:00	7.3125	-2.95783	-4.55295	-3.12547	-2.29743	-0.18161	-3.22707	-4.11353	-0.32639	-3.70205	1.26873	-1.38684	-0.18669	-7.70255	-4.86283	-1.78689	-3.13436	-3.38582	-5.36829
2020-06-02 17:45:00	7.32292	-3.04927	-4.61391	-3.18643	-2.41935	-0.18161	-3.22707	-4.20497	-0.38735	-3.79349	0.99441	-1.6002	-0.43053	-7.88543	-5.07619	-1.90881	-3.19532	-3.47726	-5.39877
2020-06-02 18:00:00	7.33333	-3.14071	-4.61391	-3.06451	-2.20599	-0.15113	-3.13563	-3.99161	-0.41783	-3.79349	0.99441	-1.56972	-0.43053	-7.97687	-5.07619	-2.03073	-3.28676	-3.38582	-5.18541
2020-06-02 18:15:00	7.34375	-3.04927	-4.58343	-3.12547	-2.35839	-0.15113	-3.10515	-4.26593	-0.47879	-3.85445	0.90297	-1.69164	-0.40005	-8.09879	-5.10667	-1.90881	-3.25628	-3.44678	-5.33781
2020-06-02 18:30:00	7.35417	-3.17119	-4.37007	-3.03403	-2.35839	-0.02921	-3.13563	-4.05257	-0.26543	-3.67157	1.17729	-1.47828	-0.30861	-7.85495	-4.95427	-1.69545	-3.04292	-3.35534	-5.12445
2020-06-02 18:45:00	7.36458	-2.95783	-4.33959	-2.97307	-2.17551	0.06223	-2.92227	-4.05257	-0.29591	-3.67157	1.17729	-1.4478	-0.40005	-7.85495	-4.95427	-1.72593	-3.16484	-3.14198	-5.15493
2020-06-02 19:00:00	7.375	-3.17119	-4.55295	-2.97307	-2.23647	0.09271	-2.98323	-4.26593	-0.23495	-3.85445	1.08585	-1.53924	-0.49149	-7.88543	-5.16763	-2.03073	-3.13436	-3.29438	-5.15493
2020-06-02 19:15:00	7.38542	-3.01879	-4.40055	-3.00355	-2.32791	0.21463	-2.98323	-4.14401	-0.32639	-3.70205	1.20777	-1.50876	-0.33909	-7.79399	-5.01523	-1.90881	-3.13436	-3.38582	-5.27685
2020-06-02 19:30:00	7.39583	-3.23215	-4.61391	-3.09499	-2.44983	0.00127	-3.10515	-4.23545	-0.35687	-3.91541	1.02489	-1.63068	-0.46101	-8.03783	-5.13715	-1.90881	-3.19532	-3.50774	-5.18541
2020-06-02 19:45:00	7.40625	-2.83591	-4.30911	-2.85115	-2.14503	0.21463	-2.98323	-4.02209	-0.11303	-3.70205	1.23825	-1.32588	-0.27813	-7.73303	-4.92379	-1.60401	-2.98196	-3.32486	-5.09397
2020-06-02 20:00:00	7.41667	-3.04927	-4.37007	-2.72923	-2.26695	0.24511	-2.98323	-4.11353	-0.20447	-3.79349	1.23825	-1.17348	-0.21717	-7.85495	-4.92379	-1.69545	-3.10388	-3.23342	-5.09397
2020-06-02 20:15:00	7.42708	-3.14071	-4.46151	-2.85115	-2.35839	-0.05969	-3.16611	-4.23545	-0.41783	-3.88493	0.99441	-1.38684	-0.18669	-7.88543	-4.98475	-1.87833	-3.04292	-3.44678	-5.21589
2020-06-02 20:30:00	7.4375	-3.01879	-4.58343	-2.88163	-2.35839	0.03175	-3.07467	-4.20497	-0.26543	-3.67157	1.08585	-1.47828	-0.27813	-7.88543	-4.98475	-1.87833	-3.25628	-3.32486	-5.21589
2020-06-02 20:45:00	7.44792	-3.01879	-4.46151	-2.97307	-2.32791	-0.05969	-3.13563	-4.08305	-0.38735	-3.76301	1.29921	-1.2954	-0.27813	-7.79399	-4.98475	-1.78689	-3.16484	-3.38582	-5.12445
2020-06-02 21:00:00	7.45833	-2.89687	-4.43103	-2.88163	-2.44983	0.09271	-3.04419	-4.29641	-0.38735	-3.85445	1.17729	-1.26492	-0.15621	-7.73303	-4.98475	-1.75641	-3.04292	-3.2639	-5.33781
2020-06-02 21:15:00	7.46875	-2.89687	-4.43103	-2.88163	-2.44983	0.09271	-3.04419	-4.20497	-0.26543	-3.85445	1.08585	-1.26492	-0.15621	-7.61111	-4.89331	-1.75641	-3.13436	-3.2639	-5.24637
2020-06-02 21:30:00	7.47917	-3.01879	-4.43103	-3.03403	-2.44983	-0.02921	-3.13563	-4.20497	-0.38735	-3.85445	0.93345	-1.4478	-0.24765	-7.61111	-4.95427	-1.87833	-3.13436	-3.50774	-5.24637
2020-06-02 21:45:00	7.48958	-2.80543	-4.33959	-2.82067	-2.32791	0.09271	-3.16611	-4.08305	-0.23495	-3.85445	1.14681	-1.4478	-0.12573	-7.73303	-4.83235	-1.87833	-3.13436	-3.44678	-5.15493
2020-06-02 22:00:00	7.5	-3.01879	-4.43103	-2.94259	-2.44983	0.09271	-3.22707	-4.35737	-0.44831	-3.91541	1.14681	-1.4478	-0.36957	-8.06831	-5.04571	-2.00025	-3.13436	-3.44678	-5.24637
2020-06-02 22:15:00	7.51042	-3.07975	-4.55295	-2.82067	-2.32791	-0.02921	-3.01371	-4.14401	-0.44831	-3.82397	1.05537	-1.47828	-0.24765	-7.94639	-4.95427	-1.75641	-3.2258	-3.44678	-5.15493
2020-06-02 22:30:00	7.52083	-3.11023	-4.55295	-3.03403	-2.32791	0.00127	-3.22707	-4.26593	-0.44831	-3.91541	0.96393	-1.47828	-0.49149	-7.97687	-5.07619	-1.87833	-3.31724	-3.5687	-5.27685
2020-06-02 22:45:00	7.53125	-2.98831	-4.64439	-2.94259	-2.11455	0.12319	-3.04419	-4.23545	-0.35687	-3.91541	1.05537	-1.4478	-0.40005	-7.79399	-5.13715	-1.90881	-3.2258	-3.47726	-5.27685
2020-06-02 23:00:00	7.54167	-3.11023	-4.43103	-2.94259	-2.35839	0.21463	-3.16611	-4.14401	-0.47879	-3.91541	0.96393	-1.32588	-0.18669	-7.91591	-5.04571	-1.93929	-3.2258	-3.59918	-5.39877
2020-06-02 23:15:00	7.55208	-2.89687	-4.33959	-2.94259	-2.38887	0.21463	-3.16611	-4.23545	-0.35687	-3.82397	1.14681	-1.4478	-0.09525	-7.82447	-4.83235	-1.84785	-2.98196	-3.32486	-5.18541
2020-06-02 23:30:00	7.5625	-2.92735	-4.55295	-2.94259	-2.29743	0.21463	-2.98323	-4.23545	-0.26543	-3.82397	1.14681	-1.35636	-0.33909	-7.85495	-4.95427	-1.87833	-3.01244	-3.32486	-5.12445
2020-06-02 23:45:00	7.57292	-2.92735	-4.46151	-3.06451	-2.20599	0.21463	-3.10515	-4.23545	-0.38735	-3.91541	1.05537	-1.56972	-0.24765	-7.76351	-4.95427	-2.12217	-3.2258	-3.47726	-5.24637
2020-06-03	7.58333	-3.14071	-4.46151	-2.94259	-2.48031	0.42799	-3.01371	-4.20497	-0.50927	-3.79349	0.87249	-1.35636	-0.30861	-8.00735	-4.98475	-2.06121	-3.13436	-3.38582	-5.24637
2020-06-03 00:15:00	7.59375	-2.74447	-4.24815	-2.75971	-2.17551	0.64135	-2.83083	-3.99161	-0.11303	-3.70205	1.29921	-1.26492	-0.15621	-7.70255	-4.67995	-1.75641	-2.921	-3.20294	-4.97205
2020-06-03 00:30:00	7.60417	-3.04927	-4.46151	-2.85115	-2.38887	0.64135	-3.04419	-4.17449	-0.41783	-3.79349	1.20777	-1.38684	-0.30861	-7.91591	-4.98475	-1.90881	-3.2258	-3.4163	-5.15493
2020-06-03 00:45:00	7.61458	-2.86639	-4.37007	-2.75971	-2.38887	0.64135	-3.07467	-4.26593	-0.32639	-3.94589	1.11633	-1.47828	-0.33909	-7.88543	-4.89331	-1.81737	-3.0734	-3.44678	-5.27685
2020-06-03 01:00:00	7.625	-3.07975	-4.49199	-3.06451	-2.41935	0.42799	-3.19659	-4.35737	-0.69215	-3.82397	1.05537	-1.6002	-0.40005	-8.12927	-5.10667	-2.06121	-3.40868	-3.66014	-5.18541
2020-06-03 01:15:00	7.63542	-2.77495	-4.30911	-2.66827	-2.23647	0.85471	-2.76987	-4.23545	-0.29591	-3.76301	1.36017	-1.2954	-0.27813	-7.70255	-4.92379	-1.66497	-3.10388	-3.35534	-5.18541
2020-06-03 01:30:00	7.64583	-2.98831	-4.49199	-2.94259	-2.23647	0.76327	-2.89179	-4.23545	-0.44831	-3.97637	1.05537	-1.38684	-0.70485	-7.94639	-4.92379	-1.90881	-3.25628	-3.4163	-5.27685
2020-06-03 01:45:00	7.65625	-3.29311	-4.70535	-3.15595	-2.48031	0.76327	-3.16611	-4.44881	-0.53975	-4.09829	1.02489	-1.6002	-0.52197	-8.15975	-5.13715	-1.93929	-3.43916	-3.78206	-5.39877
2020-06-03 02:00:00	7.66667	-2.59207	-4.24815	-2.75971	-2.08407	1.15951	-2.76987	-4.02209	-0.05207	-3.58013	1.36017	-1.23444	-0.27813	-7.67207	-4.74091	-1.66497	-3.0734	-3.44678	-5.21589
2020-06-03 02:15:00	7.67708	-2.98831	-4.55295	-3.06451	-2.41935	0.76327	-2.98323	-4.23545	-0.50927	-3.88493	1.14681	-1.63068	-0.58293	-8.03783	-4.92379	-1.90881	-3.28676	-3.66014	-5.39877
2020-06-03 02:30:00	7.6875	-2.89687	-4.33959	-2.82067	-2.20599	1.06807	-2.76987	-4.02209	-0.11303	-4.03733	1.36017	-1.4478	-0.43053	-7.82447	-4.74091	-1.57353	-3.10388	-3.4163	-5.30733
2020-06-03 02:45:00	7.69792	-3.14071	-4.67487	-3.21691	-2.51079	0.73279	-3.28803	-4.32689	-0.47879	-4.22021	0.99441	-1.84404	-0.67437	-8.03783	-5.13715	-2.00025	-3.62204	-3.81254	-5.73405
2020-06-03 03:00:00	7.70833	-2.92735	-4.49199	-2.82067	-2.20599	0.82423	-2.92227	-4.26593	-0.26543	-3.91541	1.20777	-1.69164	-0.58293	-7.85495	-4.83235	-1.96977	-3.2258	-3.62966	-5.42925
2020-06-03 03:15:00	7.71875	-2.92735	-4.58343	-3.18643	-2.54127	0.73279	-3.04419	-4.14401	-0.38735	-4.06781	1.11633	-1.69164	-0.49149	-7.91591	-4.83235	-1.96977	-3.34772	-3.69062	-5.61213
2020-06-03 03:30:00	7.72917	-2.92735	-4.43103	-2.75971	-2.35839	0.91567	-2.83083	-4.14401	-0.32639	-3.85445	1.32969	-1.47828	-0.40005	-7.91591	-4.86283	-2.00025	-3.16484	-3.38582	-5.42925
2020-06-03 03:45:00	7.73958	-2.95783	-4.52247	-3.09499	-2.57175	0.70231	-2.95275	-4.14401	-0.41783	-3.94589	1.05537	-1.50876	-0.61341	-7.91591	-4.86283	-1.90881	-3.16484	-3.5687	-5.52069
2020-06-03 04:00:00	7.75	-3.17119	-4.73583	-3.24739	-2.60223	0.79375	-3.31851	-4.23545	-0.66167	-4.15925	0.96393	-1.81356	-0.73533	-8.03783	-5.10667	-2.03073	-3.3782	-3.78206	-5.64261
2020-06-03 04:15:00	7.76042	-2.86639	-4.30911	-2.94259	-2.29743	0.88519	-3.10515	-3.93065	-0.23495	-4.06781	1.17729	-1.2954	-0.40005	-7.82447	-5.01523	-1.93929	-3.19532	-3.5687	-5.42925
2020-06-03 04:30:00	7.77083	-2.95783	-4.55295	-3.03403	-2.38887	0.70231	-2.89179	-4.05257	-0.32639	-3.85445	1.11633	-1.53924	-0.40005	-7.88543	-4.89331	-1.96977	-3.19532	-3.5687	-5.52069
2020-06-03 04:45:00	7.78125	-2.86639	-4.24815	-2.82067	-2.11455	0.48895	-2.95275	-3.96113	-0.11303	-3.85445	1.02489	-1.41732	-0.36957	-7.73303	-4.89331	-1.90881	-3.19532	-3.53822	-5.36829
2020-06-03 05:00:00	7.79167	-3.07975	-4.67487	-3.30835	-2.44983	0.24511	-3.04419	-4.17449	-0.41783	-4.06781	0.81153	-1.63068	-0.55245	-7.94639	-5.13715	-2.12217	-3.3782	-3.81254	-5.67309
2020-06-03 05:15:00	7.80208	-3.07975	-4.76631	-3.30835	-2.63271	0.24511	-3.16611	-4.44881	-0.57023	-4.15925	0.68961	-1.72212	-0.88773	-8.03783	-5.32003	-2.09169	-3.59156	-4.0259	-5.88645
2020-06-03 05:30:00	7.8125	-3.07975	-4.61391	-3.18643	-2.44983	0.24511	-2.98323	-4.17449	-0.35687	-4.06781	0.96393	-1.53924	-0.58293	-7.85495	-5.01523	-2.00025	-3.28676	-3.93446	-5.36829
2020-06-03 05:45:00	7.82292	-3.29311	-5.01015	-3.52171	-2.78511	0.15367	-3.31851	-4.69265	-0.78359	-4.37261	0.65913	-1.93548	-1.00965	-8.22071	-5.35051	-2.48793	-3.71348	-4.0259	-6.00837
2020-06-03 06:00:00	7.83333	-3.96367	-5.65023	-4.07035	-3.30327	0.45847	-3.95859	-5.14985	-1.48463	-4.86029	0.26289	-2.54508	-1.49733	-8.86079	-5.80771	-3.00609	-4.26212	-4.60502	-6.13029
2020-06-03 06:15:00	7.84375	-2.31775	-3.91287	-2.48539	-1.62687	1.67767	-2.28219	-3.41249	0.28321	-3.15341	1.78689	-0.9906	0.39243	-7.30631	-4.07035	-1.32969	-2.6162	-3.05054	-4.75869
2020-06-03 06:30:00	7.85417	-3.14071	-4.82727	-3.27787	-2.44983	0.27559	-3.25755	-4.35737	-0.47879	-4.09829	0.59817	-1.69164	-0.73533	-8.15975	-5.07619	-2.24409	-3.43916	-3.8735	-5.61213
2020-06-03 06:45:00	7.86458	-2.92735	-4.55295	-3.15595	-2.35839	0.45847	-3.04419	-4.05257	-0.38735	-3.97637	0.99441	-1.38684	-0.55245	-7.85495	-4.89331	-2.03073	-3.2258	-3.66014	-5.52069
2020-06-03 07:00:00	7.875	-2.92735	-4.55295	-3.06451	-2.23647	0.54991	-2.98323	-4.17449	-0.38735	-3.97637	1.17729	-1.38684	-0.55245	-7.94639	-4.89331	-1.90881	-3.31724	-3.5687	-5.61213
2020-06-03 07:15:00	7.88542	-3.23215	-4.76631	-3.15595	-2.57175	0.21463	-3.28803	-4.44881	-0.60071	-4.09829	0.81153	-1.56972	-0.88773	-8.22071	-5.10667	-2.27457	-3.5306	-3.8735	-5.73405
2020-06-03 07:30:00	7.89583	-3.23215	-4.85775	-3.18643	-2.57175	0.51943	-3.28803	-4.17449	-0.57023	-4.09829	0.90297	-1.47828	-0.76581	-8.25119	-5.10667	-2.15265	-3.31724	-3.78206	-5.55117
2020-06-03 07:45:00	7.90625	-2.92735	-4.55295	-2.97307	-2.26695	0.42799	-3.19659	-4.29641	-0.35687	-3.94589	0.99441	-1.38684	-0.52197	-8.03783	-4.98475	-1.93929	-3.13436	-3.78206	-5.33781
2020-06-03 08:00:00	7.91667	-3.26263	-4.76631	-3.12547	-2.48031	0.42799	-3.31851	-4.47929	-0.57023	-4.06781	0.90297	-1.78308	-0.52197	-8.12927	-5.19811	-2.18313	-3.40868	-3.62966	-5.76453
2020-06-03 08:15:00	7.92708	-3.47599	-4.85775	-3.46075	-2.60223	0.21463	-3.40995	-4.57073	-0.90551	-4.15925	0.72009	-1.78308	-0.97917	-8.25119	-5.32003	-2.18313	-3.62204	-3.96494	-5.88645
2020-06-03 08:30:00	7.9375	-3.32359	-4.85775	-3.24739	-2.51079	0.21463	-3.31851	-4.47929	-0.78359	-4.25069	0.62865	-1.69164	-0.70485	-8.15975	-5.25907	-2.18313	-3.50012	-4.05638	-5.70357
2020-06-03 08:45:00	7.94792	-3.32359	-4.85775	-3.46075	-2.60223	0.33655	-3.31851	-4.47929	-0.84455	-4.34213	0.68961	-1.905	-0.82677	-8.15975	-5.35051	-2.42697	-3.683	-4.05638	-5.79501
2020-06-03 09:00:00	7.95833	-3.44551	-4.85775	-3.46075	-2.63271	0.33655	-3.31851	-4.47929	-0.63119	-4.34213	0.87249	-1.81356	-0.73533	-8.28167	-5.25907	-2.33553	-3.683	-4.1783	-5.70357
2020-06-03 09:15:00	7.96875	-3.11023	-4.76631	-3.12547	-2.38887	0.33655	-3.22707	-4.38785	-0.72263	-4.15925	0.96393	-1.69164	-0.61341	-8.22071	-5.16763	-2.30505	-3.46964	-3.78206	-5.58165
2020-06-03 09:30:00	7.97917	-3.32359	-4.85775	-3.46075	-2.75463	0.12319	-3.44043	-4.69265	-0.96647	-4.46405	0.68961	-1.99644	-0.82677	-8.43407	-5.56387	-2.54889	-3.683	-4.11734	-5.61213
2020-06-03 09:45:00	7.98958	-3.44551	-5.07111	-3.46075	-2.54127	0.03175	-3.53187	-4.78409	-0.96647	-4.55549	0.68961	-1.905	-1.00965	-8.43407	-5.56387	-2.51841	-3.86588	-4.11734	-5.82549
2020-06-03 10:00:00	8	-3.44551	-5.07111	-3.55219	-2.78511	0.12319	-3.34899	-4.66217	-0.87503	-4.34213	0.68961	-2.11836	-0.82677	-8.34263	-5.47243	-2.57937	-3.89636	-4.0259	-5.61213
2020-06-03 10:15:00	8.01042	-3.44551	-5.19303	-3.67411	-2.90703	0.12319	-3.56235	-4.75361	-0.96647	-4.55549	0.50673	-2.11836	-1.04013	-8.58647	-5.59435	-2.57937	-3.89636	-4.26974	-5.73405
2020-06-03 10:30:00	8.02083	-3.35407	-4.97967	-3.27787	-2.72415	0.24511	-3.37947	-4.57073	-0.81407	-4.34213	0.90297	-2.02692	-0.73533	-8.25119	-5.50291	-2.36601	-3.683	-4.05638	-5.55117
2020-06-03 10:45:00	8.03125	-3.44551	-5.19303	-3.49123	-2.81559	0.24511	-3.37947	-4.75361	-1.05791	-4.52501	0.53721	-1.905	-1.19253	-8.52551	-5.59435	-2.73177	-3.9878	-4.26974	-5.88645
2020-06-03 11:00:00	8.04167	-3.26263	-5.07111	-3.49123	-2.84607	0.33655	-3.37947	-4.69265	-0.93599	-4.40309	0.53721	-1.99644	-1.10109	-8.31215	-5.50291	-2.60985	-3.74396	-4.1783	-5.76453
2020-06-03 11:15:00	8.05208	-3.35407	-4.82727	-3.30835	-2.72415	0.33655	-3.37947	-4.54025	-0.96647	-4.31165	0.62865	-1.99644	-0.88773	-8.34263	-5.50291	-2.39649	-3.74396	-4.30022	-5.67309
2020-06-03 11:30:00	8.0625	-2.83591	-4.64439	-2.91211	-2.51079	0.58039	-3.04419	-4.26593	-0.50927	-4.22021	0.93345	-1.69164	-0.64389	-8.00735	-5.19811	-2.15265	-3.43916	-3.96494	-5.33781
2020-06-03 11:45:00	8.07292	-3.65887	-5.13207	-3.43027	-2.99847	0.06223	-3.53187	-4.78409	-1.02743	-4.73837	0.32385	-2.08788	-1.25349	-8.40359	-5.80771	-2.76225	-4.04876	-4.36118	-5.85597
2020-06-03 12:00:00	8.08333	-3.56743	-5.19303	-3.33883	-2.93751	0.15367	-3.53187	-4.87553	-1.05791	-4.61645	0.32385	-2.17932	-1.13157	-8.46455	-5.80771	-2.79273	-4.01828	-4.39166	-5.97789
2020-06-03 12:15:00	8.09375	-3.26263	-4.55295	-2.97307	-2.51079	0.27559	-3.13563	-4.57073	-0.57023	-4.40309	0.81153	-1.78308	-0.82677	-8.25119	-5.59435	-2.48793	-3.59156	-3.99542	-5.36829
2020-06-03 12:30:00	8.10417	-2.89687	-4.73583	-2.94259	-2.48031	-0.05969	-3.22707	-4.38785	-0.50927	-4.18973	1.02489	-1.63068	-1.00965	-8.19023	-5.35051	-2.42697	-3.3782	-3.8735	-5.82549
2020-06-03 12:45:00	8.11458	-3.56743	-4.88823	-3.06451	-2.69367	-0.57785	-3.44043	-4.93649	-0.90551	-4.61645	0.47625	-2.11836	-1.19253	-8.46455	-5.68579	-2.57937	-3.95732	-4.3307	-6.06933
2020-06-03 13:00:00	8.125	-2.95783	-4.55295	-2.69875	-2.23647	0.30607	-2.89179	-4.11353	-0.38735	-3.85445	1.08585	-1.38684	-0.52197	-7.82447	-4.98475	-2.15265	-3.2258	-3.69062	-5.27685
2020-06-03 13:15:00	8.13542	-2.47015	-4.00431	-2.30251	-1.65735	0.79375	-2.40411	-3.56489	0.10033	-3.33629	1.63449	-0.86868	-0.12573	-7.45871	-4.49707	-1.48209	-2.79908	-3.44678	-4.60629
2020-06-03 13:30:00	8.14583	-2.47015	-3.76047	-2.36347	-1.56591	0.91567	-2.25171	-3.68681	0.13081	-3.33629	1.45161	-0.86868	-0.24765	-7.27583	-4.49707	-1.57353	-2.98196	-3.17246	-4.54533
2020-06-03 13:45:00	8.15625	-2.37871	-3.79095	-2.18059	-1.56591	1.25095	-2.28219	-3.53441	0.25273	-3.00101	1.60401	-0.74676	-0.03429	-7.12343	-4.25323	-1.51257	-2.64668	-2.98958	-4.33197
2020-06-03 14:00:00	8.16667	-2.47015	-3.94335	-2.33299	-1.68783	1.25095	-2.46507	-3.53441	0.16129	-3.09245	1.69545	-0.8382	-0.12573	-7.30631	-4.25323	-1.60401	-2.73812	-3.20294	-4.48437
2020-06-03 14:15:00	8.17708	-2.56159	-3.79095	-2.11963	-1.68783	1.15951	-2.46507	-3.53441	0.16129	-3.18389	1.60401	-0.92964	-0.30861	-7.30631	-4.37515	-1.60401	-2.921	-3.14198	-4.30149
2020-06-03 14:30:00	8.1875	-2.47015	-3.88239	-2.18059	-1.80975	1.18999	-2.43459	-3.53441	0.10033	-3.18389	1.66497	-0.80772	-0.21717	-7.24535	-4.31419	-1.72593	-2.67716	-3.23342	-4.30149
2020-06-03 14:45:00	8.19792	-2.56159	-3.94335	-2.21107	-1.90119	1.28143	-2.43459	-3.59537	0.00889	-3.24485	1.54305	-0.9906	-0.27813	-7.27583	-4.43611	-1.78689	-2.89052	-3.38582	-4.51485
2020-06-03 15:00:00	8.20833	-2.74447	-4.12623	-2.15011	-1.87071	1.22047	-2.52603	-3.59537	0.03937	-3.42773	1.36017	-0.9906	-0.24765	-7.51967	-4.64947	-1.93929	-3.04292	-3.4163	-4.63677
2020-06-03 15:15:00	8.21875	-2.65303	-4.21767	-2.36347	-1.90119	1.22047	-2.52603	-3.68681	-0.08255	-3.42773	1.54305	-0.9906	-0.36957	-7.58063	-4.61899	-1.81737	-3.04292	-3.35534	-4.48437
2020-06-03 15:30:00	8.22917	-2.77495	-4.06527	-2.30251	-1.93167	1.31191	-2.40411	-3.56489	-0.05207	-3.51917	1.63449	-0.9906	-0.33909	-7.48919	-4.71043	-1.93929	-3.01244	-3.47726	-4.39293
2020-06-03 15:45:00	8.23958	-2.83591	-4.03479	-2.57683	-2.05359	1.46431	-2.70891	-3.74777	-0.14351	-3.70205	1.29921	-1.143	-0.43053	-7.42823	-4.55803	-2.15265	-3.2258	-3.53822	-4.51485
2020-06-03 16:00:00	8.25	-2.74447	-3.88239	-2.51587	-1.90119	1.46431	-2.49555	-3.65633	0.00889	-3.48869	1.39065	-0.92964	-0.30861	-7.48919	-4.80187	-2.06121	-3.0734	-3.62966	-4.42341
2020-06-03 16:15:00	8.26042	-2.74447	-3.94335	-2.54635	-2.02311	1.49479	-2.55651	-3.71729	-0.11303	-3.58013	1.36017	-1.02108	-0.27813	-7.48919	-4.86283	-2.15265	-3.19532	-3.78206	-4.63677
2020-06-03 16:30:00	8.27083	-2.83591	-4.00431	-2.54635	-2.02311	1.49479	-2.46507	-3.90017	-0.17399	-3.54965	1.26873	-1.20396	-0.24765	-7.55015	-4.74091	-2.06121	-3.04292	-3.62966	-4.45389
2020-06-03 16:45:00	8.28125	-2.71399	-4.00431	-2.30251	-2.05359	1.83007	-2.43459	-3.80873	0.06985	-3.54965	1.42113	-1.08204	-0.09525	-7.48919	-4.74091	-1.93929	-3.01244	-3.62966	-4.17957
2020-06-03 17:00:00	8.29167	-2.83591	-4.09575	-2.33299	-2.02311	1.64719	-2.43459	-3.77825	-0.14351	-3.61061	1.42113	-1.08204	-0.18669	-7.51967	-4.80187	-2.03073	-3.10388	-3.78206	-4.39293
2020-06-03 17:15:00	8.30208	-2.68351	-3.85191	-2.27203	-1.90119	1.76911	-2.40411	-3.77825	0.00889	-3.67157	1.54305	-1.05156	0.14859	-7.51967	-4.80187	-1.90881	-3.0734	-3.5687	-4.30149
2020-06-03 17:30:00	8.3125	-2.89687	-4.00431	-2.33299	-2.02311	1.86055	-2.58699	-3.83921	-0.05207	-3.79349	1.42113	-1.23444	-0.24765	-7.58063	-4.89331	-2.12217	-3.13436	-3.84302	-4.42341
2020-06-03 17:45:00	8.32292	-2.86639	-3.97383	-2.36347	-2.08407	1.92151	-2.37363	-3.74777	-0.05207	-3.76301	1.42113	-0.9906	-0.21717	-7.39775	-4.74091	-2.09169	-3.19532	-3.78206	-4.24053
2020-06-03 18:00:00	8.33333	-2.86639	-3.94335	-2.30251	-1.99263	1.95199	-2.43459	-3.83921	-0.02159	-3.70205	1.66497	-0.9906	-0.27813	-7.58063	-4.83235	-2.09169	-3.10388	-3.59918	-4.24053
2020-06-03 18:15:00	8.34375	-2.95783	-4.00431	-2.24155	-2.23647	2.04343	-2.52603	-4.11353	-0.08255	-3.82397	1.48209	-1.17348	-0.24765	-7.58063	-5.01523	-2.18313	-3.28676	-3.7211	-4.48437
2020-06-03 18:30:00	8.35417	-2.95783	-3.76047	-2.08915	-1.99263	2.16535	-2.31267	-3.80873	0.10033	-3.58013	1.72593	-1.02108	-0.00381	-7.55015	-4.71043	-2.12217	-3.25628	-3.66014	-4.08813
2020-06-03 18:45:00	8.36458	-2.74447	-3.72999	-2.02819	-1.99263	2.28727	-2.40411	-3.56489	0.03937	-3.54965	1.78689	-1.02108	-0.06477	-7.15391	-4.77139	-1.96977	-3.01244	-3.38582	-4.02717
2020-06-03 19:00:00	8.375	-2.74447	-3.69951	-2.11963	-1.99263	2.43967	-2.16027	-3.53441	0.06985	-3.61061	1.78689	-0.89916	0.02667	-7.18439	-4.55803	-2.09169	-3.01244	-3.62966	-4.05765
2020-06-03 19:15:00	8.38542	-3.04927	-3.85191	-2.27203	-2.14503	2.10439	-2.46507	-3.65633	0.13081	-3.91541	1.60401	-1.05156	-0.00381	-7.42823	-4.83235	-2.24409	-3.3782	-3.62966	-4.24053
2020-06-03 19:30:00	8.39583	-2.59207	-3.69951	-2.11963	-1.93167	2.16535	-2.19075	-3.71729	0.34417	-3.58013	1.72593	-0.8382	0.02667	-7.33679	-4.74091	-2.00025	-3.13436	-3.69062	-4.05765
2020-06-03 19:45:00	8.40625	-3.07975	-4.00431	-2.36347	-2.41935	1.73863	-2.80035	-4.02209	-0.23495	-4.06781	1.42113	-1.23444	-0.30861	-7.67207	-5.07619	-2.45745	-3.50012	-3.8735	-4.36245
2020-06-03 20:00:00	8.41667	-2.74447	-3.66903	-2.24155	-2.08407	2.07391	-2.25171	-3.59537	0.28321	-3.85445	1.78689	-0.89916	0.24003	-7.51967	-4.74091	-2.00025	-3.31724	-3.69062	-4.05765
2020-06-03 20:15:00	8.42708	-2.31775	-3.33375	-1.78435	-1.68783	2.07391	-1.85547	-3.19913	0.55753	-3.33629	2.24409	-0.5334	0.54483	-7.09295	-4.49707	-1.72593	-2.86004	-3.23342	-3.90525
2020-06-03 20:30:00	8.4375	-2.40919	-3.33375	-1.87579	-1.74879	2.01295	-1.82499	-3.38201	0.70993	-3.30581	2.09169	-0.74676	0.48387	-7.18439	-4.46659	-1.66497	-2.921	-3.17246	-3.93573
2020-06-03 20:45:00	8.44792	-2.68351	-3.69951	-2.11963	-1.93167	1.67767	-2.19075	-3.59537	0.22225	-3.61061	1.75641	-0.80772	0.08763	-7.42823	-4.64947	-1.93929	-3.13436	-3.5687	-4.14909
2020-06-03 21:00:00	8.45833	-2.50063	-3.18135	-1.75387	-1.71831	1.92151	-1.67259	-3.26009	0.55753	-3.36677	2.00025	-0.59436	0.45339	-6.94055	-4.49707	-1.57353	-2.79908	-3.17246	-4.02717
2020-06-03 21:15:00	8.46875	-2.37871	-3.45567	-1.75387	-1.65735	2.04343	-1.94691	-3.26009	0.46609	-3.36677	2.00025	-0.65532	0.42291	-7.15391	-4.67995	-1.66497	-2.89052	-3.20294	-3.84429
2020-06-03 21:30:00	8.47917	-2.01295	-3.12039	-1.47955	-1.50495	2.04343	-1.58115	-3.04673	0.80137	-3.12293	2.42697	-0.35052	0.66675	-6.84911	-4.43611	-1.39065	-2.55524	-2.9591	-3.81381
2020-06-03 21:45:00	8.48958	-1.67767	-2.69367	-1.05283	-0.86487	2.16535	-1.06299	-2.68097	1.28905	-2.48285	2.67081	0.13716	0.84963	-6.45287	-3.73507	-1.05537	-2.12852	-2.5019	-3.44805
2020-06-03 22:00:00	8.5	-1.86055	-2.78511	-1.14427	-0.83439	2.16535	-1.27635	-2.68097	1.28905	-2.48285	2.70129	0.2286	1.03251	-6.26999	-3.73507	-0.78105	-2.18948	-2.5019	-3.44805
2020-06-03 22:15:00	8.51042	-1.76911	-2.78511	-1.29667	-0.86487	2.28727	-1.52019	-2.74193	1.31953	-2.48285	2.60985	0.25908	0.88011	-6.39191	-3.70459	-1.02489	-2.18948	-2.6543	-3.44805
2020-06-03 22:30:00	8.52083	-1.86055	-2.75463	-0.96139	-0.89535	2.19583	-1.15443	-2.43713	1.35001	-2.39141	2.76225	0.47244	1.15443	-6.26999	-3.49123	-0.84201	-2.06756	-2.53238	-3.14325
2020-06-03 22:45:00	8.53125	-1.73863	-2.75463	-1.08331	-0.80391	2.28727	-1.24587	-2.40665	1.35001	-2.45237	2.76225	0.35052	1.18491	-6.11759	-3.55219	-0.75057	-1.94564	-2.47142	-3.14325
2020-06-03 23:00:00	8.54167	-1.40335	-2.66319	-1.08331	-0.34671	2.53111	-0.91059	-2.22377	1.56337	-2.26949	2.94513	0.56388	1.30683	-5.66039	-3.43027	-0.50673	-1.8542	-2.3495	-3.23469
2020-06-03 23:15:00	8.55208	-1.61671	-2.57175	-0.71755	-0.43815	2.40919	-1.00203	-2.22377	1.50241	-2.26949	2.97561	0.59436	1.33731	-5.99567	-3.55219	-0.65913	-1.76276	-2.31902	-2.99085
2020-06-03 23:30:00	8.5625	-1.79959	-2.63271	-0.90043	-0.49911	2.40919	-1.09347	-2.49809	1.50241	-2.26949	2.88417	0.50292	-2.01549	-5.96519	-3.49123	-0.65913	-1.94564	-2.37998	-3.20421
2020-06-03 23:45:00	8.57292	-1.58623	-2.72415	-0.80899	-0.49911	2.40919	-1.09347	-2.40665	1.50241	-2.23901	2.97561	0.41148	-1.80213	-6.08711	-3.61315	-0.78105	-1.7018	-2.25806	-3.11277
2020-06-04	8.58333	-1.67767	-2.51079	-0.80899	-0.59055	2.43967	-0.94107	-2.28473	1.62433	-2.14757	2.85369	0.62484	-1.74117	-6.02615	-3.58267	-0.62865	-1.7018	-2.3495	-2.99085
2020-06-04 00:15:00	8.59375	-1.67767	-2.41935	-0.90043	-0.56007	2.25679	-1.03251	-2.19329	1.62433	-2.23901	3.03657	0.8382	-1.71069	-5.90423	-3.33883	-0.47625	-1.82372	-2.44094	-2.99085
2020-06-04 00:30:00	8.60417	-1.76911	-2.51079	-0.90043	-0.52959	2.34823	-0.91059	-2.16281	1.53289	-2.23901	2.97561	0.62484	-1.80213	-5.87375	-3.21691	-0.56769	-1.82372	-2.31902	-3.08229
2020-06-04 00:45:00	8.61458	-1.95199	-2.75463	-0.90043	-0.95631	2.22631	-1.12395	-2.49809	1.44145	-2.33045	2.79273	0.5334	-1.71069	-6.08711	-3.43027	-0.78105	-1.91516	-2.47142	-3.41757
2020-06-04 01:00:00	8.625	-1.86055	-2.75463	-0.99187	-0.86487	2.13487	-1.24587	-2.37617	1.44145	-2.33045	2.79273	0.32004	-1.71069	-6.08711	-3.64363	-0.78105	-1.91516	-2.47142	-3.38709
2020-06-04 01:15:00	8.63542	-1.73863	-2.54127	-0.99187	-0.62103	2.13487	-1.24587	-2.49809	1.44145	-2.45237	2.88417	0.71628	-1.80213	-6.08711	-3.64363	-0.78105	-1.82372	-2.47142	-3.47853
2020-06-04 01:30:00	8.64583	-1.86055	-2.66319	-0.90043	-0.59055	2.13487	-1.12395	-2.49809	1.44145	-2.45237	2.70129	0.5334	-1.74117	-6.17855	-3.64363	-0.87249	-1.82372	-2.47142	-3.47853
2020-06-04 01:45:00	8.65625	-2.04343	-2.54127	-0.68707	-0.59055	2.22631	-1.12395	-2.34569	1.53289	-2.45237	2.88417	0.62484	-1.83261	-5.96519	-3.49123	-0.75057	-1.7018	-2.47142	-3.38709
2020-06-04 02:00:00	8.66667	-1.83007	-2.54127	-0.77851	-0.59055	2.25679	-1.12395	-2.25425	1.53289	-2.33045	2.88417	0.5334	-1.61925	-6.14807	-3.58267	-0.96393	-1.7018	-2.44094	-3.35661
2020-06-04 02:15:00	8.67708	-1.95199	-2.69367	-0.96139	-0.56007	2.16535	-1.09347	-2.34569	1.53289	-2.33045	2.76225	0.41148	-1.83261	-6.11759	-3.58267	-0.93345	-1.94564	-2.56286	-3.56997
2020-06-04 02:30:00	8.6875	-1.83007	-2.57175	-0.74803	-0.46863	2.25679	-1.00203	-2.16281	1.53289	-2.23901	2.88417	0.62484	-1.71069	-5.90423	-3.36931	-0.84201	-1.8542	-2.3495	-3.35661
2020-06-04 02:45:00	8.69792	-1.79959	-2.57175	-0.83947	-0.59055	2.37871	-1.12395	-2.25425	1.53289	-2.33045	2.97561	0.62484	-1.71069	-6.02615	-3.49123	-0.72009	-1.76276	-2.56286	-3.35661
2020-06-04 03:00:00	8.70833	-2.10439	-2.69367	-0.96139	-0.74295	2.07391	-1.33731	-2.46761	1.44145	-2.45237	2.67081	0.5334	-1.92405	-6.33095	-3.79603	-1.14681	-1.94564	-2.53238	-3.75285
2020-06-04 03:15:00	8.71875	-2.10439	-2.69367	-0.96139	-0.74295	2.07391	-1.33731	-2.55905	1.35001	-2.54381	2.57937	0.32004	-1.92405	-6.33095	-3.70459	-1.02489	-1.94564	-2.6543	-3.75285
2020-06-04 03:30:00	8.72917	-2.01295	-2.72415	-0.93091	-0.62103	2.16535	-1.00203	-2.34569	1.44145	-2.48285	2.67081	0.44196	-1.89357	-6.11759	-3.67411	-1.02489	-2.03708	-2.6543	-3.84429
2020-06-04 03:45:00	8.73958	-1.92151	-2.41935	-0.59563	-0.49911	2.37871	-0.91059	-2.34569	1.65481	-2.48285	2.85369	0.62484	-1.71069	-5.78231	-3.58267	-0.78105	-1.8542	-2.47142	-3.63093
2020-06-04 04:00:00	8.75	-2.01295	-2.60223	-0.90043	-0.49911	2.16535	-1.21539	-2.37617	1.56337	-2.57429	2.76225	0.5334	-2.04597	-6.05663	-3.58267	-0.81153	-2.09804	-2.71526	-3.63093
2020-06-04 04:15:00	8.76042	-2.01295	-2.60223	-0.90043	-0.59055	2.07391	-1.21539	-2.46761	1.47193	-2.57429	2.94513	0.50292	-1.80213	-6.14807	-3.88747	-0.99441	-2.28092	-2.68478	-3.72237
2020-06-04 04:30:00	8.77083	-2.01295	-2.66319	-0.90043	-0.34671	2.04343	-1.09347	-2.37617	1.56337	-2.39141	2.82321	0.71628	-1.55829	-6.02615	-3.55219	-0.99441	-1.97612	-2.56286	-3.81381
2020-06-04 04:45:00	8.78125	-1.89103	-2.54127	-0.68707	-0.22479	2.31775	-1.09347	-2.16281	1.68529	-2.39141	2.94513	0.50292	-1.46685	-6.14807	-3.55219	-0.87249	-1.88468	-2.44094	-3.69189
2020-06-04 05:00:00	8.79167	-2.10439	-2.66319	-0.93091	-0.65151	2.01295	-1.06299	-2.28473	1.56337	-2.48285	2.60985	0.5334	-1.89357	-6.05663	-3.85699	-0.93345	-2.06756	-2.6543	-3.99669
2020-06-04 05:15:00	8.80208	-2.28727	-2.69367	-1.14427	-0.49911	1.83007	-1.09347	-2.49809	1.35001	-2.48285	2.70129	0.41148	-1.98501	-6.26999	-3.85699	-1.02489	-2.09804	-2.74574	-4.17957
2020-06-04 05:30:00	8.8125	-2.07391	-2.69367	-0.83947	-0.40767	1.92151	-0.97155	-2.28473	1.56337	-2.42189	2.91465	0.5334	-1.89357	-6.05663	-3.76555	-0.81153	-2.12852	-2.6543	-3.96621
2020-06-04 05:45:00	8.82292	-2.07391	-2.69367	-0.83947	-0.49911	1.92151	-1.09347	-2.37617	1.44145	-2.51333	2.79273	0.5334	-1.64973	-6.14807	-3.64363	-1.02489	-2.0066	-2.8067	-3.93573
2020-06-04 06:00:00	8.83333	-2.19583	-2.81559	-1.20523	-0.59055	1.70815	-1.18491	-2.37617	1.47193	-2.51333	2.70129	0.28956	-1.86309	-6.14807	-3.88747	-1.11633	-2.0066	-2.77622	-4.11861
2020-06-04 06:15:00	8.84375	-1.86055	-2.81559	-0.90043	-0.59055	1.83007	-1.06299	-2.28473	1.47193	-2.51333	2.70129	0.59436	-1.77165	-6.20903	-3.88747	-0.99441	-2.159	-2.89814	-4.11861
2020-06-04 06:30:00	8.85417	-1.86055	-2.72415	-0.77851	-0.34671	2.01295	-1.03251	-2.19329	1.65481	-2.20853	2.73177	0.62484	-1.64973	-6.05663	-3.76555	-0.96393	-2.03708	-2.53238	-4.08813
2020-06-04 06:45:00	8.86458	-2.07391	-2.84607	-0.93091	-0.65151	1.70815	-1.12395	-2.40665	1.53289	-2.45237	2.73177	0.50292	-1.74117	-6.17855	-3.88747	-0.96393	-1.94564	-2.92862	-4.30149
2020-06-04 07:00:00	8.875	-2.19583	-2.75463	-0.93091	-0.65151	1.79959	-1.27635	-2.22377	1.44145	-2.57429	2.79273	0.19812	-1.86309	-6.39191	-3.85699	-1.05537	-2.06756	-2.89814	-4.24053
2020-06-04 07:15:00	8.88542	-2.19583	-2.84607	-1.14427	-0.77343	1.58623	-1.27635	-2.40665	1.35001	-2.66573	2.70129	0.16764	-1.86309	-6.33095	-3.97891	-1.05537	-2.06756	-3.02006	-4.45389
2020-06-04 07:30:00	8.89583	-2.28727	-2.87655	-1.20523	-0.74295	1.46431	-1.24587	-2.31521	1.44145	-2.45237	2.60985	0.381	-1.95453	-6.20903	-4.07035	-1.11633	-2.159	-2.98958	-4.45389
2020-06-04 07:45:00	8.90625	-2.16535	-2.78511	-1.08331	-0.71247	1.58623	-1.33731	-2.31521	1.68529	-2.48285	2.79273	0.381	-1.95453	-6.30047	-4.07035	-1.11633	-2.159	-2.92862	-4.42341
2020-06-04 08:00:00	8.91667	-2.16535	-2.87655	-0.99187	-0.56007	1.55575	-1.21539	-2.46761	1.65481	-2.48285	2.67081	0.28956	-1.71069	-6.11759	-4.19227	-0.96393	-2.18948	-3.02006	-4.51485
2020-06-04 08:15:00	8.92708	-2.47015	-2.90703	-1.23571	-0.62103	1.37287	-1.42875	-2.58953	1.44145	-2.60477	2.45745	0.19812	-2.01549	-6.63575	-4.37515	-1.26873	-2.18948	-3.08102	-4.57581
2020-06-04 08:30:00	8.9375	-2.77495	-3.21183	-1.44907	-0.86487	1.15951	-1.55067	-2.77241	1.04521	-2.81813	2.39649	0.0762	-2.22885	-6.72719	-4.49707	-1.39065	-2.6162	-3.29438	-4.78917
2020-06-04 08:45:00	8.94792	-2.56159	-3.33375	-1.54051	-1.04775	1.12903	-1.64211	-2.58953	1.04521	-2.90957	2.18313	-0.04572	-2.25933	-6.72719	-4.49707	-1.69545	-2.6162	-3.38582	-4.78917
2020-06-04 09:00:00	8.95833	-2.77495	-3.33375	-1.66243	-0.95631	1.00711	-1.73355	-2.68097	1.04521	-3.00101	2.30505	0.0762	-2.25933	-6.78815	-4.67995	-1.60401	-2.6162	-3.29438	-4.88061
2020-06-04 09:15:00	8.96875	-2.65303	-3.05943	-1.51003	-0.74295	1.12903	-1.52019	-2.49809	0.98425	-2.84861	2.48793	0.28956	-2.13741	-6.66623	-4.49707	-1.60401	-2.6162	-3.44678	-4.75869
2020-06-04 09:30:00	8.97917	-2.65303	-3.15087	-1.60147	-1.04775	1.12903	-1.73355	-2.49809	0.89281	-3.03149	2.48793	0.16764	-2.25933	-6.78815	-4.61899	-1.69545	-2.7686	-3.44678	-4.97205
2020-06-04 09:45:00	8.98958	-2.89687	-3.45567	-1.81483	-1.07823	0.91567	-1.97739	-2.68097	1.01473	-3.24485	2.18313	-0.16764	-2.25933	-6.87959	-4.95427	-1.90881	-2.86004	-3.66014	-5.06349
2020-06-04 10:00:00	9	-2.77495	-3.54711	-1.60147	-1.07823	0.82423	-1.76403	-4.17449	1.01473	-3.24485	2.21361	-0.16764	-2.38125	-6.87959	-4.83235	-1.81737	-2.73812	-3.66014	-5.06349
2020-06-04 10:15:00	9.01042	-2.59207	-3.45567	-1.60147	-0.95631	1.12903	-1.64211	-4.02209	1.22809	-2.94005	2.42697	0.04572	-2.25933	-6.81863	-4.83235	-1.81737	-2.64668	-3.32486	-5.06349
2020-06-04 10:30:00	9.02083	-2.89687	-3.36423	-1.81483	-1.16967	0.82423	-1.85547	-4.32689	0.92329	-3.03149	2.51841	-0.16764	-2.25933	-6.91007	-4.71043	-1.78689	-2.95148	-3.75158	-5.15493
2020-06-04 10:45:00	9.03125	-2.77495	-3.36423	-1.81483	-1.13919	0.91567	-1.85547	-4.23545	0.80137	-3.15341	2.30505	-0.16764	-2.35077	-7.03199	-5.04571	-2.00025	-2.86004	-3.62966	-5.06349
2020-06-04 11:00:00	9.04167	-2.89687	-3.45567	-1.69291	-1.16967	0.79375	-1.85547	-4.11353	0.77089	-3.24485	2.30505	-0.0762	-2.25933	-7.03199	-4.83235	-2.03073	-2.95148	-3.84302	-5.18541
2020-06-04 11:15:00	9.05208	-2.77495	-3.36423	-1.60147	-1.04775	1.12903	-1.64211	-3.93065	0.98425	-3.15341	2.42697	0.04572	-2.38125	-6.91007	-4.92379	-1.90881	-2.73812	-3.47726	-5.18541
2020-06-04 11:30:00	9.0625	-2.77495	-3.24231	-1.51003	-1.04775	0.97663	-1.85547	-3.80873	0.98425	-3.03149	2.51841	0.13716	-2.13741	-6.84911	-4.98475	-1.90881	-2.73812	-3.59918	-5.15493
2020-06-04 11:45:00	9.07292	-2.89687	-3.30327	-1.54051	-1.26111	1.00711	-1.94691	-4.02209	1.01473	-3.15341	2.51841	0.13716	-2.22885	-6.84911	-5.07619	-2.24409	-2.86004	-3.59918	-5.06349
2020-06-04 12:00:00	9.08333	-2.77495	-3.21183	-1.54051	-1.04775	1.00711	-1.73355	-4.02209	1.13665	-3.03149	2.70129	0.04572	-2.25933	-6.84911	-4.98475	-1.90881	-2.86004	-3.62966	-5.15493
2020-06-04 12:15:00	9.09375	-2.89687	-3.30327	-1.63195	-1.13919	0.82423	-1.85547	-4.14401	1.01473	-3.24485	2.60985	-0.04572	-2.35077	-6.84911	-5.07619	-2.24409	-2.82956	-3.75158	-5.18541
2020-06-04 12:30:00	9.10417	-2.89687	-3.27279	-1.47955	-1.13919	1.00711	-1.85547	-4.02209	1.01473	-3.24485	2.60985	-0.01524	-2.22885	-6.91007	-4.92379	-2.12217	-2.921	-3.96494	-5.06349
2020-06-04 12:45:00	9.11458	-2.89687	-3.33375	-1.47955	-1.04775	0.91567	-1.82499	-4.02209	1.13665	-3.24485	2.70129	0.0762	-2.13741	-6.91007	-5.04571	-2.09169	-2.921	-3.8735	-5.18541
2020-06-04 13:00:00	9.125	-2.77495	-3.33375	-1.54051	-1.16967	1.00711	-1.82499	-4.02209	0.95377	-3.24485	2.60985	0.19812	-2.19837	-7.00151	-5.04571	-2.21361	-2.89052	-3.8735	-5.09397
2020-06-04 13:15:00	9.13542	-2.95783	-3.51663	-1.72339	-1.26111	0.85471	-1.91643	-4.11353	0.83185	-3.51917	2.54889	0.01524	-2.19837	-7.18439	-5.35051	-2.33553	-3.28676	-4.20878	-5.33781
2020-06-04 13:30:00	9.14583	-2.95783	-3.48615	-1.57099	-1.16967	0.85471	-1.79451	-4.11353	1.04521	-3.51917	2.57937	0.10668	-2.28981	-7.03199	-5.47243	-2.24409	-3.16484	-3.93446	-5.24637
2020-06-04 13:45:00	9.15625	-2.86639	-3.24231	-1.29667	-1.10871	0.94615	-1.48971	-4.08305	1.07569	-3.30581	2.79273	0.19812	-2.22885	-7.03199	-5.25907	-2.12217	-2.921	-4.05638	-5.09397
2020-06-04 14:00:00	9.16667	-2.98831	-3.42519	-1.78435	-1.10871	0.97663	-1.67259	-4.29641	0.98425	-3.48869	2.48793	0.04572	-2.16789	-6.87959	-5.32003	-2.24409	-3.2258	-3.99542	-5.30733
2020-06-04 14:15:00	9.17708	-3.07975	-3.66903	-1.72339	-1.29159	0.97663	-1.88595	-4.17449	0.89281	-3.48869	2.64033	-0.0762	-2.35077	-6.91007	-5.44195	-2.36601	-3.28676	-4.20878	-5.33781
2020-06-04 14:30:00	9.1875	-3.04927	-3.63855	-1.51003	-1.16967	1.09855	-1.76403	-4.17449	0.95377	-3.33629	2.73177	0.04572	-2.19837	-7.03199	-5.53339	-2.21361	-3.04292	-4.14782	-5.15493
2020-06-04 14:45:00	9.19792	-3.04927	-3.51663	-1.47955	-1.29159	0.91567	-1.88595	-4.14401	1.04521	-3.54965	2.54889	0.0762	-2.16789	-6.97103	-5.50291	-2.36601	-3.2258	-4.26974	-5.27685
2020-06-04 15:00:00	9.20833	-3.17119	-3.48615	-1.44907	-1.20015	1.03759	-1.73355	-4.02209	0.95377	-3.61061	2.70129	-0.13716	-2.38125	-7.03199	-5.53339	-2.45745	-3.2258	-4.23926	-5.18541
2020-06-04 15:15:00	9.21875	-3.04927	-3.45567	-1.60147	-1.32207	1.06807	-1.85547	-4.23545	1.01473	-3.70205	2.70129	0.01524	-2.35077	-6.87959	-5.38099	-2.48793	-3.19532	-4.23926	-5.12445
2020-06-04 15:30:00	9.22917	-2.95783	-3.39471	-1.44907	-1.20015	1.15951	-1.94691	-3.68681	1.22809	-3.58013	2.67081	0.04572	-2.22885	-7.15391	-5.59435	-2.57937	-3.25628	-4.30022	-5.27685
2020-06-04 15:45:00	9.23958	-2.92735	-3.33375	-1.38811	-1.13919	1.31191	-1.82499	-3.99161	1.25857	-3.54965	2.76225	0.01524	-2.32029	-7.00151	-5.56387	-2.24409	-3.01244	-4.0259	-4.88061
2020-06-04 16:00:00	9.25	-3.01879	-3.30327	-1.32715	-1.26111	1.18999	-1.79451	-3.99161	1.07569	-3.64109	2.73177	0.04572	-2.28981	-6.94055	-5.56387	-2.60985	-3.28676	-4.08686	-4.91109
2020-06-04 16:15:00	9.26042	-3.11023	-3.27279	-1.47955	-1.35255	1.25095	-1.91643	-4.14401	0.98425	-3.82397	2.67081	-0.01524	-2.38125	-7.00151	-5.65531	-2.57937	-3.3782	-4.51358	-5.06349
2020-06-04 16:30:00	9.27083	-2.92735	-3.12039	-1.02235	-1.13919	1.55575	-1.67259	-3.83921	1.28905	-3.33629	2.88417	0.32004	-2.01549	-6.91007	-5.32003	-2.15265	-3.04292	-4.14782	-4.63677
2020-06-04 16:45:00	9.28125	-3.07975	-3.39471	-1.35763	-1.65735	1.37287	-1.94691	-4.11353	1.13665	-3.51917	2.51841	0.04572	-2.07645	-7.15391	-5.59435	-2.45745	-3.31724	-4.39166	-5.09397
2020-06-04 17:00:00	9.29167	-2.89687	-3.21183	-1.20523	-1.20015	1.61671	-1.61163	-3.93065	1.38049	-3.30581	2.94513	0.50292	-1.71069	-6.81863	-5.25907	-2.33553	-3.16484	-4.14782	-4.69773
2020-06-04 17:15:00	9.30208	-2.86639	-3.18135	-1.20523	-1.32207	1.70815	-1.61163	-4.08305	1.19761	-3.58013	2.97561	0.25908	-1.68021	-7.06247	-5.47243	-2.30505	-3.25628	-4.14782	-4.60629
2020-06-04 17:30:00	9.3125	-3.07975	-3.15087	-1.23571	-1.44399	1.86055	-1.70307	-3.99161	1.25857	-3.33629	2.94513	0.19812	-1.74117	-7.12343	-5.53339	-2.54889	-3.25628	-4.08686	-4.63677
2020-06-04 17:45:00	9.32292	-2.92735	-3.21183	-1.20523	-1.20015	1.86055	-1.67259	-3.96113	1.22809	-3.45821	2.88417	0.2286	-1.71069	-6.84911	-5.38099	-2.39649	-3.40868	-4.23926	-4.66725
2020-06-04 18:00:00	9.33333	-2.92735	-3.18135	-1.02235	-1.07823	2.19583	-1.42875	-3.71729	1.28905	-3.21437	2.97561	0.381	-1.80213	-6.91007	-5.38099	-2.15265	-3.16484	-4.08686	-4.48437
2020-06-04 18:15:00	9.34375	-2.80543	-3.02895	-0.96139	-1.13919	2.10439	-1.39827	-3.62585	1.44145	-3.18389	3.03657	0.28956	-1.49733	-6.84911	-5.44195	-2.21361	-3.13436	-3.99542	-4.39293
2020-06-04 18:30:00	9.35417	-3.11023	-3.21183	-1.11379	-1.23063	2.01295	-1.58115	-3.90017	1.25857	-3.70205	2.97561	0.13716	-1.92405	-7.21487	-5.71627	-2.51841	-3.31724	-4.20878	-4.60629
2020-06-04 18:45:00	9.36458	-3.07975	-3.21183	-1.17475	-1.20015	2.13487	-1.55067	-3.90017	1.25857	-3.36677	2.94513	0.04572	-1.74117	-7.03199	-5.59435	-2.36601	-3.16484	-4.23926	-4.63677
2020-06-04 19:00:00	9.375	-2.95783	-3.27279	-1.17475	-1.41351	2.13487	-1.76403	-3.86969	1.10617	-3.64109	2.79273	0.04572	-1.71069	-7.24535	-5.56387	-2.57937	-3.3782	-4.1783	-4.54533
2020-06-04 19:15:00	9.38542	-2.83591	-2.93751	-0.90043	-0.98679	2.37871	-1.52019	-3.77825	1.35001	-3.42773	3.03657	0.28956	-1.55829	-6.97103	-5.53339	-2.24409	-3.13436	-3.99542	-4.33197
2020-06-04 19:30:00	9.39583	-2.80543	-2.93751	-0.83947	-1.04775	2.47015	-1.33731	-3.65633	1.50241	-3.48869	3.03657	0.32004	-1.49733	-7.00151	-5.53339	-2.18313	-3.10388	-3.99542	-4.33197
2020-06-04 19:45:00	9.40625	-2.92735	-3.08991	-1.05283	-1.26111	2.62255	-1.45923	-3.96113	1.28905	-3.61061	2.79273	0.2286	-1.61925	-7.12343	-5.50291	-2.39649	-3.40868	-4.14782	-4.57581
2020-06-04 20:00:00	9.41667	-2.77495	-3.08991	-0.99187	-1.13919	2.62255	-1.42875	-3.80873	1.44145	-3.36677	2.88417	0.25908	-1.46685	-7.06247	-5.50291	-2.27457	-3.16484	-3.99542	-4.36245
2020-06-04 20:15:00	9.42708	-2.89687	-3.08991	-0.90043	-1.26111	2.74447	-1.42875	-3.68681	1.44145	-3.36677	3.03657	0.25908	-1.37541	-7.06247	-5.44195	-2.36601	-3.0734	-3.8735	-4.17957
2020-06-04 20:30:00	9.4375	-2.77495	-3.05943	-0.83947	-1.10871	2.95783	-1.27635	-3.68681	1.56337	-3.33629	3.03657	0.381	-1.31445	-7.00151	-5.28955	-2.24409	-2.95148	-3.93446	-4.17957
2020-06-04 20:45:00	9.44792	-2.95783	-3.18135	-1.05283	-1.41351	2.89687	-1.61163	-3.96113	1.47193	-3.42773	2.88417	0.16764	-1.64973	-7.00151	-5.50291	-2.42697	-3.25628	-4.23926	-4.42341
2020-06-04 21:00:00	9.45833	-2.95783	-3.27279	-1.05283	-1.29159	3.07975	-1.52019	-3.93065	1.13665	-3.51917	2.79273	0.10668	-1.46685	-7.06247	-5.47243	-2.45745	-3.43916	-4.20878	-4.33197
2020-06-04 21:15:00	9.46875	-2.95783	-3.05943	-1.05283	-1.29159	3.32359	-1.36779	-3.93065	1.38049	-3.30581	3.03657	0.19812	-1.46685	-6.97103	-5.38099	-2.33553	-3.2258	-4.08686	-4.45389
2020-06-04 21:30:00	9.47917	-2.83591	-2.87655	-1.05283	-0.98679	3.41503	-1.39827	-3.80873	1.38049	-3.51917	2.94513	0.41148	-1.31445	-7.09295	-5.22859	-2.36601	-3.31724	-4.11734	-4.57581
2020-06-04 21:45:00	9.48958	-2.62255	-2.96799	-0.74803	-0.95631	3.53695	-1.27635	-3.50393	1.59385	-3.36677	3.12801	0.19812	-1.43637	-6.97103	-5.13715	-2.21361	-3.01244	-3.81254	-4.27101
2020-06-04 22:00:00	9.5	-1.98247	-2.23647	-0.32131	-0.46863	3.62839	-0.72771	-2.98577	2.26441	-2.66573	3.85953	0.96012	-0.73533	-6.17855	-4.71043	-1.69545	-2.49428	-3.35534	-3.93573
2020-06-04 22:15:00	9.51042	-2.13487	-2.14503	-0.07747	-0.19431	2.92735	-0.60579	-2.92481	2.20345	-2.48285	3.95097	0.89916	-0.91821	-6.17855	-4.61899	-1.51257	-2.4638	-3.44678	-3.69189
2020-06-04 22:30:00	9.52083	0.48641	-0.59055	1.78181	2.27457	2.53111	1.46685	-2.62001	0.28321	-0.01397	1.81737	-0.35052	-1.22301	-3.77063	-1.63195	1.26111	-0.3302	-1.00838	-1.28397
2020-06-04 22:45:00	9.53125	0.09017	-1.01727	1.29413	2.09169	2.34823	0.94869	-2.95529	-0.11303	-0.10541	1.54305	-0.44196	-1.49733	-4.22783	-2.15011	0.92583	-0.635	-1.2827	-1.46685
2020-06-04 23:00:00	9.54167	0.39497	-0.49911	-1.81483	2.36601	2.95783	1.43637	-2.58953	0.28321	0.19939	1.93929	0.16764	-1.22301	-3.80111	-1.66243	1.20015	-0.20828	-1.22174	-1.10109
2020-06-04 23:15:00	9.55208	0.39497	-0.74295	-2.02819	2.51841	3.04927	1.22301	-2.49809	0.37465	0.32131	2.00025	0.04572	-1.22301	-3.70967	-1.54051	1.32207	-0.20828	-1.00838	-0.97917
2020-06-04 23:30:00	9.5625	0.09017	-0.62103	-1.81483	2.51841	3.04927	1.46685	-2.40665	0.37465	0.29083	1.96977	0.16764	-1.00965	-3.49631	-1.54051	1.44399	-0.36068	-0.88646	-1.04013
2020-06-04 23:45:00	9.57292	0.39497	-0.37719	-1.66243	2.85369	3.35407	1.55829	-2.10185	0.80137	0.47371	2.27457	0.381	-0.70485	-3.37439	-1.38811	1.68783	-0.05588	-0.76454	-0.82677
2020-06-05	9.58333	0.36449	-0.56007	-1.63195	2.54889	2.40919	1.34493	-2.13233	0.55753	0.47371	2.09169	0.25908	-0.64389	-3.64871	-1.54051	1.53543	-0.14732	-0.85598	-1.04013
2020-06-05 00:15:00	9.59375	-0.18415	-0.65151	-2.21107	2.21361	2.43967	1.22301	-2.74193	0.34417	0.16891	1.81737	-0.04572	-1.13157	-3.98399	-1.96723	1.20015	-0.45212	-1.31318	-1.46685
2020-06-05 00:30:00	9.60417	-0.18415	-0.80391	-2.08915	2.27457	2.62255	1.10109	-2.52857	0.19177	0.16891	1.63449	-0.04572	-0.94869	-3.89255	-1.78435	1.23063	-0.3302	-1.2827	-1.49733
2020-06-05 00:45:00	9.61458	0.21209	-0.19431	-1.44907	3.06705	3.04927	1.68021	-1.82753	1.01473	0.86995	2.42697	0.6858	-0.43053	-3.34391	-1.26619	1.62687	0.03556	-0.6731	-0.85725
2020-06-05 01:00:00	9.625	0.42545	-0.01143	-1.44907	3.06705	3.23215	1.71069	-3.22961	1.22809	0.99187	2.70129	0.89916	-0.00381	-3.10007	-1.14427	1.99263	0.24892	-0.76454	-0.73533
2020-06-05 01:15:00	9.63542	0.85217	0.29337	-0.99187	3.82905	3.62839	2.22885	-2.71145	1.74625	1.57099	3.28041	1.69164	0.54483	-2.70383	-0.62611	2.41935	0.64516	-0.33782	-0.30861
2020-06-05 01:30:00	9.64583	0.85217	0.26289	-0.77851	3.85953	3.53695	2.25933	-2.52857	1.86817	1.66243	3.34137	1.78308	0.69723	-2.61239	-0.53467	2.48031	0.82804	-0.2159	-0.15621
2020-06-05 01:45:00	9.65625	1.09601	0.56769	-0.59563	4.13385	3.62839	2.50317	-2.13233	2.17297	2.18059	3.92049	2.2098	1.00203	-2.15519	-0.44323	-0.35433	0.91948	0.14986	0.08763
2020-06-05 02:00:00	9.66667	1.49225	0.62865	-0.50419	4.56057	2.62255	2.77749	-3.32105	2.59969	2.48539	0.81153	2.72796	1.42875	-1.72847	-0.44323	0.31623	1.3462	0.30226	0.42291
2020-06-05 02:15:00	9.67708	-1.12903	1.05537	-0.04699	5.10921	2.74447	3.08229	-2.71145	2.69113	3.09499	1.29921	-0.2286	-1.19253	-1.48463	-0.13843	1.04775	1.71196	0.30226	0.84963
2020-06-05 02:30:00	9.6875	-0.94615	1.11633	0.07493	4.89585	2.74447	3.20421	-2.52857	-0.41783	3.15595	1.48209	-0.10668	-0.94869	-1.24079	-0.32131	1.56591	1.71196	0.42418	0.66675
2020-06-05 02:45:00	9.69792	-1.03759	1.32969	0.10541	5.23113	2.71399	3.41757	-2.40665	-0.11303	-0.28829	1.78689	0.19812	-0.73533	-1.14935	-0.32131	1.87071	1.92532	0.42418	1.00203
2020-06-05 03:00:00	9.70833	-0.97663	1.20777	0.01397	5.26161	3.11023	3.35661	-2.19329	-0.02159	-0.10541	1.78689	0.28956	-0.70485	-1.02743	-0.47371	1.93167	1.89484	0.30226	0.84963
2020-06-05 03:15:00	9.71875	-0.33655	1.69545	0.65405	5.90169	3.71983	3.87477	-1.49225	0.49657	0.47371	2.45745	0.86868	0.02667	-0.38735	-0.19939	-0.29337	2.38252	0.6985	1.58115
2020-06-05 03:30:00	9.72917	-0.85471	1.39065	0.25781	5.44449	3.62839	3.41757	-3.50393	0.22225	0.16891	2.27457	0.65532	-0.21717	-0.78359	-0.62611	-0.44577	2.19964	0.27178	1.18491
2020-06-05 03:45:00	9.73958	-0.36703	1.63449	0.59309	5.84073	3.93319	3.93573	-3.07721	0.64897	0.59563	2.60985	1.08204	0.05715	-0.50927	-0.10795	0.04191	2.38252	0.5461	1.58115
2020-06-05 04:00:00	9.75	-0.48895	1.75641	0.47117	5.62737	4.08559	3.60045	-3.07721	0.61849	0.38227	2.51841	1.08204	0.14859	-0.63119	-0.44323	0.04191	2.35204	0.2413	1.33731
2020-06-05 04:15:00	9.76042	-0.67183	1.60401	0.44069	5.50545	3.99415	3.56997	-3.19913	0.49657	0.38227	2.54889	0.92964	-0.09525	-0.53975	-0.22987	0.04191	2.2606	0.27178	1.36779
2020-06-05 04:30:00	9.77083	-0.61087	1.51257	0.44069	5.38353	3.90271	3.56997	-3.22961	0.49657	0.44323	2.45745	0.92964	0.02667	-0.75311	-0.68707	-0.08001	2.13868	-0.0635	1.18491
2020-06-05 04:45:00	9.78125	-0.61087	1.72593	0.53213	5.68833	3.90271	3.56997	-3.10769	0.58801	0.56515	2.54889	1.26492	0.11811	-0.57023	-0.56515	0.01143	2.1082	0.02794	1.27635
2020-06-05 05:00:00	9.79167	-0.82423	1.57353	0.37973	5.56641	3.90271	3.56997	-3.19913	0.55753	0.44323	2.67081	0.9906	0.17907	-0.63119	-0.59563	0.01143	2.01676	0.0889	1.27635
2020-06-05 05:15:00	9.80208	-0.82423	1.57353	0.37973	5.68833	3.87223	3.50901	-3.10769	0.77089	0.56515	2.67081	0.9906	0.17907	-0.63119	-0.59563	0.01143	2.1082	-0.03302	1.06299
2020-06-05 05:30:00	9.8125	-0.82423	1.54305	0.41021	5.47497	3.65887	3.63093	-3.10769	0.67945	0.62611	2.70129	1.32588	0.17907	-0.60071	-0.68707	-0.01905	1.98628	0.0889	1.09347
2020-06-05 05:45:00	9.82292	-0.79375	1.45161	0.22733	5.38353	3.44551	3.56997	-3.10769	0.55753	0.41275	2.48793	1.11252	0.17907	-0.87503	-0.80899	0.04191	1.98628	-0.49022	0.88011
2020-06-05 06:00:00	9.83333	-0.82423	1.54305	0.16637	5.41401	3.26263	3.69189	-3.16865	0.64897	0.53467	2.67081	1.20396	0.08763	-0.75311	-0.93091	0.04191	1.89484	-0.3683	0.81915
2020-06-05 06:15:00	9.84375	-0.91567	1.51257	0.47117	5.53593	3.32359	3.75285	-2.95529	0.77089	0.80899	2.67081	1.20396	0.33147	-0.78359	-0.80899	0.19431	1.98628	-0.24638	0.81915
2020-06-05 06:30:00	9.85417	-1.00711	1.51257	0.50165	5.23113	3.20167	3.56997	-2.95529	0.55753	0.47371	2.60985	1.20396	0.20955	-0.87503	-0.90043	-0.04953	1.74244	-0.33782	0.84963
2020-06-05 06:45:00	9.86458	-1.00711	1.48209	0.41021	5.23113	3.11023	3.47853	-2.98577	0.61849	0.59563	2.70129	0.96012	0.20955	-0.87503	-1.14427	0.19431	1.74244	-0.49022	1.00203
2020-06-05 07:00:00	9.875	-0.91567	1.48209	0.53213	5.01777	3.01879	3.47853	-3.07721	0.61849	0.59563	2.51841	1.17348	0.17907	-0.72263	-0.93091	0.10287	1.74244	-0.61214	0.88011
2020-06-05 07:15:00	9.88542	-1.09855	1.57353	0.31877	5.29209	2.86639	3.60045	-2.98577	0.64897	0.68707	2.57937	1.2954	0.20955	-0.90551	-1.14427	0.01143	1.4986	-0.45974	0.78867
2020-06-05 07:30:00	9.89583	-1.22047	1.54305	0.37973	5.26161	2.77495	3.35661	-3.01625	0.64897	0.56515	2.42697	1.05156	0.24003	-0.69215	-1.11379	0.01143	1.62052	-0.6731	0.81915
2020-06-05 07:45:00	9.90625	-1.12903	1.45161	0.16637	4.95681	2.65303	3.26517	-3.10769	0.52705	0.35179	2.42697	0.96012	0.14859	-0.99695	-1.26619	-0.20193	1.40716	-0.8255	0.54483
2020-06-05 08:00:00	9.91667	-1.25095	1.45161	0.37973	4.95681	2.74447	3.26517	-3.22961	0.40513	0.35179	2.42697	1.05156	0.33147	-1.05791	-1.47955	-0.29337	1.4986	-0.94742	0.54483
2020-06-05 08:15:00	9.92708	-1.34239	1.20777	0.31877	4.86537	2.40919	3.17373	-3.13817	0.40513	0.13843	2.42697	0.86868	0.11811	-1.05791	-1.47955	-0.29337	1.31572	-0.94742	0.54483
2020-06-05 08:30:00	9.9375	-1.34239	1.29921	0.22733	5.07873	2.62255	3.26517	-3.22961	0.52705	0.26035	2.48793	0.92964	0.33147	-0.84455	-1.35763	-0.11049	1.4986	-0.94742	0.30099
2020-06-05 08:45:00	9.94792	-1.25095	1.42113	0.22733	4.95681	2.53111	3.23469	-3.10769	0.46609	0.32131	2.36601	1.02108	0.11811	-0.99695	-1.35763	-0.20193	1.46812	-0.73406	0.54483
2020-06-05 09:00:00	9.95833	-1.43383	1.42113	0.16637	4.86537	2.62255	3.26517	-3.04673	0.37465	0.41275	2.48793	0.92964	0.17907	-0.87503	-1.51003	-0.20193	1.28524	-1.00838	0.45339
2020-06-05 09:15:00	9.96875	-1.37287	1.36017	0.16637	4.86537	2.53111	3.35661	-3.26009	0.46609	0.22987	2.36601	0.80772	0.17907	-1.11887	-1.51003	-0.11049	1.28524	-1.00838	0.36195
2020-06-05 09:30:00	9.97917	-1.67767	1.17729	0.16637	4.92633	2.50063	3.23469	-3.13817	0.46609	0.22987	2.39649	0.77724	0.17907	-1.05791	-1.72339	-0.32385	1.16332	-1.34366	0.24003
2020-06-05 09:45:00	9.98958	-1.58623	1.26873	0.07493	4.59105	2.50063	3.23469	-3.35153	0.37465	0.32131	2.30505	0.6858	-0.06477	-1.30175	-1.72339	-0.26289	1.16332	-1.34366	0.11811
2020-06-05 10:00:00	10	-1.89103	1.17729	-0.13843	4.71297	2.37871	2.99085	-3.35153	0.37465	0.07747	2.24409	0.6858	-0.18669	-1.27127	-2.05867	-0.47625	0.85852	-1.34366	0.02667
2020-06-05 10:15:00	10.0104	-1.89103	1.23825	0.16637	4.59105	2.37871	2.99085	-3.35153	0.22225	0.19939	2.15265	0.6858	-0.21717	-1.30175	-1.99771	-0.26289	0.91948	-1.40462	0.11811
2020-06-05 10:30:00	10.0208	-2.01295	1.11633	0.01397	4.59105	2.37871	2.99085	-3.47345	0.22225	0.19939	2.15265	0.77724	-0.21717	-1.30175	-1.78435	-0.38481	0.91948	-1.40462	-0.00381
2020-06-05 10:45:00	10.0312	-1.89103	1.11633	0.01397	4.68249	2.28727	2.99085	-3.38201	0.22225	0.07747	2.15265	0.9906	-0.09525	-1.17983	-2.08915	-0.26289	0.91948	-1.31318	-0.06477
2020-06-05 11:00:00	10.0417	-1.89103	1.23825	0.01397	4.59105	2.37871	3.08229	-3.26009	0.22225	0.07747	2.24409	0.77724	-0.00381	-1.45415	-1.99771	-0.38481	0.82804	-1.40462	-0.06477
2020-06-05 11:15:00	10.0521	-2.22631	0.93345	-0.19939	4.34721	2.25679	2.86893	-3.65633	0.10033	-0.10541	2.06121	0.6858	-0.09525	-1.66751	-1.99771	-0.59817	0.61468	-1.61798	-0.30861
2020-06-05 11:30:00	10.0625	-2.25679	1.02489	0.01397	4.46913	2.16535	2.86893	-3.56489	0.00889	-0.01397	2.00025	0.74676	-0.33909	-1.69799	-2.21107	-0.38481	0.52324	-1.7399	-0.30861
2020-06-05 11:45:00	10.0729	-2.34823	0.90297	-0.13843	4.43865	2.25679	2.83845	-3.47345	-0.02159	-0.01397	1.90881	0.65532	-0.24765	-1.48463	-2.24155	-0.65913	0.52324	-1.64846	-0.43053
2020-06-05 12:00:00	10.0833	-2.34823	0.84201	-0.26035	4.40817	2.34823	2.83845	-3.56489	-0.11303	-0.10541	1.90881	0.6858	-0.24765	-1.48463	-2.36347	-0.90297	0.61468	-1.64846	-0.55245
2020-06-05 12:15:00	10.0938	-2.34823	0.96393	-0.16891	4.28625	2.47015	2.96037	-3.35153	-0.02159	-0.01397	2.03073	0.6858	-0.36957	-1.69799	-2.24155	-0.44577	0.61468	-1.64846	-0.30861
2020-06-05 12:30:00	10.1042	-2.34823	0.96393	-0.04699	4.16433	2.25679	2.96037	-3.47345	-0.02159	0.07747	1.90881	0.6858	-0.58293	-1.69799	-2.24155	-0.56769	0.52324	-1.64846	-0.43053
2020-06-05 12:45:00	10.1146	-2.34823	0.96393	-0.04699	4.16433	2.25679	2.96037	-3.47345	-0.02159	-0.10541	2.03073	0.56388	-0.36957	-1.75895	-2.36347	-0.68961	0.55372	-1.8923	-0.43053
2020-06-05 13:00:00	10.125	-2.25679	1.08585	-0.10795	4.25577	2.28727	2.96037	-3.56489	-0.02159	-0.10541	2.03073	0.56388	-0.27813	-1.63703	-2.36347	-0.68961	0.34036	-1.77038	-0.36957
2020-06-05 13:15:00	10.1354	-2.37871	1.08585	0.01397	4.25577	2.50063	3.05181	-3.65633	0.22225	-0.01397	1.93929	0.77724	-0.36957	-1.66751	-2.36347	-0.68961	0.4318	-1.8923	-0.49149
2020-06-05 13:30:00	10.1458	-2.56159	0.87249	0.01397	4.13385	2.50063	2.92989	-3.74777	0.13081	-0.01397	2.09169	0.65532	-0.46101	-1.88087	-2.48539	-0.68961	0.34036	-1.8923	-0.82677
2020-06-05 13:45:00	10.1562	-2.47015	1.02489	-0.04699	4.01193	2.59207	1.86309	-3.65633	0.00889	-0.22733	2.00025	0.59436	-0.49149	-1.78943	-2.48539	-0.68961	0.2794	-1.92278	-0.70485
2020-06-05 14:00:00	10.1667	-2.43967	-1.35255	-2.45491	-1.35255	2.59207	1.86309	-3.65633	0.00889	-0.31877	0.14097	-0.65532	-1.22301	-1.85039	-2.57683	-0.84201	0.06604	-2.0447	-1.40589
2020-06-05 14:15:00	10.1771	-2.56159	-1.41351	-2.39395	-1.50495	2.71399	1.61925	-3.83921	-0.08255	-0.28829	0.17145	-0.77724	-1.16205	-1.97231	-2.36347	-0.87249	0.09652	-2.01422	-1.43637
2020-06-05 14:30:00	10.1875	-2.47015	-1.41351	-2.39395	-1.20015	2.95783	1.92405	-3.62585	0.13081	-0.07493	0.17145	-0.44196	-1.19253	-1.75895	-2.24155	-0.78105	0.18796	-2.01422	-1.25349
2020-06-05 14:45:00	10.1979	-2.47015	-1.38303	-2.11963	-1.20015	3.04927	1.95453	-3.62585	0.28321	-0.16637	0.29337	-0.5334	-1.16205	-1.81991	-2.36347	-0.65913	0.127	-1.92278	-1.25349
2020-06-05 15:00:00	10.2083	-2.59207	-1.47447	-2.24155	-1.23063	3.17119	1.92405	-3.53441	0.06985	-0.25781	0.14097	-0.56388	-1.00965	-1.85039	-2.36347	-0.81153	0.127	-1.98374	-1.16205
2020-06-05 15:15:00	10.2188	-2.56159	-1.47447	-2.30251	-1.35255	3.17119	1.80213	-3.68681	-0.05207	-0.25781	0.14097	-0.62484	-1.37541	-1.91135	-2.48539	-0.81153	-0.0254	-2.10566	-1.22301
2020-06-05 15:30:00	10.2292	-2.56159	-1.23063	-2.02819	-1.01727	3.50647	1.83261	-3.47345	0.19177	-0.13589	0.47625	-0.5334	-1.13157	-1.60655	-2.24155	-0.72009	0.06604	-1.95326	-1.22301
2020-06-05 15:45:00	10.2396	-2.56159	-1.29159	-2.02819	-1.23063	3.59791	1.83261	-3.68681	0.06985	-0.31877	0.20193	-0.59436	-1.04013	-1.85039	-2.33299	-0.72009	0.09652	-2.16662	-1.16205
2020-06-05 16:00:00	10.25	-2.77495	-1.59639	-2.30251	-1.38303	3.81127	1.71069	-3.86969	0.00889	-0.41021	0.01905	-0.92964	-1.34493	-1.97231	-2.57683	-0.84201	-0.23876	-2.28854	-1.37541
2020-06-05 16:15:00	10.2604	-2.95783	-1.56591	-2.33299	-1.59639	3.71983	1.61925	-4.05257	-0.11303	-0.47117	-0.07239	-0.9906	-1.31445	-2.09423	-2.63779	-1.05537	-0.29972	-2.3495	-1.40589
2020-06-05 16:30:00	10.2708	-2.47015	-1.01727	-2.08915	-1.20015	4.23799	1.80213	-3.53441	0.00889	-0.28829	0.38481	-0.59436	-1.13157	-1.97231	-2.11963	-0.65913	-0.08636	-1.95326	-1.22301
2020-06-05 16:45:00	10.2812	-2.56159	-1.07823	-1.96723	-1.07823	4.23799	2.07645	-3.62585	0.13081	-0.28829	0.29337	-0.5334	-1.07061	-1.94183	-2.21107	-0.84201	-0.05588	-1.86182	-0.91821
2020-06-05 17:00:00	10.2917	-2.83591	-1.38303	-2.11963	-1.50495	4.17703	1.86309	-3.80873	-0.14351	-0.44069	0.23241	-0.86868	-1.25349	-2.09423	-2.18059	-0.93345	-0.36068	-2.1971	-1.25349
2020-06-05 17:15:00	10.3021	-2.53111	-1.04775	-1.96723	-1.26111	4.26847	1.86309	-3.50393	0.16129	-0.34925	0.23241	-0.50292	-1.04013	-1.81991	-2.30251	-0.68961	-0.0254	-2.0447	-1.04013
2020-06-05 17:30:00	10.3125	-2.53111	-1.10871	-1.96723	-1.26111	4.29895	2.01549	-3.41249	0.10033	-0.10541	0.47625	-0.47244	-1.10109	-1.94183	-2.18059	-0.68961	-0.29972	-2.13614	-1.04013
2020-06-05 17:45:00	10.3229	-2.62255	-1.23063	-2.11963	-1.13919	4.51231	1.80213	-3.77825	0.03937	-0.31877	0.38481	-0.47244	-1.16205	-1.88087	-2.15011	-0.65913	-0.4826	-2.07518	-1.19253
2020-06-05 18:00:00	10.3333	-2.40919	-1.07823	-1.84531	-1.04775	4.81711	2.01549	-3.47345	0.34417	-0.28829	0.47625	-0.35052	-0.85725	-1.78943	-1.93675	-0.81153	-0.14732	-1.98374	-0.97917
2020-06-05 18:15:00	10.3438	-2.62255	-1.26111	-1.96723	-1.23063	4.84759	1.80213	-3.68681	-0.08255	-0.28829	0.23241	-0.56388	-0.91821	-1.94183	-2.08915	-0.87249	-0.36068	-2.01422	-1.00965
2020-06-05 18:30:00	10.3542	-2.59207	-1.13919	-1.99771	-1.26111	4.84759	1.95453	-3.53441	0.16129	-0.56261	0.44577	-0.62484	-0.79629	-2.06375	-2.11963	-0.78105	-0.23876	-2.13614	-0.91821
2020-06-05 18:45:00	10.3646	-2.37871	-1.01727	-1.69291	-1.13919	4.96951	2.28981	-3.35153	0.28321	-0.16637	0.65913	-0.32004	-0.88773	-1.63703	-2.05867	-0.53721	-0.08636	-1.7399	-0.82677
2020-06-05 19:00:00	10.375	-2.47015	-1.01727	-1.75387	-0.98679	5.09143	2.10693	-3.32105	0.43561	-0.13589	0.47625	-0.0762	-0.76581	-1.75895	-1.96723	-0.47625	-0.08636	-1.7399	-0.70485
2020-06-05 19:15:00	10.3854	-2.43967	-0.95631	-1.84531	-1.04775	4.87807	1.89357	-3.44297	0.22225	-0.31877	0.59817	-0.28956	-0.82677	-1.91135	-1.84531	-0.56769	-0.29972	-1.98374	-0.82677
2020-06-05 19:30:00	10.3958	-2.43967	-0.95631	-1.93675	-1.04775	4.99999	2.01549	-3.53441	0.37465	-0.28829	0.50673	-0.28956	-0.91821	-1.78943	-1.81483	-0.53721	-0.14732	-1.86182	-0.91821
2020-06-05 19:45:00	10.4062	-2.43967	-0.95631	-1.87579	-1.04775	4.99999	2.04597	-3.29057	0.28321	-0.19685	0.47625	-0.25908	-0.88773	-1.66751	-1.78435	-0.41529	-0.14732	-1.92278	-0.73533
2020-06-05 20:00:00	10.4167	-2.40919	-1.07823	-1.87579	-1.04775	5.21335	2.13741	-3.50393	0.37465	-0.19685	0.53721	-0.35052	-0.88773	-1.85039	-1.75387	-0.65913	-0.11684	-1.83134	-0.64389
2020-06-05 20:15:00	10.4271	-2.19583	-0.92583	-1.69291	-0.80391	5.30479	2.25933	-3.29057	0.31369	-0.04445	0.53721	-0.35052	-0.88773	-1.72847	-1.66243	-0.50673	-0.23876	-1.83134	-0.73533
2020-06-05 20:30:00	10.4375	-1.89103	-0.62103	-1.20523	-0.46863	5.67055	2.62509	-2.95529	0.83185	0.26035	1.02489	0.10668	-0.55245	-1.17983	-1.35763	0.04191	0.2794	-1.19126	-0.33909
2020-06-05 20:45:00	10.4479	-2.07391	-0.71247	-1.41859	-0.56007	5.54863	2.53365	-2.86385	0.74041	0.13843	0.96393	0.10668	-0.49149	-1.24079	-1.41859	-0.11049	0.127	-1.7399	-0.43053
2020-06-05 21:00:00	10.4583	-2.37871	-0.92583	-1.72339	-0.65151	5.36575	2.19837	-3.26009	0.52705	-0.13589	0.65913	-0.01524	-0.70485	-1.75895	-1.81483	-0.44577	0.00508	-1.83134	-0.64389
2020-06-05 21:15:00	10.4688	-2.37871	-0.92583	-1.63195	-0.62103	5.64007	2.32029	-3.26009	0.31369	-0.13589	0.56769	-0.01524	-0.70485	-1.54559	-1.47955	-0.44577	-0.08636	-1.64846	-0.64389
2020-06-05 21:30:00	10.4792	-2.04343	-0.71247	-1.51003	-0.37719	5.48767	2.47269	-3.13817	0.64897	0.29083	0.84201	-0.01524	-0.46101	-1.42367	-1.44907	-0.08001	0.00508	-1.52654	-0.21717
2020-06-05 21:45:00	10.4896	-2.22631	-0.71247	-1.41859	-0.46863	5.48767	2.38125	-2.95529	0.58801	0.07747	0.84201	-0.01524	-0.55245	-1.24079	-1.32715	-0.04953	0.127	-1.52654	-0.52197
2020-06-05 22:00:00	10.5	-2.13487	-0.83439	-1.51003	-0.71247	5.57911	2.47269	-3.04673	0.67945	-0.01397	0.93345	-0.01524	-0.46101	-1.36271	-1.23571	-0.26289	-0.08636	-1.52654	-0.52197
2020-06-05 22:15:00	10.5104	-2.22631	-0.92583	-1.60147	-0.68199	5.48767	2.38125	-3.26009	0.49657	0.10795	0.87249	-0.10668	-0.67437	-1.45415	-1.38811	-0.23241	-0.1778	-1.7399	-0.64389
2020-06-05 22:30:00	10.5208	-2.13487	-0.71247	-1.60147	-0.68199	5.79247	2.59461	-2.95529	0.58801	0.10795	0.81153	0.04572	-0.46101	-1.36271	-1.20523	-0.14097	-0.05588	-1.67894	-0.52197
2020-06-05 22:45:00	10.5312	-2.13487	-0.71247	-1.41859	-0.71247	5.97535	2.22885	-3.01625	0.67945	0.19939	0.90297	0.19812	-0.36957	-1.27127	-1.11379	-0.17145	-0.05588	-1.5875	-0.43053
2020-06-05 23:00:00	10.5417	-2.13487	-0.83439	-1.63195	-0.71247	6.09727	2.44221	-2.92481	0.77089	0.10795	0.90297	0.13716	-0.36957	-1.48463	-1.32715	-0.41529	-0.05588	-1.5875	-0.43053
2020-06-05 23:15:00	10.5521	-2.01295	-0.71247	-1.41859	-0.59055	6.12775	2.44221	-2.92481	0.55753	0.19939	0.90297	0.10668	-0.49149	-1.14935	-1.11379	-0.08001	0.15748	-1.70942	-0.33909
2020-06-05 23:30:00	10.5625	-2.10439	-0.71247	-1.29667	-0.46863	6.12775	2.38125	-2.92481	0.58801	0.19939	0.90297	0.10668	-0.49149	-1.27127	-1.20523	-0.08001	-0.05588	-1.5875	-0.36957
2020-06-05 23:45:00	10.5729	-2.10439	-0.71247	-1.51003	-0.59055	5.91439	2.38125	-3.01625	0.46609	0.01651	0.81153	0.10668	-0.46101	-1.27127	-1.38811	-0.17145	-0.1778	-1.5875	-0.36957
2020-06-06	10.5833	-2.01295	-0.62103	-1.29667	-0.56007	6.12775	2.38125	-2.92481	0.77089	0.32131	0.90297	0.10668	-0.24765	-1.14935	-1.17475	-0.17145	-0.05588	-1.70942	-0.33909
2020-06-06 00:15:00	10.5938	-2.22631	-0.77343	-1.57099	-0.68199	6.31063	2.25933	-2.92481	0.58801	0.10795	0.81153	0.32004	-0.30861	-1.30175	-1.17475	-0.14097	-0.05588	-1.70942	-0.55245
2020-06-06 00:30:00	10.6042	-2.10439	-0.77343	-1.57099	-0.80391	6.43255	2.38125	-2.92481	0.77089	0.10795	1.11633	0.10668	-0.43053	-1.27127	-1.08331	-0.26289	-0.1778	-1.83134	-0.46101
2020-06-06 00:45:00	10.6146	-2.10439	-0.77343	-1.57099	-0.68199	6.43255	2.25933	-3.10769	0.55753	0.19939	0.81153	-0.10668	-0.43053	-1.27127	-1.08331	-0.17145	-0.08636	-1.70942	-0.55245
2020-06-06 01:00:00	10.625	-2.10439	-0.86487	-1.69291	-0.71247	6.52399	2.32029	-3.10769	0.61849	0.01651	0.81153	-0.2286	-0.76581	-1.51511	-1.08331	-0.29337	-0.39116	-1.83134	-0.58293
2020-06-06 01:15:00	10.6354	-2.34823	-0.98679	-1.69291	-0.83439	6.82879	2.41173	-3.10769	0.52705	0.01651	0.84201	-0.01524	-0.46101	-1.30175	-1.08331	-0.35433	-0.39116	-1.86182	-0.58293
2020-06-06 01:30:00	10.6458	-2.04343	-0.89535	-1.63195	-0.65151	6.95071	2.50317	-3.10769	0.61849	0.19939	1.14681	0.19812	-0.40005	-1.33223	-0.99187	-0.17145	-0.29972	-1.64846	-0.49149
2020-06-06 01:45:00	10.6562	-2.22631	-0.89535	-1.75387	-0.74295	6.95071	2.28981	-3.10769	0.49657	0.32131	0.93345	0.04572	-0.52197	-1.33223	-1.08331	-0.17145	-0.29972	-1.8923	-0.49149
2020-06-06 02:00:00	10.6667	-2.13487	-0.89535	-1.63195	-0.65151	7.13359	2.28981	-3.07721	0.49657	0.10795	0.87249	-0.0762	-0.76581	-1.33223	-1.11379	-0.29337	-0.29972	-1.8923	-0.64389
2020-06-06 02:15:00	10.6771	-2.04343	-0.71247	-1.54051	-0.56007	7.04215	2.50317	-2.98577	0.58801	0.19939	0.96393	0.04572	-0.43053	-1.33223	-1.11379	-0.08001	-0.20828	-1.83134	-0.40005
2020-06-06 02:30:00	10.6875	-2.04343	-0.74295	-1.47955	-0.56007	6.92023	2.62509	-2.98577	0.70993	0.19939	0.90297	0.25908	-0.43053	-1.21031	-1.20523	-0.08001	-0.14732	-1.7399	-0.61341
2020-06-06 02:45:00	10.6979	-2.04343	-0.83439	-1.60147	-0.56007	7.10311	2.38125	-2.98577	0.67945	0.07747	0.81153	-0.16764	-0.70485	-1.24079	-1.11379	-0.20193	-0.3302	-1.95326	-0.73533
2020-06-06 03:00:00	10.7083	-2.16535	-0.65151	-1.60147	-0.80391	7.22503	2.59461	-2.98577	0.64897	0.07747	0.84201	-0.0762	-0.61341	-1.36271	-1.20523	-0.23241	-0.3302	-1.86182	-0.52197
2020-06-06 03:15:00	10.7188	-2.04343	-0.65151	-1.51003	-0.46863	7.31647	2.47269	-2.77241	0.77089	0.19939	1.02489	-0.01524	-0.30861	-1.42367	-1.02235	-0.01905	-0.23876	-1.8923	-0.40005
2020-06-06 03:30:00	10.7292	-1.95199	-0.68199	-1.44907	-0.46863	7.01167	2.80797	-2.77241	0.77089	0.19939	1.02489	0.10668	-0.40005	-1.30175	-1.23571	0.10287	-0.14732	-1.8923	-0.40005
2020-06-06 03:45:00	10.7396	-2.04343	-0.68199	-1.66243	-0.59055	7.13359	2.59461	-2.89433	0.55753	0.19939	0.93345	-0.10668	-0.67437	-1.30175	-1.02235	-0.11049	-0.36068	-1.8923	-0.52197
2020-06-06 04:00:00	10.75	-2.34823	-0.98679	-1.75387	-0.77343	6.92023	2.35077	-2.98577	0.46609	0.29083	0.72009	0.01524	-0.85725	-1.39319	-1.44907	-0.20193	-0.4826	-1.92278	-0.70485
2020-06-06 04:15:00	10.7604	-2.07391	-0.92583	-1.57099	-0.46863	7.13359	2.65557	-2.98577	0.70993	0.07747	0.84201	-0.01524	-0.55245	-1.30175	-1.14427	-0.17145	-0.26924	-2.07518	-0.61341
2020-06-06 04:30:00	10.7708	-2.19583	-0.80391	-1.51003	-0.37719	7.13359	2.65557	-2.86385	0.70993	0.19939	0.99441	0.16764	-0.46101	-1.21031	-1.26619	0.07239	-0.26924	-1.83134	-0.61341
2020-06-06 04:45:00	10.7812	-2.19583	-0.80391	-1.51003	-0.46863	7.22503	2.53365	-2.98577	0.61849	0.04699	0.87249	0.0762	-0.58293	-1.36271	-1.26619	-0.26289	-0.29972	-2.16662	-0.61341
2020-06-06 05:00:00	10.7917	-1.98247	-0.74295	-1.60147	-0.49911	7.19455	2.62509	-2.68097	0.83185	0.16891	1.08585	-0.04572	-0.36957	-1.39319	-1.17475	-0.04953	-0.20828	-1.83134	-0.40005
2020-06-06 05:15:00	10.8021	-2.19583	-0.74295	-1.66243	-0.49911	7.10311	2.53365	-2.89433	0.55753	0.16891	0.90297	-0.04572	-0.61341	-1.27127	-1.26619	-0.17145	-0.3302	-2.07518	-0.58293
2020-06-06 05:30:00	10.8125	-2.28727	-0.65151	-1.78435	-0.37719	7.19455	2.53365	-2.89433	0.67945	0.04699	0.81153	-0.16764	-0.55245	-1.39319	-1.38811	-0.29337	-0.45212	-2.13614	-0.58293
2020-06-06 05:45:00	10.8229	-2.19583	-0.65151	-1.57099	-0.37719	7.19455	2.59461	-2.89433	0.67945	0.04699	1.20777	0.04572	-0.30861	-1.45415	-1.26619	-0.11049	-0.45212	-2.0447	-0.58293
2020-06-06 06:00:00	10.8333	-2.19583	-0.77343	-1.72339	-0.25527	7.07263	2.62509	-3.01625	0.89281	0.01651	0.93345	0.04572	-0.40005	-1.54559	-1.35763	-0.08001	-0.57404	-1.8923	-0.67437
2020-06-06 06:15:00	10.8438	-2.28727	-0.89535	-1.72339	-0.56007	6.67639	2.32029	-3.10769	0.46609	-0.19685	0.72009	-0.16764	-0.61341	-1.63703	-1.81483	-0.26289	-0.66548	-1.98374	-0.85725
2020-06-06 06:30:00	10.8542	-2.40919	-0.80391	-1.87579	-0.56007	6.64591	2.32029	-3.10769	0.52705	-0.07493	0.84201	-0.04572	-0.76581	-1.63703	-1.60147	-0.17145	-0.60452	-2.1971	-0.97917
2020-06-06 06:45:00	10.8646	-2.19583	-0.80391	-1.78435	-0.56007	6.52399	2.53365	-3.01625	0.43561	0.01651	1.02489	-0.0762	-0.64389	-1.42367	-1.51003	-0.26289	-0.51308	-2.0447	-1.04013
2020-06-06 07:00:00	10.875	-2.31775	-1.01727	-1.78435	-0.43815	6.52399	2.38125	-2.92481	0.55753	-0.07493	0.93345	0.01524	-0.55245	-1.36271	-1.51003	-0.41529	-0.54356	-1.92278	-0.91821
2020-06-06 07:15:00	10.8854	-2.40919	-0.74295	-1.93675	-0.46863	6.43255	2.28981	-3.04673	0.55753	-0.01397	0.78105	0.01524	-0.67437	-1.45415	-1.60147	-0.50673	-0.635	-2.0447	-1.00965
2020-06-06 07:30:00	10.8958	-2.28727	-0.95631	-1.84531	-0.56007	6.21919	2.41173	-2.95529	0.61849	-0.22733	0.78105	-0.10668	-0.55245	-1.45415	-1.72339	-0.26289	-0.75692	-2.13614	-1.10109
2020-06-06 07:45:00	10.9062	-2.28727	-0.83439	-1.84531	-0.56007	6.09727	2.53365	-3.04673	0.61849	-0.13589	0.87249	0.10668	-0.67437	-1.66751	-1.96723	-0.47625	-0.4826	-2.07518	-1.10109
2020-06-06 08:00:00	10.9167	-2.28727	-0.98679	-1.87579	-0.77343	6.00583	2.41173	-3.04673	0.52705	-0.22733	0.65913	-0.10668	-0.67437	-1.60655	-1.93675	-0.47625	-0.54356	-2.1971	-1.10109
2020-06-06 08:15:00	10.9271	-2.22631	-0.86487	-1.69291	-0.56007	5.88391	2.50317	-2.95529	0.37465	-0.25781	0.81153	0.10668	-0.55245	-1.48463	-1.93675	-0.50673	-0.635	-2.07518	-1.31445
2020-06-06 08:30:00	10.9375	-2.40919	-0.98679	-1.87579	-0.77343	5.79247	2.41173	-3.04673	0.49657	-0.34925	0.81153	-0.01524	-0.70485	-1.60655	-2.05867	-0.47625	-0.66548	-2.07518	-1.28397
2020-06-06 08:45:00	10.9479	-2.40919	-1.01727	-1.84531	-0.65151	5.88391	2.50317	-2.89433	0.58801	-0.04445	0.81153	0.0762	-0.58293	-1.54559	-2.05867	-0.47625	-0.66548	-2.13614	-1.16205
2020-06-06 09:00:00	10.9583	-2.19583	-1.01727	-1.93675	-0.74295	5.70103	2.19837	-2.98577	0.49657	-0.16637	0.81153	-0.01524	-0.67437	-1.75895	-2.30251	-0.56769	-0.87884	-2.22758	-1.37541
2020-06-06 09:15:00	10.9688	-2.53111	-1.13919	-2.02819	-0.65151	5.45719	2.19837	-3.10769	0.49657	-0.25781	0.68961	-0.13716	-0.67437	-1.72847	-2.18059	-0.47625	-0.7874	-2.1971	-1.46685
2020-06-06 09:30:00	10.9792	-2.34823	-1.04775	-2.08915	-0.77343	5.45719	2.16789	-2.98577	0.46609	-0.19685	0.65913	-0.04572	-0.70485	-1.63703	-2.30251	-0.59817	-0.87884	-2.31902	-1.37541
2020-06-06 09:45:00	10.9896	-2.53111	-1.26111	-2.21107	-0.77343	5.45719	2.04597	-3.19913	0.25273	-0.50165	0.44577	-0.25908	-0.82677	-1.81991	-2.39395	-0.72009	-0.97028	-2.5019	-1.46685
2020-06-06 10:00:00	11	-2.56159	-1.16967	-1.99771	-0.68199	5.64007	2.35077	-3.07721	0.43561	-0.37973	0.65913	-0.16764	-0.73533	-1.94183	-2.08915	-0.62865	-0.87884	-2.5019	-1.34493
2020-06-06 10:15:00	11.0104	-2.56159	-1.26111	-2.08915	-0.89535	5.64007	2.25933	-3.22961	0.43561	-0.50165	0.56769	-0.16764	-0.52197	-2.03327	-1.99771	-0.62865	-0.87884	-2.62382	-1.58877
2020-06-06 10:30:00	11.0208	-2.56159	-1.16967	-2.08915	-0.80391	5.64007	2.25933	-3.32105	0.34417	-0.50165	0.56769	-0.25908	-0.64389	-1.94183	-2.11963	-0.65913	-0.97028	-2.62382	-1.58877
2020-06-06 10:45:00	11.0312	-2.77495	-1.26111	-2.30251	-1.13919	5.60959	2.25933	-3.32105	0.43561	-0.50165	0.38481	-0.16764	-0.97917	-1.94183	-2.11963	-0.78105	-1.12268	-2.41046	-1.68021
2020-06-06 11:00:00	11.0417	-2.65303	-1.16967	-2.21107	-0.92583	5.73151	2.13741	-3.22961	0.28321	-0.62357	0.44577	-0.28956	-0.76581	-2.06375	-2.24155	-0.90297	-1.12268	-2.83718	-1.80213
2020-06-06 11:15:00	11.0521	-2.77495	-1.16967	-2.21107	-1.07823	5.60959	2.10693	-3.32105	0.19177	-0.53213	0.44577	-0.28956	-0.91821	-2.15519	-2.33299	-1.02489	-1.21412	-2.71526	-1.71069
2020-06-06 11:30:00	11.0625	-2.65303	-1.16967	-2.21107	-0.95631	5.60959	2.10693	-3.32105	0.19177	-0.62357	0.53721	-0.50292	-1.04013	-2.06375	-2.33299	-0.90297	-1.12268	-2.71526	-1.58877
2020-06-06 11:45:00	11.0729	-2.89687	-1.38303	-2.30251	-1.07823	5.73151	1.98501	-3.50393	0.19177	-0.71501	0.35433	-0.5334	-1.16205	-2.39903	-2.36347	-1.05537	-1.33604	-2.83718	-1.92405
2020-06-06 12:00:00	11.0833	-2.80543	-1.26111	-2.11963	-0.86487	5.73151	2.07645	-3.32105	0.19177	-0.62357	0.35433	-0.41148	-0.79629	-2.18567	-2.36347	-0.84201	-0.97028	-2.71526	-1.61925
2020-06-06 12:15:00	11.0938	-2.80543	-1.26111	-2.33299	-1.10871	5.94487	1.95453	-3.53441	0.16129	-0.71501	0.17145	-0.47244	-0.79629	-2.30759	-2.30251	-1.20777	-1.18364	-3.08102	-1.95453
2020-06-06 12:30:00	11.1042	-2.80543	-1.44399	-2.33299	-1.23063	6.12775	2.04597	-3.53441	0.19177	-0.92837	0.08001	-0.50292	-0.94869	-2.30759	-2.18059	-1.11633	-1.30556	-2.98958	-1.86309
2020-06-06 12:45:00	11.1146	-2.83591	-1.56591	-2.21107	-1.13919	6.34111	1.86309	-3.53441	0.10033	-0.80645	0.11049	-0.50292	-0.97917	-2.33807	-2.42443	-1.14681	-1.30556	-3.02006	-1.86309
2020-06-06 13:00:00	11.125	-3.01879	-1.50495	-2.18059	-1.26111	6.24967	1.95453	-3.71729	0.19177	-0.80645	0.38481	-0.62484	-1.07061	-2.33807	-2.21107	-1.14681	-1.48844	-3.02006	-1.89357
2020-06-06 13:15:00	11.1354	-2.89687	-1.41351	-2.48539	-1.16967	6.34111	1.95453	-3.62585	-0.02159	-1.01981	0.20193	-0.50292	-1.10109	-2.45999	-2.27203	-1.26873	-1.36652	-3.02006	-2.01549
2020-06-06 13:30:00	11.1458	-3.11023	-1.47447	-2.27203	-1.16967	6.37159	1.83261	-3.71729	-0.02159	-0.98933	0.11049	-0.62484	-1.07061	-2.45999	-2.39395	-1.39065	-1.57988	-3.17246	-1.92405
2020-06-06 13:45:00	11.1562	-3.01879	-1.16967	-2.11963	-1.07823	6.67639	2.04597	-3.47345	0.22225	-0.77597	0.32385	-0.381	-0.97917	-2.30759	-2.18059	-1.26873	-1.36652	-2.98958	-1.92405
2020-06-06 14:00:00	11.1667	-3.01879	-1.44399	-2.33299	-1.20015	6.67639	1.95453	-3.59537	0.00889	-1.08077	0.17145	-0.381	-1.16205	-2.52095	-2.18059	-1.29921	-1.5494	-3.20294	-1.86309
2020-06-06 14:15:00	11.1771	-3.01879	-1.56591	-2.48539	-1.32207	6.79831	1.74117	-3.56489	0.00889	-0.98933	0.08001	-0.59436	-1.40589	-2.85623	-2.30251	-1.42113	-1.64084	-3.20294	-1.77165
2020-06-06 14:30:00	11.1875	-3.14071	-1.62687	-2.57683	-1.47447	4.96951	1.83261	-3.56489	-0.08255	-1.05029	0.08001	-0.56388	-1.28397	-2.70383	-2.51587	-1.57353	-1.61036	-3.17246	-1.98501
2020-06-06 14:45:00	11.1979	-3.04927	-1.38303	-2.24155	-1.26111	5.21335	2.04597	-3.56489	0.00889	-0.95885	0.29337	-0.56388	-1.13157	-2.61239	-2.21107	-1.32969	-1.61036	-3.08102	-1.83261
2020-06-06 15:00:00	11.2083	-3.01879	-1.35255	-2.18059	-1.38303	5.30479	1.83261	-3.56489	-0.14351	-0.95885	0.14097	-0.44196	-1.25349	-2.82575	-2.27203	-1.45161	-1.57988	-3.20294	-2.04597
2020-06-06 15:15:00	11.2188	-3.23215	-1.41351	-2.39395	-1.50495	5.30479	1.61925	-3.86969	-0.14351	-1.23317	0.14097	-0.5334	-1.10109	-2.76479	-2.27203	-1.57353	-1.67132	-3.23342	-1.95453
2020-06-06 15:30:00	11.2292	-3.01879	-1.29159	-2.11963	-1.13919	5.73151	1.86309	-3.62585	-0.02159	-0.92837	0.44577	-0.41148	-1.10109	-2.70383	-2.08915	-1.45161	-1.45796	-3.02006	-1.86309
2020-06-06 15:45:00	11.2396	-2.98831	-1.29159	-2.24155	-1.26111	6.06679	1.95453	-3.44297	0.06985	-0.98933	0.41529	-0.19812	-0.88773	-2.42951	-2.15011	-1.36017	-1.42748	-2.98958	-1.80213
2020-06-06 16:00:00	11.25	-3.11023	-1.44399	-2.18059	-1.26111	6.06679	1.86309	-3.71729	0.00889	-0.98933	0.29337	-0.381	-1.07061	-2.64287	-2.24155	-1.57353	-1.51892	-3.20294	-1.92405
2020-06-06 16:15:00	11.2604	-3.11023	-1.32207	-2.21107	-1.38303	6.40207	1.86309	-3.68681	0.00889	-1.14173	0.26289	-0.56388	-0.82677	-2.70383	-2.15011	-1.81737	-1.57988	-3.2639	-1.74117
2020-06-06 16:30:00	11.2708	-2.86639	-1.29159	-2.05867	-1.20015	6.70687	1.98501	-3.47345	0.25273	-1.05029	0.26289	-0.47244	-0.67437	-2.61239	-1.90627	-1.36017	-1.45796	-3.05054	-1.68021
2020-06-06 16:45:00	11.2812	-2.86639	-1.26111	-2.27203	-1.16967	6.79831	1.89357	-3.68681	0.03937	-1.01981	0.41529	-0.44196	-0.79629	-2.67335	-2.02819	-1.36017	-1.76276	-2.98958	-1.68021
2020-06-06 17:00:00	11.2917	-2.98831	-1.32207	-2.21107	-1.26111	6.82879	1.92405	-3.65633	-0.05207	-1.23317	0.32385	-0.44196	-0.97917	-2.70383	-1.87579	-1.45161	-1.73228	-3.23342	-1.58877
2020-06-06 17:15:00	11.3021	-2.86639	-1.41351	-2.15011	-1.29159	3.99415	1.80213	-3.74777	0.06985	-1.08077	0.26289	-0.41148	-1.07061	-2.94767	-1.99771	-1.54305	-1.61036	-3.2639	-1.71069
2020-06-06 17:30:00	11.3125	-2.95783	-1.29159	-2.15011	-1.38303	4.23799	1.92405	-3.62585	0.00889	-1.20269	0.26289	-0.381	-1.13157	-2.76479	-1.99771	-1.66497	-1.91516	-3.2639	-1.74117
2020-06-06 17:45:00	11.3229	-2.83591	-1.44399	-2.21107	-1.35255	4.42087	1.83261	-3.71729	-0.05207	-1.17221	0.20193	-0.59436	-1.04013	-2.88671	-2.05867	-1.75641	-1.8542	-3.32486	-1.74117
2020-06-06 18:00:00	11.3333	-2.92735	-1.41351	-1.93675	-1.38303	4.72567	1.95453	-3.62585	0.03937	-1.17221	0.41529	-0.44196	-1.00965	-2.70383	-1.96723	-1.66497	-1.8542	-3.23342	-1.68021
2020-06-06 18:15:00	11.3438	-2.92735	-1.41351	-2.27203	-1.35255	4.78663	1.86309	-3.47345	-0.02159	-1.23317	0.44577	-0.56388	-0.85725	-2.91719	-2.02819	-1.60401	-1.73228	-3.2639	-1.64973
2020-06-06 18:30:00	11.3542	-3.11023	-1.38303	-2.08915	-1.35255	4.96951	1.77165	-3.50393	-0.02159	-1.14173	0.44577	-0.5334	-0.94869	-2.73431	-1.90627	-1.60401	-1.82372	-3.35534	-1.55829
2020-06-06 18:45:00	11.3646	-3.01879	-1.35255	-2.08915	-1.32207	5.12191	2.01549	-3.65633	0.00889	-1.11125	0.50673	-0.5334	-0.91821	-2.73431	-1.84531	-1.57353	-1.7018	-3.4163	-1.46685
2020-06-06 19:00:00	11.375	-3.20167	-1.44399	-2.24155	-1.53543	4.99999	1.68021	-3.77825	0.03937	-1.20269	0.47625	-0.47244	-1.13157	-2.79527	-1.96723	-1.78689	-1.91516	-3.4163	-1.58877
2020-06-06 19:15:00	11.3854	-2.95783	-1.44399	-2.15011	-1.53543	5.21335	1.83261	-3.86969	-0.05207	-1.17221	0.53721	-0.25908	-1.07061	-2.88671	-1.90627	-1.63449	-1.88468	-3.35534	-1.71069
2020-06-06 19:30:00	11.3958	-3.17119	-1.29159	-2.08915	-1.38303	5.42671	1.86309	-3.83921	-0.05207	-1.38557	0.23241	-0.65532	-1.07061	-2.82575	-1.90627	-1.72593	-1.97612	-3.5687	-1.40589
2020-06-06 19:45:00	11.4062	-2.95783	-1.10871	-2.08915	-1.38303	5.54863	1.98501	-3.62585	0.06985	-1.23317	0.53721	-0.32004	-0.82677	-2.82575	-1.57099	-1.48209	-1.64084	-3.29438	-1.40589
2020-06-06 20:00:00	11.4167	-3.04927	-1.29159	-2.08915	-1.50495	5.54863	1.98501	-3.74777	0.10033	-1.23317	0.56769	-0.32004	-0.91821	-2.76479	-1.57099	-1.69545	-1.73228	-3.38582	-1.31445
2020-06-06 20:15:00	11.4271	-3.04927	-1.16967	-2.15011	-1.44399	5.88391	2.01549	-3.71729	0.22225	-1.01981	0.47625	-0.32004	-0.79629	-2.88671	-1.57099	-1.57353	-1.8542	-3.23342	-1.31445
2020-06-06 20:30:00	11.4375	-2.80543	-1.04775	-1.81483	-1.10871	5.97535	2.13741	-3.59537	0.31369	-0.89789	0.75057	-0.16764	-0.79629	-2.70383	-1.32715	-1.32969	-1.61036	-3.1115	-1.10109
2020-06-06 20:45:00	11.4479	-2.80543	-1.04775	-2.02819	-1.10871	5.88391	2.13741	-3.41249	0.25273	-0.98933	0.59817	-0.16764	-0.85725	-2.70383	-1.32715	-1.42113	-1.48844	-3.1115	-1.10109
2020-06-06 21:00:00	11.4583	-2.89687	-1.16967	-2.02819	-1.10871	6.09727	2.25933	-3.29057	0.25273	-1.01981	0.78105	-0.16764	-0.73533	-2.70383	-1.26619	-1.42113	-1.61036	-3.2639	-1.10109
2020-06-06 21:15:00	11.4688	-2.68351	-1.16967	-1.81483	-1.07823	6.43255	2.25933	-3.38201	0.34417	-1.11125	0.99441	-0.0762	-0.64389	-2.42951	-1.17475	-1.39065	-1.61036	-3.14198	-0.88773
2020-06-06 21:30:00	11.4792	-2.89687	-1.16967	-1.90627	-1.04775	6.00583	2.19837	-3.41249	0.28321	-1.08077	0.78105	-0.16764	-0.70485	-2.39903	-1.35763	-1.32969	-1.67132	-3.23342	-1.19253
2020-06-06 21:45:00	11.4896	-2.77495	-1.04775	-1.81483	-0.92583	6.21919	2.19837	-3.41249	0.46609	-1.08077	0.81153	0.04572	-0.49149	-2.27711	-1.11379	-1.23825	-1.45796	-3.23342	-0.85725
2020-06-06 22:00:00	11.5	-2.74447	-1.04775	-2.02819	-1.01727	6.21919	2.10693	-3.47345	0.28321	-1.08077	0.68961	-0.04572	-0.79629	-2.49047	-1.20523	-1.42113	-1.67132	-3.2639	-1.10109
2020-06-06 22:15:00	11.5104	-2.53111	-0.83439	-1.69291	-0.74295	6.09727	2.35077	-3.16865	0.49657	-0.77597	0.99441	0.16764	-0.55245	-2.27711	-1.08331	-1.17729	-1.67132	-2.89814	-0.97917
2020-06-06 22:30:00	11.5208	-2.74447	-1.13919	-2.11963	-1.01727	5.57911	2.16789	-3.29057	0.10033	-1.08077	0.65913	-0.13716	-0.82677	-2.39903	-1.60147	-1.42113	-1.76276	-3.29438	-1.25349
2020-06-06 22:45:00	11.5312	-2.83591	-1.16967	-1.90627	-1.10871	5.73151	2.16789	-3.59537	0.10033	-0.98933	0.75057	-0.13716	-0.85725	-2.49047	-1.44907	-1.39065	-1.76276	-3.29438	-1.34493
2020-06-06 23:00:00	11.5417	-2.83591	-1.16967	-2.11963	-0.89535	5.73151	1.95453	-3.41249	0.00889	-1.08077	0.65913	-0.25908	-0.97917	-2.58191	-1.35763	-1.63449	-1.8542	-3.50774	-1.46685
2020-06-06 23:15:00	11.5521	-2.92735	-1.16967	-2.21107	-1.10871	5.94487	2.16789	-3.41249	0.10033	-1.08077	0.56769	-0.25908	-0.97917	-2.70383	-1.35763	-1.63449	-1.91516	-3.4163	-1.34493
2020-06-06 23:30:00	11.5625	-2.92735	-1.07823	-2.05867	-0.98679	5.73151	2.19837	-3.41249	0.10033	-1.08077	0.53721	-0.04572	-0.94869	-2.58191	-1.44907	-1.48209	-1.79324	-3.17246	-1.40589
2020-06-06 23:45:00	11.5729	-2.92735	-1.10871	-2.05867	-0.92583	5.73151	2.19837	-3.50393	0.06985	-1.08077	0.53721	-0.13716	-0.97917	-2.67335	-1.35763	-1.60401	-1.73228	-3.17246	-1.52781
2020-06-07	11.5833	-2.92735	-1.20015	-2.05867	-1.01727	5.64007	1.98501	-3.41249	0.06985	-1.23317	0.53721	-0.25908	-1.07061	-2.73431	-1.44907	-1.57353	-1.82372	-3.35534	-1.49733
2020-06-07 00:15:00	11.5938	-2.80543	-1.10871	-2.21107	-1.01727	5.48767	2.10693	-3.41249	0.31369	-1.11125	0.81153	-0.04572	-0.82677	-2.70383	-1.54051	-1.54305	-1.94564	-3.35534	-1.49733
2020-06-07 00:30:00	11.6042	-2.80543	-1.23063	-2.08915	-1.01727	5.79247	2.32029	-3.50393	0.10033	-1.01981	0.72009	-0.16764	-0.88773	-2.70383	-1.54051	-1.66497	-1.67132	-3.35534	-1.58877
2020-06-07 00:45:00	11.6146	-2.71399	-0.92583	-2.08915	-1.10871	5.57911	2.32029	-3.50393	0.25273	-1.17221	0.81153	0.16764	-0.67437	-2.49047	-1.44907	-1.42113	-1.57988	-3.23342	-1.46685
2020-06-07 01:00:00	11.625	-2.71399	-1.07823	-2.15011	-0.89535	5.79247	2.28981	-3.50393	0.25273	-1.20269	0.68961	-0.0762	-0.73533	-2.61239	-1.44907	-1.45161	-1.7018	-3.35534	-1.43637
2020-06-07 01:15:00	11.6354	-2.80543	-1.07823	-2.15011	-0.89535	5.27431	2.10693	-3.53441	0.06985	-1.32461	0.65913	-0.0762	-1.07061	-2.79527	-1.63195	-1.54305	-1.8542	-3.50774	-1.74117
2020-06-07 01:30:00	11.6458	-2.89687	-1.20015	-2.30251	-1.10871	5.48767	2.10693	-3.62585	0.13081	-1.35509	0.56769	-0.16764	-1.00965	-2.76479	-1.41859	-1.66497	-1.91516	-3.38582	-1.83261
2020-06-07 01:45:00	11.6562	-2.89687	-1.20015	-2.30251	-1.10871	5.48767	2.10693	-3.41249	0.03937	-1.41605	0.56769	-0.16764	-1.16205	-2.85623	-1.41859	-1.42113	-1.97612	-3.50774	-1.68021
2020-06-07 02:00:00	11.6667	-2.71399	-1.01727	-2.15011	-0.89535	5.67055	2.19837	-3.32105	0.10033	-1.26365	0.87249	0.10668	-0.79629	-2.55143	-1.32715	-1.32969	-1.94564	-3.29438	-1.77165
2020-06-07 02:15:00	11.6771	-2.83591	-1.13919	-2.15011	-1.07823	5.24383	2.19837	-3.41249	0.13081	-1.23317	0.72009	0.01524	-0.91821	-2.61239	-1.51003	-1.51257	-2.09804	-3.32486	-1.92405
2020-06-07 02:30:00	11.6875	-3.01879	-1.38303	-2.51587	-1.29159	5.15239	1.86309	-3.44297	-0.11303	-1.50749	0.50673	-0.32004	-1.31445	-3.00863	-1.54051	-1.72593	-2.159	-3.4163	-2.41173
2020-06-07 02:45:00	11.6979	-2.92735	-1.32207	-2.66827	-1.07823	5.15239	2.07645	-3.53441	0.13081	-1.35509	0.59817	-0.2286	-1.37541	-2.67335	-1.44907	-1.63449	-2.159	-3.53822	-2.59461
2020-06-07 03:00:00	11.7083	-3.01879	-1.47447	-2.57683	-1.16967	5.15239	1.86309	-3.65633	-0.11303	-1.44653	0.38481	-0.381	-1.37541	-3.16103	-1.44907	-1.75641	-2.40284	-3.5687	-2.56413
2020-06-07 03:15:00	11.7188	-3.01879	-1.41351	-2.42443	-1.29159	5.21335	1.86309	-3.65633	-0.20447	-1.59893	0.32385	-0.381	-1.46685	-2.85623	-1.44907	-1.63449	-2.40284	-3.53822	-2.62509
2020-06-07 03:30:00	11.7292	-2.95783	-1.44399	-2.48539	-1.16967	5.12191	1.95453	-3.56489	-0.14351	-1.53797	0.47625	-0.28956	-1.55829	-2.79527	-1.38811	-1.51257	-2.28092	-3.75158	-2.71653
2020-06-07 03:45:00	11.7396	-3.17119	-1.50495	-2.51587	-1.10871	4.87807	1.86309	-3.47345	-0.26543	-1.65989	0.38481	-0.44196	-1.43637	-2.88671	-1.47955	-1.42113	-2.4638	-3.69062	-2.96037
2020-06-07 04:00:00	11.75	-2.83591	-1.35255	-2.48539	-1.20015	4.96951	2.07645	-3.50393	-0.23495	-1.47701	0.32385	-0.47244	-1.40589	-2.73431	-1.57099	-1.42113	-2.28092	-3.75158	-3.14325
2020-06-07 04:15:00	11.7604	-2.95783	-1.50495	-2.57683	-1.16967	4.54279	1.83261	-3.59537	-0.26543	-1.50749	0.26289	-0.47244	-1.64973	-3.10007	-1.93675	-1.63449	-2.40284	-3.69062	-3.17373
2020-06-07 04:30:00	11.7708	-3.20167	-1.62687	-2.69875	-1.26111	4.32943	1.83261	-3.59537	-0.41783	-1.65989	0.32385	-0.41148	-1.68021	-3.03911	-1.90627	-1.66497	-2.55524	-4.0259	-3.60045
2020-06-07 04:45:00	11.7812	-2.89687	-1.29159	-2.57683	-1.26111	4.39039	1.92405	-3.53441	-0.23495	-1.59893	0.29337	-0.19812	-1.64973	-2.97815	-2.18059	-1.57353	-2.37236	-3.90398	-3.53949
2020-06-07 05:00:00	11.7917	-2.89687	-1.41351	-2.54635	-1.13919	3.96367	1.95453	-3.44297	-0.17399	-1.62941	0.32385	-0.10668	-1.52781	-3.03911	-2.08915	-1.54305	-2.3114	-3.90398	-3.60045
2020-06-07 05:15:00	11.8021	-3.01879	-1.65735	-2.79019	-0.98679	3.75031	1.95453	-3.53441	-0.32639	-1.56845	0.08001	-0.25908	-1.68021	-3.28295	-2.39395	-1.66497	-2.43332	-4.05638	-3.96621
2020-06-07 05:30:00	11.8125	-3.01879	-1.50495	-2.42443	-0.89535	3.50647	2.04597	-3.47345	-0.26543	-1.59893	0.32385	-0.28956	-1.71069	-3.00863	-2.63779	-1.45161	-2.37236	-3.99542	-3.81381
2020-06-07 05:45:00	11.8229	-3.04927	-1.65735	-2.69875	-1.10871	3.29311	1.74117	-3.68681	-0.50927	-1.72085	0.11049	-0.44196	-1.68021	-3.06959	-2.79019	-1.78689	-2.58572	-4.14782	-4.11861
2020-06-07 06:00:00	11.8333	-2.95783	-1.59639	-2.75971	-0.86487	3.17119	2.01549	-3.50393	-0.32639	-1.75133	0.11049	-0.56388	-1.61925	-3.10007	-3.09499	-1.69545	-2.3114	-4.20878	-3.84429
2020-06-07 06:15:00	11.8438	-2.98831	-1.71831	-2.82067	-1.20015	2.92735	1.83261	-3.62585	-0.47879	-1.75133	0.04953	-0.59436	-1.95453	-3.03911	-3.46075	-1.78689	-2.6162	-4.14782	-4.21005
2020-06-07 06:30:00	11.8542	-3.20167	-1.87071	-2.85115	-1.20015	2.83591	1.83261	-3.74777	-0.50927	-1.69037	-0.01143	-0.5334	-1.86309	-3.34391	-3.49123	-1.78689	-2.43332	-4.30022	-4.39293
2020-06-07 06:45:00	11.8646	-3.20167	-1.90119	-2.91211	-1.16967	2.59207	1.83261	-3.74777	-0.60071	-1.78181	-0.07239	-0.41148	-1.74117	-3.34391	-3.52171	-1.87833	-2.52476	-4.23926	-4.27101
2020-06-07 07:00:00	11.875	-3.23215	-1.84023	-3.06451	-1.29159	2.34823	1.58877	-3.90017	-0.75311	-1.99517	-0.16383	-0.5334	-1.92405	-3.70967	-3.70459	-2.00025	-2.67716	-4.3307	-4.54533
2020-06-07 07:15:00	11.8854	-3.35407	-1.99263	-3.24739	-1.38303	2.47015	1.71069	-3.83921	-0.66167	-1.90373	-0.22479	-0.56388	-1.95453	-3.58775	-3.85699	-2.15265	-2.70764	-4.39166	-4.54533
2020-06-07 07:30:00	11.8958	-3.35407	-2.02311	-3.21691	-1.29159	2.01295	1.58877	-3.83921	-0.81407	-2.08661	-0.28575	-0.59436	-2.10693	-3.55727	-4.16179	-2.15265	-2.70764	-4.60502	-4.63677
2020-06-07 07:45:00	11.9062	-3.26263	-2.02311	-3.27787	-1.16967	2.01295	1.58877	-3.77825	-0.81407	-2.08661	-0.31623	-0.5334	-1.98501	-3.58775	-4.31419	-2.03073	-2.70764	-4.54406	-4.54533
2020-06-07 08:00:00	11.9167	-3.50647	-2.02311	-3.18643	-1.38303	1.79959	1.55829	-3.77825	-0.72263	-1.90373	-0.37719	-0.71628	-1.95453	-3.58775	-4.40563	-2.03073	-2.70764	-4.6355	-4.51485
2020-06-07 08:15:00	11.9271	-3.50647	-2.26695	-3.33883	-1.62687	1.67767	1.37541	-3.99161	-0.93599	-2.17805	-0.59055	-0.74676	-2.01549	-3.74015	-4.55803	-2.12217	-2.7686	-4.6355	-4.42341
2020-06-07 08:30:00	11.9375	-3.38455	-2.05359	-3.12547	-1.41351	1.76911	1.43637	-3.80873	-0.69215	-2.02565	-0.40767	-0.86868	-1.98501	-3.64871	-4.43611	-2.27457	-2.58572	-4.6355	-4.33197
2020-06-07 08:45:00	11.9479	-3.59791	-2.20599	-3.43027	-1.71831	1.67767	1.43637	-4.02209	-0.90551	-2.11709	-0.40767	-0.96012	-2.04597	-3.61823	-4.43611	-2.27457	-2.73812	-4.75742	-4.36245
2020-06-07 09:00:00	11.9583	-3.38455	-1.90119	-3.24739	-1.41351	1.76911	1.61925	-3.93065	-0.75311	-2.08661	-0.34671	-0.86868	-1.77165	-3.61823	-4.46659	-2.27457	-2.55524	-4.54406	-4.17957
2020-06-07 09:15:00	11.9688	-3.29311	-2.02311	-3.24739	-1.41351	1.73863	1.64973	-3.93065	-0.60071	-1.93421	-0.19431	-0.96012	-1.61925	-3.52679	-4.67995	-2.12217	-2.52476	-4.4831	-4.17957
2020-06-07 09:30:00	11.9792	-3.47599	-1.96215	-3.24739	-1.74879	1.55575	1.52781	-4.05257	-0.87503	-2.17805	-0.25527	-0.80772	-1.98501	-3.74015	-4.67995	-2.21361	-2.67716	-4.6355	-4.11861
2020-06-07 09:45:00	11.9896	-3.26263	-1.93167	-3.33883	-1.53543	1.73863	1.37541	-3.93065	-0.84455	-2.05613	-0.22479	-0.80772	-1.92405	-3.74015	-4.80187	-2.18313	-2.64668	-4.42214	-4.05765
2020-06-07 10:00:00	12	-3.26263	-1.93167	-3.24739	-1.53543	1.64719	1.37541	-3.83921	-0.81407	-2.02565	-0.13335	-0.80772	-1.68021	-3.74015	-4.67995	-2.18313	-2.49428	-4.23926	-4.05765
2020-06-07 10:15:00	12.0104	-3.44551	-2.14503	-3.43027	-1.62687	1.43383	1.28397	-4.05257	-0.96647	-2.23901	-0.28575	-0.80772	-1.95453	-3.92303	-4.89331	-2.39649	-2.55524	-4.57454	-3.96621
2020-06-07 10:30:00	12.0208	-3.44551	-1.99263	-3.43027	-1.41351	1.43383	1.46685	-3.86969	-0.72263	-2.20853	-0.07239	-0.77724	-1.89357	-3.70967	-4.98475	-2.27457	-2.55524	-4.45262	-3.96621
2020-06-07 10:45:00	12.0312	-3.41503	-1.99263	-3.33883	-1.62687	1.34239	1.04013	-4.08305	-0.81407	-2.36093	-0.25527	-0.89916	-1.98501	-3.92303	-5.07619	-2.60985	-2.73812	-4.54406	-4.17957
2020-06-07 11:00:00	12.0417	-3.62839	-2.17551	-3.55219	-1.87071	1.25095	1.25349	-4.08305	-1.02743	-2.36093	-0.43815	-1.08204	-2.07645	-4.13639	-5.41147	-2.48793	-2.82956	-4.87934	-4.17957
2020-06-07 11:15:00	12.0521	-3.53695	-2.17551	-3.36931	-1.77927	1.43383	1.34493	-3.96113	-0.78359	-2.14757	-0.22479	-0.89916	-1.74117	-3.98399	-5.22859	-2.64033	-2.73812	-4.51358	-3.90525
2020-06-07 11:30:00	12.0625	-3.53695	-2.17551	-3.36931	-1.65735	1.12903	1.25349	-4.08305	-0.78359	-2.26949	-0.22479	-0.89916	-1.80213	-3.86207	-5.13715	-2.60985	-2.79908	-4.60502	-4.11861
2020-06-07 11:45:00	12.0729	-3.53695	-2.48031	-3.49123	-1.87071	1.25095	1.10109	-4.08305	-0.78359	-2.42189	-0.43815	-1.11252	-2.04597	-3.98399	-5.35051	-2.64033	-2.89052	-4.87934	-4.33197
2020-06-07 12:00:00	12.0833	-3.35407	-2.08407	-3.27787	-1.71831	1.55575	1.40589	-3.96113	-0.78359	-2.23901	-0.22479	-0.9906	-1.95453	-3.89255	-5.25907	-2.54889	-2.58572	-4.81838	-4.14909
2020-06-07 12:15:00	12.0938	-3.47599	-2.02311	-3.27787	-1.71831	1.43383	1.40589	-3.96113	-0.63119	-2.23901	-0.13335	-0.9906	-1.80213	-4.01447	-5.25907	-2.54889	-2.79908	-4.90982	-4.14909
2020-06-07 12:30:00	12.1042	-3.47599	-2.14503	-3.27787	-1.80975	1.55575	1.43637	-3.99161	-0.63119	-2.23901	-0.31623	-1.11252	-1.80213	-3.89255	-5.13715	-2.76225	-2.7686	-5.00126	-4.24053
2020-06-07 12:45:00	12.1146	-3.56743	-1.99263	-3.43027	-1.80975	1.25095	1.19253	-4.11353	-0.84455	-2.33045	-0.31623	-0.9906	-1.86309	-3.98399	-5.25907	-2.76225	-2.98196	-5.2451	-4.39293
2020-06-07 13:00:00	12.125	-3.47599	-1.99263	-3.12547	-1.71831	1.43383	1.40589	-3.99161	-0.63119	-2.11709	-0.22479	-0.80772	-1.43637	-3.89255	-5.13715	-2.67081	-2.7686	-4.84886	-4.05765
2020-06-07 13:15:00	12.1354	-3.56743	-1.96215	-3.21691	-1.59639	1.25095	1.34493	-3.99161	-0.72263	-2.17805	-0.01143	-0.86868	-1.55829	-4.01447	-5.25907	-2.79273	-2.86004	-4.97078	-4.05765
2020-06-07 13:30:00	12.1458	-3.75031	-2.05359	-3.36931	-1.90119	1.12903	1.34493	-4.11353	-0.90551	-2.39141	-0.31623	-1.08204	-1.92405	-3.98399	-5.35051	-2.85369	-3.04292	-5.15366	-4.24053
2020-06-07 13:45:00	12.1562	-3.96367	-2.54127	-3.88747	-2.14503	0.91567	1.04013	-4.38785	-1.02743	-2.81813	-0.59055	-1.08204	-2.22885	-4.44119	-5.44195	-3.31089	-3.25628	-5.7023	-4.51485
2020-06-07 14:00:00	12.1667	-3.75031	-2.17551	-3.30835	-1.93167	1.25095	1.00965	-4.38785	-0.87503	-2.51333	0.01905	-1.05156	-1.92405	-4.31927	-5.35051	-3.12801	-3.10388	-5.30606	-4.42341
2020-06-07 14:15:00	12.1771	-3.75031	-2.26695	-3.36931	-1.96215	1.34239	1.16205	-4.20497	-0.99695	-2.57429	0.01905	-0.92964	-2.22885	-4.28879	-5.35051	-2.91465	-3.2258	-5.3975	-4.33197
2020-06-07 14:30:00	12.1875	-3.87223	-2.23647	-3.36931	-1.84023	1.34239	1.13157	-4.38785	-0.96647	-2.66573	0.01905	-1.02108	-2.07645	-4.28879	-5.25907	-3.15849	-3.28676	-5.2451	-4.36245
2020-06-07 14:45:00	12.1979	-3.87223	-2.23647	-3.21691	-1.87071	1.49479	1.25349	-4.26593	-0.75311	-2.48285	0.17145	-1.02108	-1.92405	-4.28879	-5.04571	-3.12801	-3.0734	-5.2451	-4.36245
2020-06-07 15:00:00	12.2083	-4.05511	-2.48031	-3.55219	-2.29743	1.18999	0.94869	-4.57073	-1.11887	-2.75717	-0.22479	-1.2954	-2.25933	-4.44119	-5.35051	-3.34137	-3.46964	-5.58038	-4.36245
2020-06-07 15:15:00	12.2188	-3.84175	-2.26695	-3.36931	-1.99263	1.37287	1.04013	-4.26593	-0.87503	-2.72669	0.08001	-0.9906	-1.89357	-4.22783	-5.01523	-3.03657	-3.25628	-5.42798	-4.14909
2020-06-07 15:30:00	12.2292	-4.05511	-2.32791	-3.61315	-2.20599	1.49479	1.19253	-4.35737	-0.78359	-2.69621	0.01905	-1.26492	-2.19837	-4.28879	-5.01523	-3.24993	-3.31724	-5.42798	-4.30149
2020-06-07 15:45:00	12.2396	-4.05511	-2.29743	-3.46075	-2.23647	1.70815	1.07061	-4.54025	-0.96647	-2.90957	-0.07239	-1.26492	-2.28981	-4.53263	-5.13715	-3.37185	-3.59156	-5.58038	-4.33197
2020-06-07 16:00:00	12.25	-4.14655	-2.44983	-3.61315	-2.35839	1.52527	1.10109	-4.41833	-0.87503	-2.97053	-0.01143	-1.143	-2.13741	-4.47167	-4.98475	-3.61569	-3.40868	-5.61086	-4.24053
2020-06-07 16:15:00	12.2604	-4.05511	-2.23647	-3.46075	-2.14503	1.61671	0.97917	-4.60121	-0.93599	-2.97053	0.11049	-1.02108	-2.01549	-4.47167	-4.67995	-3.37185	-3.46964	-5.67182	-4.05765
2020-06-07 16:30:00	12.2708	-4.23799	-2.29743	-3.39979	-2.11455	1.73863	1.10109	-4.60121	-0.90551	-2.94005	-0.04191	-1.02108	-1.86309	-4.44119	-4.80187	-3.28041	-3.5306	-5.67182	-4.11861
2020-06-07 16:45:00	12.2812	-4.14655	-2.26695	-3.39979	-2.11455	1.86055	1.10109	-4.38785	-0.90551	-2.84861	0.17145	-1.08204	-1.95453	-4.31927	-4.64947	-3.37185	-3.43916	-5.61086	-4.11861
2020-06-07 17:00:00	12.2917	-4.11607	-2.32791	-3.33883	-2.11455	1.89103	1.25349	-4.66217	-1.08839	-3.00101	0.20193	-1.17348	-2.01549	-4.47167	-4.86283	-3.37185	-3.71348	-5.73278	-4.14909
2020-06-07 17:15:00	12.3021	-3.99415	-2.38887	-3.27787	-2.23647	2.07391	0.94869	-4.47929	-1.05791	-2.90957	0.04953	-1.17348	-2.01549	-4.59359	-4.52755	-3.46329	-3.46964	-5.67182	-4.02717
2020-06-07 17:30:00	12.3125	-4.11607	-2.29743	-3.33883	-2.32791	2.01295	1.07061	-4.54025	-0.87503	-3.09245	0.14097	-1.23444	-2.04597	-4.62407	-4.49707	-3.34137	-3.56108	-5.76326	-4.05765
2020-06-07 17:45:00	12.3229	-3.96367	-2.35839	-3.27787	-2.20599	2.10439	0.97917	-4.54025	-0.99695	-3.09245	0.29337	-0.9906	-2.01549	-4.62407	-4.34467	-3.18897	-3.34772	-5.7023	-3.96621
2020-06-07 18:00:00	12.3333	-4.08559	-2.20599	-3.06451	-1.96215	2.22631	1.31445	-4.41833	-0.84455	-2.94005	0.29337	-0.9906	-1.77165	-4.59359	-4.25323	-3.31089	-3.19532	-5.7023	-3.96621
2020-06-07 18:15:00	12.3438	-4.05511	-2.17551	-3.21691	-1.96215	2.25679	1.13157	-4.41833	-0.84455	-3.03149	0.41529	-1.05156	-1.92405	-4.41071	-4.34467	-3.24993	-3.40868	-5.51942	-3.90525
2020-06-07 18:30:00	12.3542	-4.05511	-2.17551	-3.24739	-2.23647	2.16535	1.04013	-4.41833	-0.78359	-3.12293	0.20193	-1.17348	-2.01549	-4.38023	-4.19227	-3.46329	-3.46964	-5.73278	-3.99669
2020-06-07 18:45:00	12.3646	-4.23799	-2.32791	-3.18643	-2.23647	2.28727	0.97917	-4.60121	-0.99695	-3.09245	0.26289	-0.92964	-1.86309	-4.44119	-4.19227	-3.52425	-3.5306	-5.76326	-3.99669
2020-06-07 19:00:00	12.375	-4.11607	-2.32791	-3.30835	-2.23647	2.37871	0.97917	-4.50977	-0.96647	-3.09245	0.35433	-1.143	-1.95453	-4.44119	-3.94843	-3.43281	-3.5306	-5.76326	-4.14909
2020-06-07 19:15:00	12.3854	-4.02463	-2.11455	-3.15595	-2.08407	2.62255	1.22301	-4.26593	-0.96647	-2.87909	0.59817	-0.9906	-1.71069	-4.50215	-4.03987	-3.40233	-3.50012	-5.61086	-4.02717
2020-06-07 19:30:00	12.3958	-4.11607	-2.20599	-3.24739	-1.96215	2.40919	1.00965	-4.66217	-0.81407	-3.06197	0.47625	-0.9906	-1.77165	-4.59359	-3.91795	-3.49377	-3.40868	-5.7023	-4.02717
2020-06-07 19:45:00	12.4062	-4.08559	-2.20599	-3.18643	-2.08407	2.62255	1.00965	-4.47929	-0.90551	-3.15341	0.47625	-0.9906	-2.10693	-4.41071	-3.91795	-3.70713	-3.3782	-5.76326	-3.81381
2020-06-07 20:00:00	12.4167	-0.70231	-2.11455	-1.93675	-0.37719	2.86639	1.25349	-3.44297	-0.81407	-0.59309	1.02489	-0.86868	0.14859	-4.31927	-3.12547	-1.96977	-2.12852	-4.42214	-3.81381
2020-06-07 20:15:00	12.4271	-0.82423	-1.99263	-1.63195	-0.25527	3.04927	1.37541	-3.26009	-0.57023	-0.37973	1.60401	-0.74676	0.24003	-4.04495	-0.80899	-0.26289	-1.82372	-1.16078	-3.47853
[truncated: 9,859 more rows]

## Sheet: Water Table 2
Excel Table S8. Raw water table data from year 2
[truncated: 12,071 more rows]

[truncated: 2 more sheets: Soil Eh1, Soil Eh 2]
